# Supplementary material for: Nanoneedles enable spatiotemporal lipidomics of living tissues
Source: Nat Nanotechnol. 2025 Jun 16;20(9):1262–72. doi: 10.1038/s41565-025-01955-8 (PMC12443637; doi:10.1038/s41565-025-01955-8)
Supplement: Supplementary file 3 — Statistical source data. [file 41565_2025_1955_MOESM3_ESM.xlsx]

## Sheet: Figure 2e
	Flat chip			nNs chip
Areplica/Atissue	0.407709	0.451553	0.309354	1.15604	0.968357	0.910587

## Sheet: Figure 2f
	RNA (ng)									Proteins (µg)									Lipids (µg)
As-etched	238.5	213	309							4.33852	2.69258	2.51474							405	180	157.5
Oxidised	30	0	354							1.57535	3.44087	2.69144							300	330	600
APTES	228.75	354	223.5							3.81895	4	4.34431							225	600	600
Section	63	30	0	69	85.8	72	0	94.8	0	3.64151	2.6903	2.56873							288	315	202.5	120	225	105	217.5	210	210

## Sheet: Figure 2h
Peak Threshold	pSi layer			pSi nN + layer			pSi nN			Solid nN			Tissue
1	2670.45	2407.76	3117.54	935.317	3392.63	2324.88	3639.24	2781.42	3447.17	2545.22	3391.36	3433.05	3850.39	4143.1	4117.99
1.2	2136.61	1798.68	2431.75	655.453	2667	1776.27	2954.71	2253.67	2813.83	1965.44	2750.25	2766.23	3440.79	3696.37	3607.7
1.4	1727.94	1347.68	1886.6	478.076	2088.28	1362.33	2399.47	1849.6	2291.44	1536.63	2236.18	2228.51	3093.94	3311.59	3168.14
1.6	1413.03	1017.14	1457.03	360.53	1631.68	1049.15	1952.33	1538.51	1867.18	1219.41	1826.24	1796.47	2799.21	2980.05	2792.45
1.8	1170.16	776.059	1121	279.765	1274.22	812.293	1593.71	1297.34	1523.08	983.874	1500.15	1451.27	2546.69	2692.87	2471.3
2	980.638	599.664	860.205	221.861	996.382	633.434	1306.65	1108	1246.21	806.523	1240.88	1176.77	2328.38	2444.35	2196.26
2.2	831.6	470.719	658.932	178.841	782.574	496.958	1077.43	956.768	1022.4	672.43	1033.97	958.898	2138.14	2228.37	1958.81
2.4	712.764	375.779	504.338	146.008	618.361	392.642	893.669	834.049	841.942	569.02	868.488	785.168	1971.23	2039.03	1752.47
2.6	616.042	305.367	385.998	120.797	492.017	312.734	746.545	733.083	695.959	488.241	734.746	646.819	1823.21	1871.32	1573.37
2.8	536.654	253.229	296.192	100.916	394.885	251.249	627.422	648.774	577.688	423.711	626.893	536.076	1690.53	1722.36	1416.68
3	471.201	213.65	228.494	85.0414	320.494	203.932	530.822	577.48	481.945	371.726	539.113	447.213	1570.73	1589.46	1278.74

## Sheet: Figure 2i
pSi nN	Solid nN	pSi layer	pSi nN + layer	Tissue
1314.51	808.964	488.237	248.86	2529.59
1300.51	1262.08	715.117	1000.36	2523.74
1251.22	1186.01	1392.37	569.202	2269.58

## Sheet: Figure 2j
	pSi nN	Solid nN	pSi nN + layer	pSi layer
Tissue 1	0.82	0.82	0.64	0.65
Tissue 2	0.82	0.8	0.68	0.63
Tissue 3	0.89	0.9	0.7	0.44

## Sheet: Figure 2k
pSi nN			Solid nN			pSi nN + layer			pSi layer
0.952793	0.956522	1.01384	0.871712	0.791125	0.939106	0.852252	0.829673	0.423883	0.29045	0.411923	0.480427

## Sheet: Figure 2l
	Tissue	Replica 1	Replica 2	Replica 3
Tissue	1	0.97	0.93	0.88
Replica 1	0.97	1	0.95	0.9
Replica 2	0.93	0.95	1	0.96
Replica 3	0.88	0.9	0.96	1

## Sheet: Figure 2m
Tissue	Replica 1	hexbin_count
5.9683e-06	5.9683e-06	2473
5.9683e-06	0.0001897	25
5.9683e-06	0.000373432	0
5.9683e-06	0.000557164	1
5.9683e-06	0.000740895	0
5.9683e-06	0.000924627	0
5.9683e-06	0.00110836	0
5.9683e-06	0.00129209	0
5.9683e-06	0.00147582	0
5.9683e-06	0.00165955	0
5.9683e-06	0.00184329	0
5.9683e-06	0.00202702	0
0.000107021	5.9683e-06	63
0.000107021	0.0001897	254
0.000107021	0.000373432	2
0.000107021	0.000557164	2
0.000107021	0.000740895	0
0.000107021	0.000924627	0
0.000107021	0.00110836	0
0.000107021	0.00129209	1
0.000107021	0.00147582	0
0.000107021	0.00165955	0
0.000107021	0.00184329	0
0.000107021	0.00202702	0
0.000208073	5.9683e-06	3
0.000208073	0.0001897	233
0.000208073	0.000373432	34
0.000208073	0.000557164	11
0.000208073	0.000740895	2
0.000208073	0.000924627	0
0.000208073	0.00110836	0
0.000208073	0.00129209	1
0.000208073	0.00147582	0
0.000208073	0.00165955	0
0.000208073	0.00184329	1
0.000208073	0.00202702	0
0.000309126	5.9683e-06	1
0.000309126	0.0001897	17
0.000309126	0.000373432	39
0.000309126	0.000557164	7
0.000309126	0.000740895	0
0.000309126	0.000924627	1
0.000309126	0.00110836	2
0.000309126	0.00129209	0
0.000309126	0.00147582	0
0.000309126	0.00165955	0
0.000309126	0.00184329	0
0.000309126	0.00202702	0
0.000410178	5.9683e-06	0
0.000410178	0.0001897	3
0.000410178	0.000373432	32
0.000410178	0.000557164	5
0.000410178	0.000740895	2
0.000410178	0.000924627	0
0.000410178	0.00110836	2
0.000410178	0.00129209	0
0.000410178	0.00147582	0
0.000410178	0.00165955	0
0.000410178	0.00184329	0
0.000410178	0.00202702	0
0.00051123	5.9683e-06	1
0.00051123	0.0001897	3
0.00051123	0.000373432	8
0.00051123	0.000557164	17
0.00051123	0.000740895	2
0.00051123	0.000924627	0
0.00051123	0.00110836	1
0.00051123	0.00129209	2
0.00051123	0.00147582	0
0.00051123	0.00165955	1
0.00051123	0.00184329	0
0.00051123	0.00202702	0
0.000612283	5.9683e-06	0
0.000612283	0.0001897	0
0.000612283	0.000373432	3
0.000612283	0.000557164	7
0.000612283	0.000740895	4
0.000612283	0.000924627	0
0.000612283	0.00110836	0
0.000612283	0.00129209	0
0.000612283	0.00147582	0
0.000612283	0.00165955	0
0.000612283	0.00184329	0
0.000612283	0.00202702	0
0.000713335	5.9683e-06	0
0.000713335	0.0001897	0
0.000713335	0.000373432	6
0.000713335	0.000557164	3
0.000713335	0.000740895	7
0.000713335	0.000924627	2
0.000713335	0.00110836	1
0.000713335	0.00129209	0
0.000713335	0.00147582	1
0.000713335	0.00165955	0
0.000713335	0.00184329	0
0.000713335	0.00202702	0
0.000814388	5.9683e-06	0
0.000814388	0.0001897	0
0.000814388	0.000373432	1
0.000814388	0.000557164	1
0.000814388	0.000740895	5
0.000814388	0.000924627	2
0.000814388	0.00110836	0
0.000814388	0.00129209	0
0.000814388	0.00147582	0
0.000814388	0.00165955	0
0.000814388	0.00184329	0
0.000814388	0.00202702	0
0.00091544	5.9683e-06	0
0.00091544	0.0001897	0
0.00091544	0.000373432	0
0.00091544	0.000557164	2
0.00091544	0.000740895	6
0.00091544	0.000924627	0
0.00091544	0.00110836	0
0.00091544	0.00129209	0
0.00091544	0.00147582	0
0.00091544	0.00165955	0
0.00091544	0.00184329	0
0.00091544	0.00202702	0
0.00101649	5.9683e-06	1
0.00101649	0.0001897	0
0.00101649	0.000373432	0
0.00101649	0.000557164	0
0.00101649	0.000740895	1
0.00101649	0.000924627	4
0.00101649	0.00110836	2
0.00101649	0.00129209	0
0.00101649	0.00147582	0
0.00101649	0.00165955	0
0.00101649	0.00184329	0
0.00101649	0.00202702	0
0.00111755	5.9683e-06	0
0.00111755	0.0001897	0
0.00111755	0.000373432	0
0.00111755	0.000557164	1
0.00111755	0.000740895	1
0.00111755	0.000924627	1
0.00111755	0.00110836	1
0.00111755	0.00129209	2
0.00111755	0.00147582	0
0.00111755	0.00165955	0
0.00111755	0.00184329	0
0.00111755	0.00202702	0
0.0012186	5.9683e-06	0
0.0012186	0.0001897	0
0.0012186	0.000373432	0
0.0012186	0.000557164	1
0.0012186	0.000740895	0
0.0012186	0.000924627	1
0.0012186	0.00110836	2
0.0012186	0.00129209	1
0.0012186	0.00147582	0
0.0012186	0.00165955	0
0.0012186	0.00184329	0
0.0012186	0.00202702	0
0.00131965	5.9683e-06	0
0.00131965	0.0001897	0
0.00131965	0.000373432	0
0.00131965	0.000557164	0
0.00131965	0.000740895	0
0.00131965	0.000924627	0
0.00131965	0.00110836	0
0.00131965	0.00129209	0
0.00131965	0.00147582	2
0.00131965	0.00165955	0
0.00131965	0.00184329	0
0.00131965	0.00202702	0
0.0014207	5.9683e-06	0
0.0014207	0.0001897	1
0.0014207	0.000373432	0
0.0014207	0.000557164	0
0.0014207	0.000740895	2
0.0014207	0.000924627	0
0.0014207	0.00110836	1
0.0014207	0.00129209	1
0.0014207	0.00147582	1
0.0014207	0.00165955	0
0.0014207	0.00184329	0
0.0014207	0.00202702	0
0.00152176	5.9683e-06	0
0.00152176	0.0001897	0
0.00152176	0.000373432	0
0.00152176	0.000557164	0
0.00152176	0.000740895	0
0.00152176	0.000924627	0
0.00152176	0.00110836	1
0.00152176	0.00129209	1
0.00152176	0.00147582	1
0.00152176	0.00165955	0
0.00152176	0.00184329	0
0.00152176	0.00202702	0
0.00162281	5.9683e-06	0
0.00162281	0.0001897	0
0.00162281	0.000373432	0
0.00162281	0.000557164	0
0.00162281	0.000740895	0
0.00162281	0.000924627	1
0.00162281	0.00110836	2
0.00162281	0.00129209	1
0.00162281	0.00147582	0
0.00162281	0.00165955	2
0.00162281	0.00184329	0
0.00162281	0.00202702	0
0.00172386	5.9683e-06	0
0.00172386	0.0001897	0
0.00172386	0.000373432	0
0.00172386	0.000557164	0
0.00172386	0.000740895	0
0.00172386	0.000924627	0
0.00172386	0.00110836	0
0.00172386	0.00129209	0
0.00172386	0.00147582	1
0.00172386	0.00165955	1
0.00172386	0.00184329	0
0.00172386	0.00202702	0
0.00182491	5.9683e-06	0
0.00182491	0.0001897	0
0.00182491	0.000373432	0
0.00182491	0.000557164	0
0.00182491	0.000740895	0
0.00182491	0.000924627	0
0.00182491	0.00110836	0
0.00182491	0.00129209	0
0.00182491	0.00147582	1
0.00182491	0.00165955	1
0.00182491	0.00184329	0
0.00182491	0.00202702	0
0.00192596	5.9683e-06	0
0.00192596	0.0001897	0
0.00192596	0.000373432	0
0.00192596	0.000557164	0
0.00192596	0.000740895	0
0.00192596	0.000924627	0
0.00192596	0.00110836	0
0.00192596	0.00129209	1
0.00192596	0.00147582	1
0.00192596	0.00165955	0
0.00192596	0.00184329	0
0.00192596	0.00202702	1
0.00202702	5.9683e-06	0
0.00202702	0.0001897	0
0.00202702	0.000373432	0
0.00202702	0.000557164	0
0.00202702	0.000740895	1
0.00202702	0.000924627	0
0.00202702	0.00110836	0
0.00202702	0.00129209	0
0.00202702	0.00147582	0
0.00202702	0.00165955	1
0.00202702	0.00184329	0
0.00202702	0.00202702	0
5.64945e-05	9.78342e-05	1620
5.64945e-05	0.000281566	10
5.64945e-05	0.000465298	4
5.64945e-05	0.000649029	1
5.64945e-05	0.000832761	1
5.64945e-05	0.00101649	0
5.64945e-05	0.00120022	0
5.64945e-05	0.00138396	0
5.64945e-05	0.00156769	0
5.64945e-05	0.00175142	0
5.64945e-05	0.00193515	0
0.000157547	9.78342e-05	236
0.000157547	0.000281566	46
0.000157547	0.000465298	3
0.000157547	0.000649029	0
0.000157547	0.000832761	0
0.000157547	0.00101649	0
0.000157547	0.00120022	0
0.000157547	0.00138396	1
0.000157547	0.00156769	0
0.000157547	0.00175142	0
0.000157547	0.00193515	0
0.000258599	9.78342e-05	9
0.000258599	0.000281566	164
0.000258599	0.000465298	9
0.000258599	0.000649029	5
0.000258599	0.000832761	2
0.000258599	0.00101649	1
0.000258599	0.00120022	0
0.000258599	0.00138396	0
0.000258599	0.00156769	0
0.000258599	0.00175142	0
0.000258599	0.00193515	0
0.000359652	9.78342e-05	0
0.000359652	0.000281566	38
0.000359652	0.000465298	16
0.000359652	0.000649029	4
0.000359652	0.000832761	3
0.000359652	0.00101649	0
0.000359652	0.00120022	1
0.000359652	0.00138396	0
0.000359652	0.00156769	0
0.000359652	0.00175142	0
0.000359652	0.00193515	0
0.000460704	9.78342e-05	0
0.000460704	0.000281566	9
0.000460704	0.000465298	31
0.000460704	0.000649029	3
0.000460704	0.000832761	1
0.000460704	0.00101649	1
0.000460704	0.00120022	1
0.000460704	0.00138396	0
0.000460704	0.00156769	0
0.000460704	0.00175142	1
0.000460704	0.00193515	0
0.000561757	9.78342e-05	0
0.000561757	0.000281566	3
0.000561757	0.000465298	7
0.000561757	0.000649029	7
0.000561757	0.000832761	3
0.000561757	0.00101649	0
0.000561757	0.00120022	1
0.000561757	0.00138396	0
0.000561757	0.00156769	0
0.000561757	0.00175142	0
0.000561757	0.00193515	0
0.000662809	9.78342e-05	0
0.000662809	0.000281566	0
0.000662809	0.000465298	7
0.000662809	0.000649029	9
0.000662809	0.000832761	2
0.000662809	0.00101649	0
0.000662809	0.00120022	1
0.000662809	0.00138396	0
0.000662809	0.00156769	0
0.000662809	0.00175142	0
0.000662809	0.00193515	0
0.000763862	9.78342e-05	1
0.000763862	0.000281566	0
0.000763862	0.000465298	2
0.000763862	0.000649029	5
0.000763862	0.000832761	6
0.000763862	0.00101649	3
0.000763862	0.00120022	1
0.000763862	0.00138396	0
0.000763862	0.00156769	0
0.000763862	0.00175142	0
0.000763862	0.00193515	0
0.000864914	9.78342e-05	0
0.000864914	0.000281566	0
0.000864914	0.000465298	1
0.000864914	0.000649029	4
0.000864914	0.000832761	1
0.000864914	0.00101649	1
0.000864914	0.00120022	0
0.000864914	0.00138396	0
0.000864914	0.00156769	0
0.000864914	0.00175142	0
0.000864914	0.00193515	0
0.000965967	9.78342e-05	0
0.000965967	0.000281566	0
0.000965967	0.000465298	0
0.000965967	0.000649029	2
0.000965967	0.000832761	5
0.000965967	0.00101649	0
0.000965967	0.00120022	1
0.000965967	0.00138396	1
0.000965967	0.00156769	0
0.000965967	0.00175142	0
0.000965967	0.00193515	0
0.00106702	9.78342e-05	1
0.00106702	0.000281566	0
0.00106702	0.000465298	0
0.00106702	0.000649029	0
0.00106702	0.000832761	1
0.00106702	0.00101649	0
0.00106702	0.00120022	1
0.00106702	0.00138396	0
0.00106702	0.00156769	0
0.00106702	0.00175142	0
0.00106702	0.00193515	0
0.00116807	9.78342e-05	1
0.00116807	0.000281566	0
0.00116807	0.000465298	0
0.00116807	0.000649029	1
0.00116807	0.000832761	0
0.00116807	0.00101649	2
0.00116807	0.00120022	1
0.00116807	0.00138396	0
0.00116807	0.00156769	0
0.00116807	0.00175142	0
0.00116807	0.00193515	0
0.00126912	9.78342e-05	0
0.00126912	0.000281566	1
0.00126912	0.000465298	0
0.00126912	0.000649029	1
0.00126912	0.000832761	3
0.00126912	0.00101649	1
0.00126912	0.00120022	2
0.00126912	0.00138396	2
0.00126912	0.00156769	0
0.00126912	0.00175142	0
0.00126912	0.00193515	0
0.00137018	9.78342e-05	0
0.00137018	0.000281566	0
0.00137018	0.000465298	0
0.00137018	0.000649029	1
0.00137018	0.000832761	0
0.00137018	0.00101649	1
0.00137018	0.00120022	2
0.00137018	0.00138396	0
0.00137018	0.00156769	2
0.00137018	0.00175142	0
0.00137018	0.00193515	0
0.00147123	9.78342e-05	0
0.00147123	0.000281566	0
0.00147123	0.000465298	0
0.00147123	0.000649029	1
0.00147123	0.000832761	1
0.00147123	0.00101649	0
0.00147123	0.00120022	1
0.00147123	0.00138396	0
0.00147123	0.00156769	0
0.00147123	0.00175142	0
0.00147123	0.00193515	0
0.00157228	9.78342e-05	0
0.00157228	0.000281566	0
0.00157228	0.000465298	0
0.00157228	0.000649029	0
0.00157228	0.000832761	2
0.00157228	0.00101649	1
0.00157228	0.00120022	0
0.00157228	0.00138396	0
0.00157228	0.00156769	0
0.00157228	0.00175142	0
0.00157228	0.00193515	0
0.00167333	9.78342e-05	0
0.00167333	0.000281566	0
0.00167333	0.000465298	0
0.00167333	0.000649029	0
0.00167333	0.000832761	0
0.00167333	0.00101649	0
0.00167333	0.00120022	0
0.00167333	0.00138396	2
0.00167333	0.00156769	2
0.00167333	0.00175142	0
0.00167333	0.00193515	0
0.00177439	9.78342e-05	0
0.00177439	0.000281566	1
0.00177439	0.000465298	0
0.00177439	0.000649029	0
0.00177439	0.000832761	0
0.00177439	0.00101649	0
0.00177439	0.00120022	0
0.00177439	0.00138396	0
0.00177439	0.00156769	2
0.00177439	0.00175142	2
0.00177439	0.00193515	0
0.00187544	9.78342e-05	0
0.00187544	0.000281566	0
0.00187544	0.000465298	0
0.00187544	0.000649029	0
0.00187544	0.000832761	0
0.00187544	0.00101649	0
0.00187544	0.00120022	0
0.00187544	0.00138396	0
0.00187544	0.00156769	1
0.00187544	0.00175142	0
0.00187544	0.00193515	0
0.00197649	9.78342e-05	0
0.00197649	0.000281566	0
0.00197649	0.000465298	0
0.00197649	0.000649029	0
0.00197649	0.000832761	0
0.00197649	0.00101649	1
0.00197649	0.00120022	0
0.00197649	0.00138396	0
0.00197649	0.00156769	0
0.00197649	0.00175142	0
0.00197649	0.00193515	1

## Sheet: Figure 2n
Replica 1	Replica 2	hexbin_count
5.9683e-06	5.9683e-06	3302
5.9683e-06	0.000211811	5
5.9683e-06	0.000417654	0
5.9683e-06	0.000623496	0
5.9683e-06	0.000829339	0
5.9683e-06	0.00103518	1
5.9683e-06	0.00124102	0
5.9683e-06	0.00144687	0
5.9683e-06	0.00165271	0
5.9683e-06	0.00185855	0
5.9683e-06	0.0020644	0
5.9683e-06	0.00227024	0
0.000119182	5.9683e-06	5
0.000119182	0.000211811	173
0.000119182	0.000417654	0
0.000119182	0.000623496	0
0.000119182	0.000829339	0
0.000119182	0.00103518	0
0.000119182	0.00124102	0
0.000119182	0.00144687	0
0.000119182	0.00165271	0
0.000119182	0.00185855	0
0.000119182	0.0020644	0
0.000119182	0.00227024	0
0.000232395	5.9683e-06	2
0.000232395	0.000211811	269
0.000232395	0.000417654	10
0.000232395	0.000623496	0
0.000232395	0.000829339	0
0.000232395	0.00103518	0
0.000232395	0.00124102	1
0.000232395	0.00144687	0
0.000232395	0.00165271	0
0.000232395	0.00185855	0
0.000232395	0.0020644	0
0.000232395	0.00227024	0
0.000345609	5.9683e-06	0
0.000345609	0.000211811	14
0.000345609	0.000417654	46
0.000345609	0.000623496	1
0.000345609	0.000829339	0
0.000345609	0.00103518	0
0.000345609	0.00124102	0
0.000345609	0.00144687	0
0.000345609	0.00165271	0
0.000345609	0.00185855	0
0.000345609	0.0020644	0
0.000345609	0.00227024	0
0.000458822	5.9683e-06	0
0.000458822	0.000211811	0
0.000458822	0.000417654	39
0.000458822	0.000623496	3
0.000458822	0.000829339	0
0.000458822	0.00103518	0
0.000458822	0.00124102	0
0.000458822	0.00144687	1
0.000458822	0.00165271	1
0.000458822	0.00185855	0
0.000458822	0.0020644	0
0.000458822	0.00227024	0
0.000572036	5.9683e-06	0
0.000572036	0.000211811	0
0.000572036	0.000417654	5
0.000572036	0.000623496	18
0.000572036	0.000829339	0
0.000572036	0.00103518	1
0.000572036	0.00124102	0
0.000572036	0.00144687	0
0.000572036	0.00165271	0
0.000572036	0.00185855	0
0.000572036	0.0020644	0
0.000572036	0.00227024	0
0.000685249	5.9683e-06	0
0.000685249	0.000211811	0
0.000685249	0.000417654	0
0.000685249	0.000623496	9
0.000685249	0.000829339	1
0.000685249	0.00103518	1
0.000685249	0.00124102	0
0.000685249	0.00144687	0
0.000685249	0.00165271	0
0.000685249	0.00185855	0
0.000685249	0.0020644	0
0.000685249	0.00227024	0
0.000798463	5.9683e-06	0
0.000798463	0.000211811	0
0.000798463	0.000417654	1
0.000798463	0.000623496	3
0.000798463	0.000829339	9
0.000798463	0.00103518	1
0.000798463	0.00124102	0
0.000798463	0.00144687	0
0.000798463	0.00165271	0
0.000798463	0.00185855	0
0.000798463	0.0020644	0
0.000798463	0.00227024	0
0.000911676	5.9683e-06	0
0.000911676	0.000211811	0
0.000911676	0.000417654	0
0.000911676	0.000623496	0
0.000911676	0.000829339	6
0.000911676	0.00103518	1
0.000911676	0.00124102	0
0.000911676	0.00144687	0
0.000911676	0.00165271	0
0.000911676	0.00185855	0
0.000911676	0.0020644	0
0.000911676	0.00227024	0
0.00102489	5.9683e-06	0
0.00102489	0.000211811	0
0.00102489	0.000417654	0
0.00102489	0.000623496	0
0.00102489	0.000829339	3
0.00102489	0.00103518	1
0.00102489	0.00124102	0
0.00102489	0.00144687	1
0.00102489	0.00165271	0
0.00102489	0.00185855	0
0.00102489	0.0020644	0
0.00102489	0.00227024	0
0.0011381	5.9683e-06	0
0.0011381	0.000211811	0
0.0011381	0.000417654	0
0.0011381	0.000623496	0
0.0011381	0.000829339	1
0.0011381	0.00103518	4
0.0011381	0.00124102	0
0.0011381	0.00144687	1
0.0011381	0.00165271	0
0.0011381	0.00185855	0
0.0011381	0.0020644	0
0.0011381	0.00227024	0
0.00125132	5.9683e-06	0
0.00125132	0.000211811	0
0.00125132	0.000417654	0
0.00125132	0.000623496	0
0.00125132	0.000829339	0
0.00125132	0.00103518	1
0.00125132	0.00124102	2
0.00125132	0.00144687	0
0.00125132	0.00165271	0
0.00125132	0.00185855	0
0.00125132	0.0020644	1
0.00125132	0.00227024	0
0.00136453	5.9683e-06	0
0.00136453	0.000211811	0
0.00136453	0.000417654	0
0.00136453	0.000623496	0
0.00136453	0.000829339	0
0.00136453	0.00103518	0
0.00136453	0.00124102	2
0.00136453	0.00144687	1
0.00136453	0.00165271	0
0.00136453	0.00185855	0
0.00136453	0.0020644	1
0.00136453	0.00227024	0
0.00147774	5.9683e-06	0
0.00147774	0.000211811	0
0.00147774	0.000417654	0
0.00147774	0.000623496	0
0.00147774	0.000829339	0
0.00147774	0.00103518	0
0.00147774	0.00124102	3
0.00147774	0.00144687	0
0.00147774	0.00165271	0
0.00147774	0.00185855	0
0.00147774	0.0020644	0
0.00147774	0.00227024	0
0.00159096	5.9683e-06	0
0.00159096	0.000211811	0
0.00159096	0.000417654	0
0.00159096	0.000623496	0
0.00159096	0.000829339	0
0.00159096	0.00103518	1
0.00159096	0.00124102	2
0.00159096	0.00144687	2
0.00159096	0.00165271	1
0.00159096	0.00185855	0
0.00159096	0.0020644	0
0.00159096	0.00227024	0
0.00170417	5.9683e-06	0
0.00170417	0.000211811	0
0.00170417	0.000417654	0
0.00170417	0.000623496	0
0.00170417	0.000829339	0
0.00170417	0.00103518	0
0.00170417	0.00124102	0
0.00170417	0.00144687	0
0.00170417	0.00165271	1
0.00170417	0.00185855	0
0.00170417	0.0020644	0
0.00170417	0.00227024	0
0.00181738	5.9683e-06	0
0.00181738	0.000211811	0
0.00181738	0.000417654	0
0.00181738	0.000623496	0
0.00181738	0.000829339	0
0.00181738	0.00103518	0
0.00181738	0.00124102	1
0.00181738	0.00144687	1
0.00181738	0.00165271	2
0.00181738	0.00185855	0
0.00181738	0.0020644	0
0.00181738	0.00227024	0
0.0019306	5.9683e-06	0
0.0019306	0.000211811	0
0.0019306	0.000417654	0
0.0019306	0.000623496	0
0.0019306	0.000829339	0
0.0019306	0.00103518	0
0.0019306	0.00124102	0
0.0019306	0.00144687	1
0.0019306	0.00165271	1
0.0019306	0.00185855	0
0.0019306	0.0020644	0
0.0019306	0.00227024	0
0.00204381	5.9683e-06	0
0.00204381	0.000211811	0
0.00204381	0.000417654	0
0.00204381	0.000623496	0
0.00204381	0.000829339	0
0.00204381	0.00103518	0
0.00204381	0.00124102	0
0.00204381	0.00144687	1
0.00204381	0.00165271	1
0.00204381	0.00185855	0
0.00204381	0.0020644	0
0.00204381	0.00227024	0
0.00215702	5.9683e-06	0
0.00215702	0.000211811	0
0.00215702	0.000417654	0
0.00215702	0.000623496	0
0.00215702	0.000829339	0
0.00215702	0.00103518	0
0.00215702	0.00124102	0
0.00215702	0.00144687	0
0.00215702	0.00165271	1
0.00215702	0.00185855	0
0.00215702	0.0020644	0
0.00215702	0.00227024	0
0.00227024	5.9683e-06	0
0.00227024	0.000211811	0
0.00227024	0.000417654	0
0.00227024	0.000623496	0
0.00227024	0.000829339	0
0.00227024	0.00103518	0
0.00227024	0.00124102	0
0.00227024	0.00144687	0
0.00227024	0.00165271	0
0.00227024	0.00185855	1
0.00227024	0.0020644	1
0.00227024	0.00227024	0
6.2575e-05	0.00010889	1139
6.2575e-05	0.000314732	1
6.2575e-05	0.000520575	1
6.2575e-05	0.000726418	0
6.2575e-05	0.00093226	0
6.2575e-05	0.0011381	1
6.2575e-05	0.00134395	0
6.2575e-05	0.00154979	0
6.2575e-05	0.00175563	0
6.2575e-05	0.00196147	0
6.2575e-05	0.00216732	0
0.000175788	0.00010889	228
0.000175788	0.000314732	30
0.000175788	0.000520575	1
0.000175788	0.000726418	0
0.000175788	0.00093226	0
0.000175788	0.0011381	0
0.000175788	0.00134395	0
0.000175788	0.00154979	0
0.000175788	0.00175563	0
0.000175788	0.00196147	0
0.000175788	0.00216732	0
0.000289002	0.00010889	1
0.000289002	0.000314732	132
0.000289002	0.000520575	2
0.000289002	0.000726418	0
0.000289002	0.00093226	0
0.000289002	0.0011381	1
0.000289002	0.00134395	0
0.000289002	0.00154979	0
0.000289002	0.00175563	0
0.000289002	0.00196147	0
0.000289002	0.00216732	0
0.000402215	0.00010889	0
0.000402215	0.000314732	23
0.000402215	0.000520575	11
0.000402215	0.000726418	2
0.000402215	0.00093226	0
0.000402215	0.0011381	0
0.000402215	0.00134395	0
0.000402215	0.00154979	0
0.000402215	0.00175563	0
0.000402215	0.00196147	0
0.000402215	0.00216732	0
0.000515429	0.00010889	0
0.000515429	0.000314732	2
0.000515429	0.000520575	36
0.000515429	0.000726418	3
0.000515429	0.00093226	1
0.000515429	0.0011381	0
0.000515429	0.00134395	0
0.000515429	0.00154979	0
0.000515429	0.00175563	0
0.000515429	0.00196147	0
0.000515429	0.00216732	0
0.000628642	0.00010889	0
0.000628642	0.000314732	0
0.000628642	0.000520575	6
0.000628642	0.000726418	6
0.000628642	0.00093226	2
0.000628642	0.0011381	0
0.000628642	0.00134395	0
0.000628642	0.00154979	0
0.000628642	0.00175563	0
0.000628642	0.00196147	0
0.000628642	0.00216732	0
0.000741856	0.00010889	0
0.000741856	0.000314732	0
0.000741856	0.000520575	1
0.000741856	0.000726418	11
0.000741856	0.00093226	0
0.000741856	0.0011381	2
0.000741856	0.00134395	1
0.000741856	0.00154979	0
0.000741856	0.00175563	0
0.000741856	0.00196147	0
0.000741856	0.00216732	0
0.000855069	0.00010889	0
0.000855069	0.000314732	0
0.000855069	0.000520575	1
0.000855069	0.000726418	12
0.000855069	0.00093226	1
0.000855069	0.0011381	0
0.000855069	0.00134395	1
0.000855069	0.00154979	0
0.000855069	0.00175563	1
0.000855069	0.00196147	0
0.000855069	0.00216732	1
0.000968283	0.00010889	0
0.000968283	0.000314732	0
0.000968283	0.000520575	0
0.000968283	0.000726418	4
0.000968283	0.00093226	5
0.000968283	0.0011381	1
0.000968283	0.00134395	0
0.000968283	0.00154979	2
0.000968283	0.00175563	0
0.000968283	0.00196147	0
0.000968283	0.00216732	0
0.0010815	0.00010889	0
0.0010815	0.000314732	0
0.0010815	0.000520575	0
0.0010815	0.000726418	0
0.0010815	0.00093226	5
0.0010815	0.0011381	1
0.0010815	0.00134395	0
0.0010815	0.00154979	1
0.0010815	0.00175563	0
0.0010815	0.00196147	0
0.0010815	0.00216732	0
0.00119471	0.00010889	0
0.00119471	0.000314732	0
0.00119471	0.000520575	0
0.00119471	0.000726418	1
0.00119471	0.00093226	3
0.00119471	0.0011381	2
0.00119471	0.00134395	4
0.00119471	0.00154979	0
0.00119471	0.00175563	0
0.00119471	0.00196147	0
0.00119471	0.00216732	0
0.00130792	0.00010889	0
0.00130792	0.000314732	0
0.00130792	0.000520575	0
0.00130792	0.000726418	1
0.00130792	0.00093226	0
0.00130792	0.0011381	3
0.00130792	0.00134395	0
0.00130792	0.00154979	0
0.00130792	0.00175563	0
0.00130792	0.00196147	0
0.00130792	0.00216732	0
0.00142114	0.00010889	0
0.00142114	0.000314732	0
0.00142114	0.000520575	0
0.00142114	0.000726418	0
0.00142114	0.00093226	0
0.00142114	0.0011381	0
0.00142114	0.00134395	1
0.00142114	0.00154979	0
0.00142114	0.00175563	1
0.00142114	0.00196147	0
0.00142114	0.00216732	0
0.00153435	0.00010889	0
0.00153435	0.000314732	0
0.00153435	0.000520575	0
0.00153435	0.000726418	0
0.00153435	0.00093226	1
0.00153435	0.0011381	1
0.00153435	0.00134395	3
0.00153435	0.00154979	1
0.00153435	0.00175563	2
0.00153435	0.00196147	0
0.00153435	0.00216732	0
0.00164756	0.00010889	0
0.00164756	0.000314732	0
0.00164756	0.000520575	0
0.00164756	0.000726418	0
0.00164756	0.00093226	0
0.00164756	0.0011381	1
0.00164756	0.00134395	2
0.00164756	0.00154979	0
0.00164756	0.00175563	0
0.00164756	0.00196147	0
0.00164756	0.00216732	0
0.00176078	0.00010889	0
0.00176078	0.000314732	0
0.00176078	0.000520575	0
0.00176078	0.000726418	0
0.00176078	0.00093226	0
0.00176078	0.0011381	0
0.00176078	0.00134395	0
0.00176078	0.00154979	0
0.00176078	0.00175563	0
0.00176078	0.00196147	0
0.00176078	0.00216732	0
0.00187399	0.00010889	0
0.00187399	0.000314732	0
0.00187399	0.000520575	0
0.00187399	0.000726418	0
0.00187399	0.00093226	0
0.00187399	0.0011381	0
0.00187399	0.00134395	1
0.00187399	0.00154979	1
0.00187399	0.00175563	0
0.00187399	0.00196147	0
0.00187399	0.00216732	0
0.0019872	0.00010889	0
0.0019872	0.000314732	0
0.0019872	0.000520575	0
0.0019872	0.000726418	0
0.0019872	0.00093226	0
0.0019872	0.0011381	0
0.0019872	0.00134395	0
0.0019872	0.00154979	2
0.0019872	0.00175563	0
0.0019872	0.00196147	0
0.0019872	0.00216732	1
0.00210042	0.00010889	0
0.00210042	0.000314732	0
0.00210042	0.000520575	0
0.00210042	0.000726418	0
0.00210042	0.00093226	0
0.00210042	0.0011381	0
0.00210042	0.00134395	0
0.00210042	0.00154979	1
0.00210042	0.00175563	4
0.00210042	0.00196147	1
0.00210042	0.00216732	0
0.00221363	0.00010889	0
0.00221363	0.000314732	0
0.00221363	0.000520575	0
0.00221363	0.000726418	0
0.00221363	0.00093226	0
0.00221363	0.0011381	0
0.00221363	0.00134395	0
0.00221363	0.00154979	0
0.00221363	0.00175563	0
0.00221363	0.00196147	1
0.00221363	0.00216732	0
