# Supplementary material for: Nanoneedles enable spatiotemporal lipidomics of living tissues
Source: Nat Nanotechnol. 2025 Jun 16;20(9):1262–72. doi: 10.1038/s41565-025-01955-8 (PMC12443637; doi:10.1038/s41565-025-01955-8)
Supplement: Supplementary file 4 — Statistical source data. [file 41565_2025_1955_MOESM4_ESM.xlsx]

## Sheet: Figure 3b
m/z	GM-Section	GM-Replica	WM-Section	WM-Replica
600.51	0.373272		0.112264
600.992	0.003835		0.002818
601.156	0.003034		0.002222
601.513	0.149586		0.046153
602.286	0.002067		0.001509
602.375	0.008274		0.00798
602.51	0.140474		0.043223
602.937	0.002965		0.00193
603.38	0.003928		0.003518
603.511	0.051125		0.016098
603.948	0.001732		0.001035
604.515	0.011983		0.004248
604.988	0.007452		0.005571
606.931	0.014787		0.012497
607.204	0.002322		0.001796
607.308	0.003193		0.001606
607.471	0.025575		0.009266
607.931	0.006438		0.005361
608.305	0.006036		0.00232
608.474	0.011694		0.00444
608.523	0.009912		0.002698
608.934	0.00609		0.00501
609.302	0.006496		0.002407
609.515	0.010972		0.005726
609.931	0.002698		0.002088
610.305	0.002256		0.001473
610.539	0.021093		0.005875
610.956	0.003258		0.002205
611.533	0.02652		0.015958
611.945	0.001692		0.001067
612.534	0.007718		0.005349
612.955	0.004915		0.003487
613.401	0.003389		0.00294
613.956	0.001947		0.001297
614.971	0.004043		0.002797
615.155	0.001689		0.001145
615.505	0.002801		0.003741
616.975	0.002345		0.001533
617.148	0.002233		0.001615
617.249	0.003014		0.002332
619.287	0.0071		0.004886
620.851	0.004824		0.003899
620.949	0.014057		0.01088
621.95	0.005823		0.004441
622.947	0.005829		0.004591
623.949	0.002591		0.001874
624.952	0.002718		0.001925
625.513	0.014366		0.007692
626.529	0.019072		0.00926
626.966	0.002247		0.001478
627.53	0.044934		0.023957
628.539	0.041428		0.027803
628.986	0.002199		0.001595
629.414	0.005219		0.00415
629.487	0.010564		0.029016
629.543	0.015922		0.011812
630.49	0.005297		0.012687
630.541	0.012081		0.00945
630.936	0.002298		0.001489
631.482	0.013404		0.015899
632.484	0.006337		0.006743
632.935	0.002654		0.001797
633.132	0.004854		0.001841
633.396	0.011303		0.009489
633.505	0.010382		0.010118
634.397	0.004986		0.004403
634.865	0.006629		0.005133
634.957	0.01452		0.010992
635.128	0.002411		0.001484
635.392	0.005444		0.004592
635.504	0.004542		0.004117
635.865	0.003532		0.002688
635.957	0.006899		0.005112
636.862	0.003533		0.002656
636.955	0.006527		0.004871
637.538	0.006591		0.014079
637.958	0.00281		0.001998
638.549	0.003954		0.00621
638.868	0.002616		0.002045
638.966	0.003041		0.0022
639.51	0.005627		0.015991
639.554	0.005072		0.010178
641.423	0.003925		0.003536
641.525	0.004735		0.012058
642.537	0.003493		0.005311
642.966	0.003459		0.00236
643.529	0.003017		0.006142
643.963	0.002127		0.001403
644.501	0.010759		0.007439
644.98	0.004996		0.003759
645.46	0.003417		0.003881
646.474	0.002915		0.002058
646.612	0.010212		0.019039
647.165	0.002375		0.001759
647.464	0.00879		0.007341
648.878	0.009479		0.007296
648.976	0.004151		0.002709
649.879	0.00502		0.003828
650.877	0.004714		0.003619
650.98	0.002674		0.00175
652.55	0.136256		0.035065
652.883	0.004247		0.003415
652.975	0.002848		0.002049
653.493	0.007656		0.007523
653.553	0.060415		0.01686
654.566	0.449679		0.121025
654.966	0.003141		0.00225
655.12	0.002798		0.001484
655.501	0.006482		0.013577
655.569	0.19561		0.056531
656.506	0.004005		0.010582
656.572	0.055242		0.019517
656.983	0.003405		0.002361
657.212	0.001761		0.001335
657.515	0.010895		0.034361
657.575	0.009986		0.005035
658.519	0.006614		0.015696
659.519	0.01046		0.025711
659.955	0.002134		0.001472
660.416	0.005589		0.005797
660.524	0.005443		0.011449
660.948	0.002714		0.00181
661.419	0.00266		0.002553
661.534	0.006308		0.010866
662.947	0.003334		0.002364
662.992	0.002889		0.002032
663.158	0.002281		0.001655
663.511	0.005568		0.0095
664.944	0.002732		0.001892
665.528	0.003141		0.010304
666.059	0.005475		0.00388
666.535	0.002653		0.008444
666.899	0.00586		0.004931
666.997	0.002921		0.002106
667.06	0.003479		0.002484
667.527	0.004429		0.008797
667.901	0.003256		0.002574
668.543	0.003752		0.010272
668.571	0.004265		0.004833
668.9	0.00321		0.002499
668.982	0.003565		0.002627
669.456	0.004906		0.004208
669.558	0.004072		0.008545
670.571	0.004848		0.0052
670.964	0.003171		0.002209
671.955	0.001831		0.001165
672.976	0.00621		0.004575
673.192	0.001839		0.001319
673.48	0.028405		0.067668
673.974	0.002867		0.002077
674.487	0.013144		0.028244
674.969	0.002452		0.001758
675.488	0.005716		0.00992
676.509	0.01153		0.005935
677.288	0.001616		0.001144
677.501	0.004973		0.005021
678.527	0.020277		0.007768
679.516	0.012679		0.020729
680.513	0.003662		0.009011
680.578	0.010801		0.006748
680.916	0.008391		0.006357
680.997	0.003487		0.002532
681.516	0.009586		0.016289
681.576	0.004974		0.0044
681.915	0.004452		0.003347
682.52	0.006492		0.012249
682.594	0.042836		0.036369
682.91	0.004419		0.003315
682.995	0.003073		0.002298
683.524	0.005212		0.012902
683.596	0.021802		0.018681
684.536	0.003101		0.009902
684.595	0.009443		0.009378
684.972	0.002995		0.002144
685.137	0.002147		0.001607
685.236	0.002512		0.001902
685.52	0.004291		0.015653
685.594	0.005097		0.005522
686.509	0.002512		0.005743
686.543	0.003415		0.006134
686.937	0.002448		0.001628
686.99	0.004046		0.003174
687.216	0.003346		0.00255
687.525	0.00761		0.012996
688.524	0.003549		0.005753
688.952	0.003118		0.002066
689.536	0.008629		0.012281
689.959	0.001938		0.001334
690.526	0.006068		0.009846
690.947	0.002563		0.001632
691.183	0.002167		0.001666
691.438	0.004403		0.003591
691.533	0.004749		0.008772
691.942	0.001735		0.001128
692.952	0.00284		0.001886
693.954	0.00189		0.00128
694.925	0.011857		0.008828
695.463	0.005732		0.010253
695.547	0.00714		0.006748
695.924	0.006393		0.004799
696.607	0.00336		0.003374
696.922	0.004972		0.003676
697.483	0.004255		0.005635
697.925	0.003327		0.002392
698.51	0.005123		0.013683
698.831	0.002441		0.001956
698.924	0.002816		0.002155
698.991	0.004045		0.00303
699.245	0.002382		0.001815
699.496	0.025713		0.048793
700.524	0.045698		0.160805
700.833	0.002277		0.001755
700.974	0.00312		0.002341
701.22	0.001939		0.001456
701.518	0.034714		0.154249
701.97	0.001549		0.001181
702.525	0.022879		0.063304
702.985	0.005676		0.00452
703.527	0.007044		0.015326
704.546	0.005181		0.005787
704.956	0.002715		0.001942
705.31	0.002222		0.001551
705.512	0.005272		0.007503
706.303	0.002954		0.001732
706.519	0.003691		0.009069
706.964	0.00287		0.001979
707.3	0.003498		0.002007
707.526	0.002619		0.007114
707.959	0.001935		0.001379
708.948	0.002692		0.001851
709.01	0.004501		0.002572
709.559	0.005584		0.007201
709.605	0.004826		0.006803
709.948	0.00255		0.001689
710.563	0.003974		0.00556
710.622	0.007238		0.006784
710.956	0.004823		0.003335
711.144	0.002299		0.001651
711.572	0.004205		0.010902
711.962	0.002231		0.001457
712.844	0.005438		0.004516
712.963	0.003837		0.002876
713.153	0.001898		0.001407
713.492	0.006228		0.005395
713.55	0.006156		0.010792
713.845	0.003317		0.002611
713.972	0.003511		0.002658
714.506	0.006102		0.008437
714.539	0.003966		0.010441
714.843	0.003359		0.00279
714.984	0.003931		0.003127
715.242	0.003376		0.002593
715.572	0.050868		0.02754
716.521	0.039861		0.052454
716.574	0.025906		0.01612
716.964	0.003575		0.002515
717.525	0.018291		0.024069
717.575	0.007388		0.006234
718.537	0.078875		0.038375
718.962	0.004362		0.003009
719.466	0.005715		0.006138
719.54	0.027268		0.012999
720.543	0.009702		0.005179
720.951	0.002857		0.002067
721.495	0.014643		0.016966
721.961	0.00246		0.001562
722.509	0.066514		0.038699
722.958	0.003318		0.002136
723.079	0.002437		0.001789
723.505	0.034876		0.039455
723.574	0.005998		0.005189
723.971	0.003272		0.001941
724.514	0.019739		0.027798
724.641	0.00412		0.003792
724.983	0.006404		0.003903
725.172	0.001502		0.001156
725.512	0.011113		0.017394
725.988	0.004621		0.003031
726.542	0.055706		0.35346
726.861	0.007237		0.006234
726.958	0.00472		0.003604
726.991	0.006746		0.005109
727.185	0.001585		0.00123
727.544	0.029946		0.171478
727.861	0.004268		0.003581
728.005	0.006221		0.00656
728.182	0.001717		0.001412
728.555	0.036276		0.209774
728.859	0.004283		0.003636
728.949	0.00266		0.002021
729.001	0.00321		0.002762
729.225	0.001676		0.001322
729.463	0.002208		0.001834
729.559	0.022419		0.122496
729.96	0.002015		0.001484
730.562	0.010676		0.043655
730.938	0.003352		0.00239
730.98	0.003212		0.002461
731.202	0.002272		0.001709
731.438	0.0058		0.005947
731.562	0.004627		0.013162
731.972	0.002019		0.001516
732.553	0.010934		0.008492
732.936	0.001881		0.001375
733.556	0.006994		0.010111
734.963	0.003972		0.002429
735.475	0.007593		0.004491
735.976	0.005831		0.0031
736.484	0.008356		0.005628
736.644	0.013362		0.014303
736.98	0.007706		0.004723
737.491	0.011994		0.008918
737.59	0.00492		0.00479
737.645	0.007339		0.008021
737.991	0.006681		0.004424
738.505	0.056776		0.041529
738.654	0.006218		0.00585
738.997	0.008306		0.005311
739.168	0.002163		0.001712
739.508	0.02801		0.021182
739.948	0.002191		0.001564
740.517	0.010614		0.011052
740.878	0.007222		0.005693
740.965	0.006404		0.004841
741.52	0.005944		0.006832
741.577	0.002656		0.0078
741.877	0.004433		0.003413
741.964	0.00499		0.00374
742.468	0.003581		0.003834
742.539	0.048944		0.094567
742.875	0.004394		0.003362
742.973	0.004584		0.00348
743.545	0.023043		0.044037
743.974	0.003286		0.002409
744.553	0.106482		0.144785
744.877	0.002275		0.001844
744.992	0.004118		0.003235
745.221	0.002895		0.002275
745.485	0.008008		0.007719
745.556	0.062787		0.084545
746.511	0.189455		0.099473
746.924	0.002023		0.001448
746.959	0.002789		0.001905
747.078	0.002835		0.002176
747.508	0.163012		0.109864
747.927	0.001755		0.001246
747.974	0.0057		0.003421
748.52	0.112233		0.133757
748.93	0.002231		0.001682
748.984	0.007953		0.004659
749.523	0.047211		0.062489
749.992	0.010029		0.005592
750.541	0.197014		0.19583
750.948	0.002222		0.001702
750.997	0.008968		0.00601
751.433	0.00326		0.002625
751.543	0.076265		0.079084
751.989	0.002312		0.001676
752.551	0.044218		0.061965
752.967	0.003131		0.002347
753.187	0.00272		0.002114
753.426	0.002302		0.001983
753.556	0.012003		0.019878
753.962	0.002464		0.001726
754.572	0.015918		0.117802
754.89	0.008957		0.006818
754.98	0.004553		0.00338
755.203	0.002094		0.001645
755.575	0.008418		0.060112
755.89	0.004262		0.003269
755.98	0.002248		0.001705
756.493	0.003641		0.002918
756.586	0.012914		0.089496
756.888	0.00417		0.003133
756.982	0.003168		0.002244
757.176	0.001646		0.001327
757.474	0.002893		0.002954
757.588	0.007249		0.042541
757.891	0.00232		0.00178
757.953	0.002242		0.001591
758.486	0.007369		0.011232
758.573	0.013309		0.020367
758.893	0.004664		0.003903
758.952	0.002647		0.001907
759.479	0.0077		0.009093
759.573	0.009125		0.012318
759.972	0.002741		0.001933
760.511	0.045343		0.043906
760.572	0.005739		0.006248
760.984	0.006468		0.004492
761.154	0.001704		0.001308
761.511	0.024583		0.022613
761.95	0.001725		0.00126
761.992	0.008693		0.005502
762.507	0.185756		0.121413
762.943	0.00341		0.002481
762.997	0.004062		0.002746
763.063	0.003536		0.002726
763.511	0.06958		0.046681
763.947	0.001807		0.001304
764.52	0.073061		0.075996
764.999	0.00312		0.002326
765.525	0.03282		0.038179
765.563	0.058141		0.031422
765.982	0.002299		0.001631
766.378	0.00183		0.001219
766.538	0.347088		0.210818
766.979	0.003088		0.002311
767.197	0.002523		0.001949
767.376	0.001801		0.001231
767.542	0.169485		0.102622
767.973	0.002688		0.002012
768.535	0.207243		0.096539
768.918	0.003468		0.00246
768.962	0.004032		0.00296
769.534	0.066636		0.029166
769.951	0.002813		0.002051
770.532	0.073066		0.032849
770.608	0.006168		0.020071
770.974	0.007008		0.005333
771.183	0.001942		0.001455
771.533	0.030352		0.015078
771.614	0.003863		0.011599
771.973	0.003652		0.002684
772.527	0.103192		0.086402
772.581	0.022592		0.036128
772.914	0.006108		0.005211
772.979	0.004639		0.003065
773.53	0.056557		0.054751
773.584	0.012328		0.018815
773.916	0.003796		0.00296
773.99	0.005572		0.00413
774.543	0.395359		0.346021
774.912	0.00303		0.002382
775.003	0.003206		0.002334
775.105	0.002143		0.001671
775.248	0.001474		0.001222
775.546	0.199585		0.17826
775.927	0.002079		0.001522
776.555	0.085702		0.131907
776.947	0.003927		0.002856
777.477	0.004144		0.003965
777.56	0.032933		0.064994
777.949	0.002022		0.001485
778.569	0.122702		0.151994
778.943	0.003041		0.002227
779.471	0.003657		0.003515
779.569	0.07136		0.079631
779.868	0.001381		0.001032
779.948	0.002063		0.001487
780.184	0.00139		0.001166
780.472	0.007458		0.004911
780.571	0.025722		0.03058
780.858	0.00153		0.001132
780.976	0.003611		0.002768
781.218	0.002162		0.001685
781.473	0.005215		0.004548
781.575	0.009256		0.012021
781.97	0.001913		0.001429
782.038	0.001628		0.001205
782.492	0.010945		0.009838
782.595	0.006251		0.016707
782.645	0.00279		0.012462
782.914	0.001963		0.001569
782.971	0.002895		0.002149
783.226	0.002658		0.002119
783.496	0.006748		0.006627
783.597	0.003068		0.009146
783.972	0.003359		0.002512
784.222	0.001542		0.001294
784.501	0.00806		0.017397
784.615	0.003949		0.013239
784.986	0.006456		0.004931
785.212	0.003505		0.002714
785.5	0.006671		0.012069
785.603	0.002584		0.006364
786.526	0.079263		0.154567
786.593	0.006236		0.011245
786.937	0.004566		0.00344
787.174	0.002379		0.001842
787.529	0.030189		0.057501
787.592	0.003993		0.006975
787.946	0.004051		0.002996
788.541	0.146783		0.578625
788.939	0.004356		0.003404
789.545	0.089977		0.346865
789.933	0.002792		0.002279
790.539	0.62253		0.592733
790.938	0.003791		0.002958
791.157	0.002463		0.001977
791.471	0.003857		0.003687
791.542	0.308674		0.280486
791.947	0.002598		0.002014
792.548	0.086475		0.079358
792.961	0.003322		0.002503
793.553	0.025643		0.025993
793.969	0.001874		0.001383
794.551	0.191473		0.140252
794.979	0.002559		0.001944
795.149	0.001783		0.001456
795.228	0.002264		0.001842
795.553	0.132053		0.098069
796.464	0.005503		0.003689
796.551	0.124186		0.085203
796.624	0.007662		0.021723
796.93	0.002123		0.001591
796.989	0.004257		0.003381
797.211	0.002515		0.002056
797.472	0.004798		0.003816
797.548	0.046714		0.034288
797.636	0.004399		0.014169
797.987	0.003155		0.002437
798.467	0.007076		0.005812
798.55	0.023394		0.017541
798.645	0.025914		0.151211
798.971	0.003447		0.002497
799.199	0.001929		0.001559
799.468	0.004468		0.004005
799.552	0.008812		0.007416
799.649	0.013925		0.078318
799.967	0.002626		0.001993
800.486	0.005778		0.010438
800.55	0.008081		0.010123
800.654	0.006861		0.037364
800.842	0.004493		0.003563
800.934	0.008145		0.00615
800.982	0.005954		0.004666
801.188	0.002761		0.002065
801.486	0.004254		0.00687
801.559	0.005244		0.007322
801.659	0.003349		0.013899
801.842	0.002551		0.001986
801.935	0.00404		0.003064
801.983	0.003465		0.002642
802.503	0.007198		0.01157
802.564	0.0126		0.017186
802.841	0.003343		0.002658
802.942	0.003926		0.002926
803.179	0.002524		0.002011
803.514	0.0066		0.007866
803.57	0.006562		0.009023
803.943	0.002916		0.00232
804.473	0.017526		0.010429
804.575	0.04603		0.04618
804.845	0.003692		0.003241
804.947	0.002856		0.002211
805.072	0.002906		0.002294
805.177	0.00236		0.001924
805.476	0.008216		0.005273
805.58	0.040839		0.041904
805.95	0.002943		0.002318
806.489	0.016894		0.011114
806.549	0.028385		0.087045
806.582	0.030732		0.044965
806.852	0.00277		0.002232
806.954	0.002348		0.00175
807.493	0.010273		0.008226
807.551	0.014654		0.043819
807.587	0.016092		0.022708
807.958	0.002663		0.002023
808.506	0.023578		0.027624
808.569	0.061564		0.052522
808.665	0.01464		0.12245
808.955	0.003192		0.002575
809.511	0.019826		0.02862
809.572	0.023016		0.018745
809.669	0.010925		0.08459
809.961	0.002881		0.002215
810.068	0.001676		0.001435
810.526	0.081544		0.201621
810.674	0.005995		0.040877
810.97	0.003912		0.003066
811.529	0.040801		0.101092
811.678	0.003235		0.016886
811.967	0.002926		0.002199
812.537	0.022983		0.052114
812.662	0.013717		0.06337
812.98	0.003422		0.00269
813.225	0.002565		0.002056
813.54	0.011202		0.023656
813.665	0.006194		0.025917
813.979	0.002423		0.001791
814.216	0.002392		0.001967
814.55	0.011648		0.035945
814.668	0.003004		0.010326
814.856	0.004502		0.00353
814.961	0.002926		0.002128
815.068	0.002769		0.002171
815.201	0.001936		0.001489
815.553	0.006232		0.016453
815.856	0.003241		0.002511
815.959	0.00351		0.00257
816.058	0.002376		0.001829
816.533	0.035458		0.019682
816.568	0.016725		0.063081
816.855	0.003212		0.002479
816.96	0.00354		0.002618
817.09	0.001838		0.001504
817.534	0.019004		0.010401
817.572	0.012447		0.042284
817.857	0.002157		0.001699
818.127	0.001588		0.001291
818.534	0.036133		0.02047
818.58	0.023625		0.034344
818.761	0.006127		0.002415
818.86	0.004521		0.004012
818.953	0.003143		0.002325
819.533	0.016213		0.011545
819.615	0.016743		0.016788
819.86	0.003125		0.002674
819.96	0.00231		0.001762
820.071	0.002541		0.001982
820.462	0.019963		0.011038
820.563	0.028934		0.028967
820.617	0.01365		0.023547
820.775	0.012228		0.004034
820.859	0.003159		0.002612
820.955	0.003665		0.002655
821.067	0.003431		0.002722
821.184	0.002738		0.002154
821.466	0.011378		0.007439
821.559	0.025209		0.041591
821.619	0.010354		0.017434
821.779	0.009592		0.003587
821.958	0.002129		0.001576
822.465	0.01521		0.010428
822.576	0.103713		0.100471
822.98	0.002835		0.002094
823.183	0.001941		0.001487
823.468	0.006563		0.00483
823.578	0.040062		0.041365
823.97	0.002936		0.002297
824.491	0.03056		0.019858
824.576	0.031028		0.040261
824.66	0.017711		0.119434
824.978	0.002852		0.002264
825.086	0.002677		0.002114
825.205	0.002525		0.002049
825.496	0.016359		0.010789
825.577	0.010634		0.013798
825.664	0.012847		0.082863
825.961	0.002097		0.001575
826.113	0.001633		0.001406
826.496	0.027776		0.037931
826.553	0.012832		0.015207
826.676	0.023977		0.148962
826.937	0.002514		0.001906
826.999	0.003588		0.002793
827.224	0.002937		0.002417
827.5	0.017758		0.025774
827.559	0.017993		0.015349
827.679	0.009889		0.056945
827.973	0.00202		0.001638
828.501	0.014967		0.019805
828.561	0.011727		0.011154
828.684	0.004366		0.02154
828.976	0.004253		0.003271
829.072	0.002146		0.001749
829.199	0.002789		0.002206
829.526	0.00626		0.00804
829.687	0.002887		0.009103
829.976	0.003817		0.002887
830.061	0.001837		0.001483
830.198	0.001735		0.00143
830.525	0.022596		0.018485
830.586	0.007674		0.012498
830.636	0.003467		0.012219
830.942	0.002376		0.001781
830.98	0.003928		0.002958
831.052	0.003208		0.00248
831.493	0.010053		0.00814
831.53	0.009092		0.007296
831.599	0.007502		0.015314
832.047	0.002092		0.001688
832.509	0.04463		0.034428
832.607	0.018105		0.043541
832.876	0.007316		0.006122
832.965	0.004028		0.002985
833.196	0.002697		0.002117
833.512	0.024707		0.02124
833.608	0.018703		0.040667
833.877	0.003827		0.003095
833.968	0.002353		0.001728
834.139	0.001727		0.001404
834.528	1		0.602338
834.876	0.005359		0.004433
834.968	0.003097		0.002355
835.083	0.003233		0.002568
835.189	0.002884		0.002292
835.532	0.667202		0.440532
835.876	0.003506		0.002762
835.973	0.00246		0.001923
836.443	0.007899		0.00465
836.535	0.17825		0.132967
836.612	0.026068		0.060717
836.958	0.002969		0.002278
837.15	0.002704		0.002118
837.446	0.006304		0.004414
837.539	0.065325		0.062918
837.616	0.015148		0.035688
837.957	0.002208		0.001747
838.447	0.007775		0.005178
838.556	0.084959		0.121077
838.753	0.002076		0.001565
838.965	0.003286		0.002429
839.456	0.005076		0.003693
839.56	0.042815		0.061975
839.964	0.002448		0.001902
840.051	0.001852		0.001439
840.469	0.016246		0.007563
840.547	0.027295		0.027704
840.975	0.003254		0.002553
841.24	0.002399		0.001967
841.526	0.016315		0.013086
841.966	0.002203		0.001655
842.237	0.001892		0.001556
842.468	0.015634		0.007341
842.536	0.023915		0.018076
842.585	0.011926		0.039543
842.993	0.003843		0.003114
843.22	0.002961		0.002389
843.471	0.010747		0.006063
843.541	0.016084		0.011934
843.588	0.006324		0.016464
843.992	0.002443		0.001875
844.221	0.002573		0.002101
844.487	0.010064		0.008008
844.559	0.037178		0.019262
844.641	0.027711		0.164295
844.953	0.002985		0.002146
845.066	0.003144		0.002531
845.507	0.005907		0.005507
845.563	0.019492		0.011342
845.645	0.020749		0.11709
845.962	0.002437		0.001889
846.5	0.009688		0.016492
846.562	0.025283		0.016132
846.644	0.019061		0.104469
846.792	0.012712		0.004901
846.893	0.005464		0.004239
846.972	0.003088		0.002396
847.09	0.002073		0.001727
847.502	0.006523		0.009222
847.567	0.011127		0.010963
847.646	0.011685		0.053208
847.795	0.010376		0.00434
847.894	0.003748		0.002947
848.494	0.054068		0.041532
848.602	0.064581		0.059563
848.634	0.026224		0.067541
848.806	0.013348		0.004693
848.889	0.003973		0.003079
848.971	0.003948		0.003112
849.052	0.002146		0.001784
849.207	0.002063		0.001688
849.497	0.028874		0.022374
849.615	0.025921		0.029355
849.809	0.007869		0.00308
849.981	0.003197		0.002514
850.496	0.023328		0.017447
850.568	0.012727		0.023874
850.617	0.019804		0.025918
850.806	0.003942		0.002297
850.966	0.003804		0.002951
851.187	0.002989		0.002347
851.501	0.013584		0.010147
851.568	0.012646		0.021983
851.62	0.009434		0.013288
851.79	0.002906		0.002326
851.968	0.002285		0.001813
852.507	0.027519		0.019556
852.567	0.012076		0.018333
852.977	0.003091		0.002489
853.202	0.00303		0.002447
853.514	0.011969		0.009024
853.569	0.006774		0.009082
853.97	0.002359		0.001887
854.511	0.017824		0.013053
854.589	0.014432		0.012502
854.67	0.003188		0.010266
854.96	0.002873		0.002231
855.055	0.002174		0.001683
855.51	0.010618		0.008273
855.589	0.011338		0.009389
855.67	0.002853		0.008925
855.957	0.002593		0.001974
856.517	0.096851		0.056303
856.673	0.002583		0.006573
856.948	0.002936		0.002288
857.23	0.002174		0.001791
857.519	0.140718		0.10321
857.948	0.002292		0.001774
858.522	0.090694		0.069712
858.614	0.007493		0.017754
858.983	0.004404		0.003564
859.081	0.003155		0.002573
859.181	0.002394		0.001952
859.526	0.027528		0.024017
859.623	0.004584		0.011903
859.988	0.003422		0.002631
860.146	0.001751		0.001526
860.536	0.019969		0.022544
860.634	0.024675		0.11761
860.904	0.006352		0.004963
861.058	0.002613		0.002065
861.14	0.002721		0.002327
861.545	0.0123		0.022807
861.639	0.020778		0.091899
861.903	0.004467		0.003487
862.058	0.002013		0.001655
862.479	0.006761		0.010615
862.549	0.013408		0.01929
862.634	0.032056		0.138178
862.901	0.004444		0.003537
862.996	0.002684		0.002167
863.217	0.001876		0.001658
863.48	0.006348		0.008403
863.563	0.017651		0.045566
863.634	0.022002		0.069363
863.906	0.00301		0.002399
863.98	0.002944		0.002431
864.472	0.021423		0.01513
864.566	0.014345		0.031819
864.644	0.014826		0.055522
864.81	0.003909		0.003377
864.906	0.003153		0.002451
864.98	0.004125		0.003279
865.199	0.002177		0.001798
865.501	0.03106		0.020861
865.569	0.009346		0.015138
865.65	0.007109		0.024037
865.978	0.002458		0.00192
866.031	0.001994		0.001565
866.198	0.001814		0.001536
866.51	0.032367		0.020678
866.58	0.008652		0.014218
866.763	0.011679		0.003753
866.967	0.003279		0.002476
867.211	0.002923		0.002428
867.531	0.012749		0.01019
867.765	0.008048		0.002925
867.963	0.003207		0.002481
868.485	0.016759		0.014395
868.558	0.017258		0.016211
868.776	0.022147		0.005707
868.974	0.004585		0.003677
869.041	0.002524		0.00203
869.182	0.002238		0.001772
869.488	0.009479		0.008028
869.561	0.012478		0.01323
869.78	0.013853		0.003955
869.973	0.003016		0.002419
870.038	0.00211		0.001669
870.183	0.001919		0.001545
870.488	0.017734		0.014087
870.585	0.021832		0.0163
870.784	0.008188		0.003236
870.963	0.00278		0.002168
871.251	0.002723		0.002139
871.528	0.009104		0.00833
871.577	0.01292		0.009551
871.659	0.004125		0.018214
871.956	0.003018		0.002338
872.486	0.064583		0.033609
872.636	0.005414		0.017047
872.67	0.006188		0.025866
872.947	0.00275		0.002215
873.005	0.002914		0.002378
873.179	0.003011		0.002433
873.491	0.034237		0.018607
873.674	0.003578		0.013083
873.941	0.003019		0.002333
874.495	0.02128		0.01251
874.61	0.010385		0.024733
874.826	0.004358		0.003298
874.949	0.003061		0.002307
875.07	0.002194		0.001896
875.507	0.012237		0.009219
875.613	0.008948		0.020863
875.946	0.003138		0.002339
876.038	0.002789		0.002239
876.515	0.012383		0.011701
876.623	0.019447		0.046184
876.944	0.003011		0.00233
877.15	0.001921		0.001617
877.521	0.007132		0.006937
877.618	0.010268		0.02601
877.954	0.003179		0.002492
878.029	0.002074		0.001677
878.139	0.001859		0.001521
878.512	0.017398		0.016302
878.603	0.035744		0.14728
878.827	0.003819		0.003663
878.925	0.004251		0.003326
878.983	0.002924		0.002328
879.218	0.003433		0.002769
879.434	0.002649		0.002174
879.515	0.016668		0.015122
879.606	0.034113		0.084224
879.824	0.003808		0.003452
880.427	0.00455		0.003258
880.535	0.020357		0.01653
880.606	0.016696		0.038589
880.825	0.002824		0.002482
880.971	0.003115		0.002413
881.141	0.002503		0.002095
881.221	0.002339		0.001918
881.427	0.002888		0.002238
881.52	0.027063		0.040346
881.606	0.00811		0.017154
881.973	0.002555		0.002023
882.214	0.00254		0.002106
882.45	0.00849		0.005974
882.525	0.035049		0.034615
882.983	0.003558		0.002932
883.083	0.003199		0.002622
883.211	0.003429		0.002817
883.456	0.004374		0.00324
883.536	0.079978		0.057139
883.97	0.002465		0.00191
884.082	0.00285		0.002279
884.21	0.002504		0.002097
884.457	0.007593		0.009081
884.537	0.044202		0.032105
884.589	0.023249		0.022461
884.957	0.003286		0.002407
885.033	0.0031		0.002442
885.212	0.002002		0.001675
885.462	0.005004		0.00558
885.55	0.695537		0.560667
885.96	0.003834		0.002878
886.268	0.001704		0.00148
886.554	0.283036		0.229226
886.948	0.003183		0.002489
887.005	0.002484		0.002065
887.173	0.002899		0.002404
887.559	0.091222		0.081995
887.949	0.002433		0.001927
888.059	0.00218		0.001807
888.556	0.031111		0.030147
888.624	0.133708		1
888.953	0.002691		0.002351
889.056	0.002614		0.002227
889.165	0.002007		0.001979
889.559	0.015529		0.018149
889.628	0.062435		0.418734
889.957	0.002284		0.001979
890.475	0.009195		0.007196
890.635	0.060887		0.400447
890.957	0.003149		0.00252
891.487	0.005841		0.005018
891.554	0.009396		0.007948
891.638	0.028579		0.167454
891.973	0.002519		0.002039
892.487	0.035006		0.018158
892.545	0.017477		0.015574
892.63	0.015654		0.070756
892.843	0.006176		0.005283
892.957	0.003182		0.002463
893.072	0.00226		0.001881
893.492	0.020945		0.01158
893.551	0.013013		0.01042
893.63	0.008758		0.030392
893.842	0.0034		0.0029
893.95	0.003539		0.002732
894.494	0.017544		0.011013
894.569	0.017091		0.014474
894.646	0.007113		0.016019
894.841	0.003446		0.002848
894.985	0.003426		0.002845
895.065	0.003141		0.002625
895.209	0.002187		0.001848
895.499	0.010522		0.008191
895.579	0.009323		0.01013
895.651	0.004381		0.007821
895.978	0.003571		0.002723
896.083	0.002777		0.002246
896.207	0.001921		0.001671
896.514	0.012927		0.010765
896.6	0.008528		0.009799
896.817	0.003653		0.002383
896.97	0.00358		0.00273
897.073	0.002466		0.002038
897.191	0.002212		0.001751
897.524	0.010925		0.009077
897.601	0.007426		0.007981
897.968	0.002832		0.002198
898.07	0.002942		0.002325
898.188	0.001986		0.001619
898.431	0.004982		0.003117
898.517	0.009887		0.007895
898.614	0.012935		0.009913
898.698	0.008602		0.04854
898.982	0.004775		0.00394
899.187	0.002999		0.002454
899.445	0.004778		0.003396
899.571	0.00791		0.007217
899.608	0.009294		0.007324
899.702	0.005689		0.029008
899.983	0.002719		0.002133
600.327		0.00854		0.006105
600.516		0.160896		0.085656
600.998		0.008527		0.011812
601.16		0.005025		0.006849
601.519		0.064523		0.034938
602.379		0.005021		0.007795
602.516		0.060961		0.033357
602.854		0.002825		0.003979
602.942		0.003744		0.005358
603.388		0.002788		0.004232
603.517		0.022198		0.012855
604.258		0.002968		0.004201
604.94		0.003789		0.005525
604.994		0.015492		0.022406
606.936		0.014791		0.022102
607.362		0.003914		0.007737
607.476		0.008143		0.003667
607.936		0.006391		0.009371
608.319		0.007538		0.007931
608.942		0.006466		0.009605
609.312		0.003301		0.004118
609.497		0.004729		0.003048
610.971		0.004503		0.006364
611.534		0.006367		0.005284
611.96		0.002125		0.002848
612.8		0.004557		0.006838
612.96		0.009367		0.013375
614.975		0.007333		0.010639
615.974		0.002954		0.004093
616.979		0.003411		0.004945
617.255		0.005045		0.006851
618.849		0.004185		0.006017
618.98		0.002897		0.004
619.292		0.008874		0.005955
620.856		0.005821		0.008611
620.952		0.014209		0.020444
621.954		0.005748		0.008243
622.855		0.003244		0.004641
622.951		0.007261		0.010759
623.954		0.002252		0.003242
624.319		0.011717		0.008501
624.959		0.00395		0.005805
626.216		0.003735		0.003848
626.534		0.006001		0.004532
626.972		0.003857		0.005199
627.535		0.013201		0.01042
628.545		0.021676		0.024683
628.99		0.005858		0.008169
629.491		0.005114		0.014548
629.548		0.008881		0.010854
630.546		0.007205		0.009547
630.937		0.003011		0.004025
631.484		0.005626		0.007698
632.939		0.004124		0.005815
632.989		0.005313		0.00725
633.398		0.005161		0.007652
633.508		0.004931		0.005742
634.869		0.00697		0.010422
634.962		0.015859		0.023242
635.395		0.004186		0.005889
635.962		0.007243		0.010662
636.867		0.004047		0.005891
636.961		0.008453		0.012128
637.965		0.003465		0.005056
638.873		0.002849		0.004289
638.97		0.004635		0.006424
640.955		0.004394		0.006765
640.987		0.004207		0.006245
642.972		0.005302		0.007706
644.505		0.011176		0.007799
644.985		0.010445		0.015279
647		0.00341		0.004494
647.169		0.003159		0.004015
647.468		0.010783		0.009194
648.472		0.005186		0.004554
648.882		0.007591		0.010942
648.981		0.005214		0.00722
649.883		0.004981		0.007317
650.881		0.005278		0.007552
650.982		0.003856		0.005254
651.386		0.002486		0.003595
652.555		0.019719		0.007719
652.887		0.005393		0.007651
653.558		0.011576		0.005385
654.571		0.101366		0.046616
654.969		0.003998		0.005794
655.573		0.057492		0.028404
656.577		0.018682		0.012654
656.985		0.00542		0.007896
657.123		0.002721		0.003611
657.514		0.004051		0.012687
658.52		0.003699		0.009138
658.999		0.004681		0.006569
659.524		0.006239		0.012907
660.327		0.002893		0.00397
660.525		0.003265		0.006019
660.955		0.004061		0.005871
662.951		0.005382		0.007815
662.996		0.005463		0.007552
663.159		0.003166		0.00458
664.421		0.010992		0.014694
664.949		0.00408		0.005829
665.423		0.005388		0.007447
666.903		0.006659		0.009605
667		0.002756		0.003742
667.521		0.004668		0.006968
668.903		0.003899		0.005726
668.985		0.006504		0.008888
670.969		0.005542		0.008248
671.467		0.002902		0.005156
671.961		0.001888		0.002594
672.98		0.012188		0.017497
673.484		0.035416		0.074747
673.977		0.004803		0.007045
674.49		0.01185		0.024551
674.963		0.003793		0.005327
675.496		0.006057		0.010272
676.51		0.006684		0.00582
676.953		0.003566		0.004897
678.531		0.020123		0.014844
679.091		0.004098		0.006104
679.527		0.006995		0.009347
680.923		0.009004		0.012954
680.997		0.004059		0.005745
681.525		0.006622		0.011636
681.921		0.004761		0.006623
682.598		0.013187		0.018791
682.915		0.004252		0.005651
682.997		0.004569		0.006642
683.514		0.002569		0.007856
683.601		0.009112		0.012372
684.413		0.00495		0.005993
684.601		0.005512		0.00899
684.822		0.002576		0.003393
684.976		0.005418		0.007871
685.141		0.004227		0.006166
685.519		0.002871		0.011076
686.519		0.002587		0.007043
686.832		0.003162		0.00451
686.994		0.006847		0.010055
687.219		0.004008		0.005921
687.532		0.004953		0.009211
688.952		0.004214		0.005908
689.549		0.004566		0.005517
689.967		0.003589		0.005593
690.237		0.001539		0.002191
690.512		0.00565		0.004785
690.946		0.003965		0.005154
691.439		0.005042		0.005511
691.521		0.002281		0.002824
691.944		0.002547		0.003164
692.45		0.016773		0.017546
692.955		0.003156		0.004232
693.453		0.00824		0.008985
693.956		0.002394		0.003247
694.932		0.013955		0.020093
695.467		0.006775		0.011865
695.548		0.005533		0.007641
695.93		0.007501		0.010764
696.927		0.008445		0.011864
696.969		0.00422		0.006041
697.483		0.004163		0.006673
697.94		0.002927		0.004229
698.512		0.004495		0.010542
698.834		0.004168		0.005937
698.929		0.005068		0.007044
698.994		0.009132		0.01298
699.445		0.002182		0.002688
699.499		0.020522		0.03435
699.987		0.003964		0.004758
700.413		0.004859		0.006295
700.527		0.039567		0.108674
700.838		0.002406		0.003313
700.984		0.003832		0.004574
701.519		0.042083		0.13828
701.981		0.003038		0.004209
702.527		0.023208		0.058481
702.948		0.00343		0.004762
702.989		0.017154		0.024992
703.53		0.009245		0.018442
703.987		0.004409		0.0063
704.539		0.003987		0.006005
704.954		0.003096		0.004171
705.955		0.002519		0.003593
706.966		0.003092		0.004343
707.967		0.002468		0.003197
708.349		0.009551		0.00428
708.683		0.007197		0.002584
708.89		0.001831		0.002567
708.952		0.006699		0.009225
709.016		0.006293		0.003591
709.562		0.004949		0.00801
709.952		0.004104		0.005633
710.96		0.008551		0.010946
711.969		0.003394		0.003534
712.18		0.001557		0.002247
712.848		0.006655		0.009912
712.971		0.00893		0.011012
713.162		0.003033		0.004262
713.353		0.00744		0.007476
713.494		0.006187		0.004303
713.556		0.004637		0.008314
713.984		0.006049		0.005627
714.519		0.006426		0.014482
714.845		0.004259		0.006446
714.99		0.005018		0.005601
715.246		0.003946		0.005663
715.577		0.055958		0.036743
715.97		0.002079		0.003093
716.524		0.046274		0.053065
716.578		0.021265		0.015418
716.979		0.003686		0.005065
717.182		0.001575		0.002219
717.528		0.016756		0.019245
717.581		0.007221		0.006106
718.025		0.003563		0.002553
718.361		0.00324		0.002689
718.54		0.086071		0.052305
718.965		0.004617		0.006541
719.469		0.006103		0.007237
719.543		0.037172		0.023033
720.478		0.005002		0.00675
720.546		0.010339		0.007419
720.952		0.004317		0.006071
721.499		0.013868		0.013546
721.963		0.003453		0.003767
722.512		0.043809		0.024256
722.963		0.003972		0.004538
723.073		0.003023		0.004097
723.395		0.003607		0.004234
723.506		0.027696		0.036361
723.576		0.004643		0.006139
723.977		0.006351		0.004386
724.495		0.012609		0.013887
724.52		0.016919		0.021089
724.987		0.011725		0.008519
725.141		0.002948		0.004191
725.508		0.012657		0.01494
725.994		0.006712		0.004263
726.503		0.009501		0.007408
726.545		0.055284		0.23262
726.864		0.008017		0.012069
726.991		0.01047		0.010203
727.545		0.022662		0.089963
727.863		0.004549		0.007089
728.009		0.008619		0.007495
728.559		0.047055		0.187352
728.861		0.003659		0.005822
728.951		0.003666		0.005276
729.004		0.003712		0.004663
729.152		0.002447		0.003489
729.562		0.022756		0.088695
729.964		0.003673		0.005358
730.563		0.011026		0.034453
730.938		0.0051		0.007094
730.983		0.007796		0.010729
731.566		0.004546		0.011364
732.496		0.006629		0.007245
732.556		0.014709		0.010841
732.98		0.002905		0.004075
733.558		0.006012		0.006897
734.483		0.005019		0.005273
734.913		0.005598		0.004837
734.969		0.004434		0.004596
735.478		0.007561		0.004172
735.979		0.006214		0.003954
736.486		0.014024		0.008188
736.648		0.00505		0.008151
736.985		0.009004		0.005759
737.494		0.016122		0.00935
737.995		0.012423		0.006491
738.507		0.049275		0.029233
738.952		0.004956		0.006883
739		0.014585		0.009826
739.511		0.019417		0.01235
740.007		0.004995		0.003955
740.11		0.001945		0.00309
740.518		0.012876		0.013014
740.832		0.001671		0.002552
740.88		0.007941		0.011544
740.968		0.011051		0.015868
741.523		0.004284		0.005571
741.879		0.003712		0.005303
741.968		0.006313		0.00891
742.542		0.044537		0.072305
742.877		0.004984		0.007407
742.978		0.010827		0.015583
743.543		0.016977		0.027318
743.591		0.00762		0.017344
743.978		0.003618		0.005023
744.085		0.001485		0.002057
744.555		0.102696		0.133592
744.879		0.002934		0.004509
744.987		0.007283		0.010352
745.223		0.004301		0.005916
745.485		0.007385		0.007184
745.559		0.060491		0.077188
745.941		0.00213		0.002815
745.99		0.002656		0.003779
746.514		0.157975		0.068438
746.562		0.030782		0.028858
746.962		0.005342		0.006391
747.074		0.004508		0.006458
747.414		0.004193		0.006294
747.509		0.13313		0.065778
747.978		0.006474		0.004669
748.519		0.111397		0.097461
748.931		0.00344		0.00458
748.986		0.008952		0.005604
749.092		0.002722		0.003748
749.521		0.048201		0.048127
749.995		0.010554		0.005204
750.544		0.136243		0.116533
750.951		0.003648		0.005331
751		0.009656		0.006532
751.436		0.00362		0.004943
751.546		0.053677		0.050687
752.005		0.003859		0.003657
752.399		0.001845		0.002541
752.553		0.034264		0.042117
752.964		0.005309		0.007398
753.009		0.004063		0.005003
753.428		0.002688		0.003803
753.558		0.00981		0.014664
753.963		0.00348		0.004899
754.575		0.017471		0.08303
754.894		0.010967		0.016096
754.982		0.00769		0.010489
755.206		0.003577		0.005417
755.577		0.009172		0.04337
755.894		0.006569		0.009311
755.981		0.003495		0.004883
756.588		0.014463		0.067452
756.893		0.005219		0.007747
756.988		0.005112		0.007213
757.471		0.00422		0.005868
757.59		0.008157		0.033902
757.957		0.004122		0.005701
758.489		0.005399		0.009108
758.575		0.012864		0.015999
758.896		0.004688		0.007032
758.957		0.003978		0.005406
759.48		0.008601		0.011181
759.575		0.008627		0.010399
759.976		0.005209		0.004907
760.514		0.045997		0.033678
760.578		0.005688		0.005871
760.802		0.002302		0.003105
760.947		0.005937		0.008412
760.99		0.011355		0.011536
761.511		0.019857		0.013979
761.995		0.012175		0.008343
762.509		0.146879		0.074992
762.946		0.003737		0.005143
763		0.007506		0.006455
763.064		0.004452		0.006565
763.513		0.055934		0.030596
763.95		0.003111		0.00417
764.522		0.058099		0.051768
765.005		0.004456		0.006118
765.527		0.026413		0.029283
765.567		0.051933		0.035963
765.98		0.002444		0.003463
766.384		0.002479		0.003025
766.54		0.33954		0.185324
766.98		0.005592		0.00772
767.198		0.002888		0.00414
767.545		0.169798		0.094016
767.976		0.004014		0.005469
768.537		0.217835		0.125808
768.915		0.004659		0.006916
768.964		0.007236		0.010154
769.112		0.003018		0.004283
769.536		0.093744		0.055627
769.961		0.003095		0.004283
770.533		0.085852		0.05304
770.611		0.009958		0.027113
770.864		0.001928		0.002853
770.922		0.003836		0.00551
770.975		0.01437		0.020078
771.066		0.002982		0.004322
771.226		0.002563		0.003399
771.533		0.035309		0.023625
771.617		0.005942		0.015911
771.929		0.004527		0.005276
771.974		0.005786		0.007375
772.53		0.073101		0.054605
772.584		0.028787		0.051085
772.92		0.007486		0.010435
772.983		0.008859		0.008029
773.254		0.003475		0.004592
773.432		0.003795		0.005251
773.532		0.031998		0.027498
773.587		0.01531		0.026549
773.917		0.004268		0.006164
773.992		0.007531		0.006026
774.052		0.002047		0.002719
774.544		0.270211		0.187393
774.91		0.00485		0.007276
774.947		0.003558		0.004621
775.004		0.005242		0.006142
775.465		0.003526		0.005979
775.548		0.138546		0.096882
776.481		0.004583		0.006284
776.557		0.080923		0.108149
776.948		0.00388		0.005251
777.481		0.003469		0.004581
777.562		0.033496		0.058995
777.891		0.001617		0.00253
777.956		0.003457		0.004752
778.57		0.094611		0.117516
778.803		0.00256		0.003732
778.946		0.005808		0.008565
779.011		0.002839		0.00374
779.134		0.002727		0.003926
779.483		0.005175		0.009285
779.57		0.054874		0.064328
779.953		0.003535		0.005187
780.478		0.008357		0.008928
780.572		0.021852		0.028864
780.838		0.002468		0.00334
780.984		0.0043		0.006173
781.22		0.003116		0.004309
781.479		0.005752		0.007409
781.574		0.008414		0.012775
781.846		0.001919		0.002928
781.973		0.003759		0.005503
782.496		0.008217		0.007539
782.568		0.0081		0.011555
782.599		0.004611		0.011577
782.649		0.004213		0.014831
782.973		0.004904		0.006808
783.232		0.003428		0.005398
783.499		0.005097		0.005508
783.593		0.00447		0.010661
783.651		0.003136		0.008648
783.975		0.003979		0.005176
784.224		0.002536		0.003595
784.503		0.008117		0.017508
784.624		0.003479		0.010349
784.989		0.012251		0.01501
785.049		0.003604		0.005504
785.214		0.003894		0.00568
785.5		0.006756		0.011931
785.613		0.003598		0.009314
785.99		0.004265		0.004668
786.217		0.002805		0.003917
786.529		0.068904		0.089561
786.595		0.008111		0.01288
786.934		0.007641		0.011176
787.063		0.002793		0.004417
787.532		0.043668		0.056306
787.598		0.003998		0.00645
787.96		0.004006		0.005789
788.544		0.232539		0.60841
788.939		0.00465		0.006724
789.179		0.002213		0.003411
789.547		0.084868		0.225573
789.933		0.003929		0.005297
790.54		0.495856		0.364651
790.935		0.004399		0.005977
791.143		0.002239		0.003159
791.543		0.245599		0.174654
792.474		0.004548		0.00512
792.549		0.070747		0.056119
792.824		0.002317		0.003394
792.962		0.003983		0.005614
793.178		0.002548		0.003574
793.557		0.028659		0.028481
793.968		0.002637		0.003766
794.553		0.240262		0.202421
794.978		0.00406		0.005891
795.053		0.002341		0.003357
795.555		0.099866		0.085176
795.977		0.00304		0.003744
796.049		0.002608		0.003485
796.553		0.131491		0.11151
796.625		0.008085		0.01767
796.856		0.002029		0.002753
796.931		0.002831		0.003866
796.99		0.008373		0.01099
797.48		0.003834		0.004804
797.55		0.047615		0.040193
797.641		0.004927		0.013747
797.99		0.003779		0.005231
798.47		0.005379		0.006073
798.552		0.033599		0.028258
798.647		0.0379		0.1605
798.975		0.005378		0.007274
799.118		0.002397		0.003345
799.473		0.004699		0.005986
799.555		0.012985		0.012217
799.65		0.015649		0.06377
799.971		0.005147		0.007277
800.198		0.002455		0.003536
800.486		0.005989		0.013527
800.551		0.008399		0.010485
800.657		0.00963		0.042004
800.842		0.00497		0.007364
800.937		0.007561		0.011376
800.985		0.01379		0.020578
801.189		0.002903		0.004487
801.486		0.004623		0.008606
801.559		0.005219		0.007401
801.662		0.00325		0.01252
801.937		0.006218		0.009116
801.986		0.004569		0.006956
802.503		0.007491		0.01503
802.555		0.009245		0.011527
802.951		0.005235		0.007262
803.545		0.008701		0.009936
803.947		0.003763		0.005762
804.006		0.002328		0.003135
804.475		0.012816		0.011527
804.576		0.033482		0.030918
804.845		0.005024		0.007887
804.951		0.00598		0.008239
805.07		0.003314		0.004706
805.478		0.008971		0.008677
805.584		0.038868		0.036239
805.949		0.003988		0.005879
806.494		0.014788		0.011092
806.548		0.03888		0.108092
806.586		0.029401		0.053023
806.969		0.004915		0.006815
807.497		0.012433		0.011338
807.55		0.020435		0.05456
807.589		0.015821		0.028391
807.964		0.00294		0.004223
808.138		0.002286		0.003643
808.508		0.021819		0.0233
808.571		0.051782		0.044827
808.667		0.02208		0.106798
808.957		0.005748		0.008522
809.514		0.01558		0.021339
809.574		0.024635		0.021149
809.67		0.012543		0.057905
809.958		0.003077		0.004347
810.247		0.002308		0.003101
810.528		0.065962		0.121164
810.677		0.009394		0.0421
810.972		0.005018		0.007322
811.531		0.033436		0.060644
811.681		0.00477		0.019274
811.971		0.003107		0.004483
812.073		0.002822		0.004096
812.539		0.031076		0.055742
812.664		0.014064		0.050374
812.981		0.005934		0.008604
813.082		0.004431		0.006629
813.242		0.003663		0.005192
813.543		0.015125		0.025994
813.666		0.010336		0.035025
813.981		0.003642		0.004888
814.223		0.002187		0.003391
814.552		0.013419		0.030631
814.67		0.003851		0.011448
814.855		0.00456		0.00674
814.971		0.006039		0.008604
815.059		0.002975		0.004334
815.2		0.002145		0.003057
815.445		0.002636		0.003731
815.554		0.009082		0.020402
815.674		0.002003		0.004566
815.856		0.003105		0.004715
815.961		0.003935		0.005897
816.125		0.001927		0.002629
816.47		0.004152		0.006334
816.533		0.033539		0.01971
816.571		0.025283		0.072929
816.854		0.00458		0.006691
816.961		0.005468		0.00779
817.097		0.002357		0.003605
817.535		0.017653		0.011032
817.575		0.010648		0.03009
817.965		0.004272		0.005957
818.534		0.045139		0.027746
818.583		0.016761		0.02236
818.86		0.005343		0.008265
818.954		0.004915		0.007026
819.535		0.019449		0.013784
819.62		0.020357		0.024029
819.86		0.004778		0.006741
819.965		0.004313		0.005996
820.071		0.003423		0.004983
820.38		0.001864		0.002576
820.465		0.011643		0.009987
820.563		0.031136		0.034537
820.62		0.016655		0.03083
820.777		0.004961		0.003796
820.86		0.003712		0.00568
820.958		0.004405		0.006306
821.067		0.005508		0.007554
821.187		0.0025		0.003481
821.468		0.009652		0.009276
821.561		0.034958		0.050698
821.62		0.011777		0.023348
821.962		0.002811		0.004166
822.467		0.009439		0.009628
822.578		0.094316		0.102549
822.971		0.005758		0.008334
823.47		0.007643		0.008771
823.58		0.061906		0.072033
823.967		0.003172		0.004544
824.084		0.002111		0.002983
824.492		0.032373		0.026733
824.578		0.027226		0.04049
824.662		0.021756		0.094036
824.98		0.006011		0.009032
825.06		0.002778		0.003779
825.497		0.017897		0.015952
825.578		0.011702		0.01805
825.665		0.011957		0.050571
825.966		0.002883		0.004269
826.037		0.002473		0.003223
826.497		0.027936		0.04146
826.554		0.011017		0.013223
826.677		0.026049		0.11651
826.934		0.003496		0.005149
826.998		0.004373		0.006594
827.039		0.003977		0.004454
827.224		0.003948		0.005855
827.501		0.01812		0.028055
827.561		0.011808		0.010975
827.681		0.014368		0.061257
828.224		0.002119		0.003117
828.501		0.01629		0.024656
828.561		0.011737		0.012342
828.686		0.007646		0.030804
828.933		0.005939		0.008284
828.98		0.011324		0.01588
829.067		0.003107		0.00441
829.527		0.006292		0.009345
829.69		0.002711		0.008134
829.978		0.006182		0.009015
830.529		0.018941		0.017747
830.585		0.009823		0.014701
830.637		0.005061		0.015586
830.93		0.003242		0.004891
830.979		0.005808		0.00831
831.051		0.004519		0.006607
831.208		0.00221		0.003526
831.53		0.012451		0.012993
831.594		0.007133		0.012303
831.976		0.003003		0.004005
832.511		0.049099		0.03529
832.608		0.017386		0.043668
832.876		0.007794		0.011988
832.966		0.004383		0.006243
833.059		0.003804		0.005457
833.446		0.003959		0.004909
833.514		0.028156		0.022315
833.61		0.017121		0.038386
833.876		0.005227		0.007752
833.971		0.004462		0.006177
834.393		0.002108		0.002892
834.529		1		0.385206
834.615		0.091084		0.273272
834.875		0.005972		0.008832
834.97		0.006051		0.008532
835.532		0.667464		0.286874
835.617		0.036325		0.108721
835.975		0.0036		0.005111
836.051		0.002885		0.003562
836.443		0.007227		0.006331
836.536		0.18384		0.111104
836.616		0.044091		0.137801
836.9		0.004073		0.005869
836.961		0.00471		0.006536
837.157		0.002457		0.003439
837.447		0.004509		0.005031
837.54		0.069509		0.062455
837.619		0.015236		0.048253
837.962		0.002815		0.004293
838.028		0.002598		0.00342
838.447		0.007096		0.007376
838.558		0.087732		0.094147
838.913		0.002956		0.004437
838.965		0.005398		0.00802
839.562		0.056772		0.061489
839.965		0.00354		0.005055
840.043		0.002985		0.00461
840.471		0.018115		0.013458
840.533		0.026392		0.024344
840.562		0.022318		0.027637
840.694		0.002776		0.006571
840.976		0.008145		0.012137
841.24		0.003354		0.004892
841.531		0.015329		0.014408
841.973		0.004411		0.006308
842.096		0.002392		0.003143
842.469		0.016362		0.01264
842.535		0.027196		0.025293
842.587		0.014166		0.034663
842.993		0.007794		0.01149
843.221		0.004591		0.006329
843.472		0.011468		0.010533
843.54		0.017121		0.015274
843.587		0.007717		0.015858
843.988		0.003674		0.005825
844.069		0.002474		0.003678
844.486		0.010488		0.010804
844.559		0.035234		0.022492
844.643		0.037264		0.207667
844.942		0.005205		0.007757
844.993		0.003638		0.005224
845.067		0.004536		0.006518
845.563		0.018653		0.013532
845.646		0.02143		0.115356
845.968		0.003556		0.005124
846.023		0.002654		0.003607
846.504		0.010223		0.019459
846.561		0.025753		0.020015
846.646		0.03351		0.174903
846.793		0.004501		0.003923
846.893		0.005739		0.008604
846.973		0.005706		0.008731
847.167		0.002271		0.003228
847.505		0.006901		0.011442
847.568		0.011292		0.012071
847.648		0.020452		0.092304
847.892		0.005127		0.007809
847.977		0.003345		0.005062
848.495		0.041071		0.040802
848.603		0.056529		0.054677
848.636		0.036211		0.109427
848.806		0.005488		0.004292
848.889		0.004391		0.006522
848.974		0.004538		0.006559
849.058		0.00297		0.004383
849.237		0.002125		0.003366
849.498		0.017331		0.017078
849.604		0.042367		0.046636
849.637		0.020033		0.05742
849.811		0.003619		0.003328
849.977		0.003228		0.004924
850.499		0.024399		0.024092
850.569		0.013644		0.027106
850.621		0.024235		0.042679
850.801		0.00331		0.004338
850.968		0.004554		0.006633
851.187		0.003955		0.005687
851.505		0.011016		0.010753
851.571		0.009426		0.018534
851.624		0.015827		0.027508
851.966		0.003328		0.00488
852.063		0.002462		0.003274
852.508		0.02602		0.027142
852.569		0.009079		0.014962
852.977		0.005148		0.0079
853.203		0.00294		0.00463
853.516		0.011545		0.012543
853.566		0.008973		0.013689
853.975		0.003529		0.005368
854.018		0.002539		0.003761
854.413		0.002383		0.003196
854.512		0.02558		0.027112
854.59		0.016142		0.015741
854.67		0.003106		0.008616
854.967		0.005341		0.007988
855.256		0.002884		0.004112
855.422		0.003471		0.004562
855.51		0.011542		0.012015
855.59		0.01202		0.011731
855.671		0.002808		0.007184
855.962		0.004593		0.007
856.518		0.091496		0.051858
856.948		0.004289		0.006418
857.006		0.004012		0.005651
857.074		0.003232		0.004548
857.121		0.002791		0.004151
857.234		0.002762		0.003927
857.519		0.127437		0.070364
857.954		0.003028		0.004603
858.522		0.083851		0.051251
858.615		0.008247		0.018387
858.945		0.005047		0.007317
858.99		0.013043		0.019154
859.137		0.002463		0.003745
859.526		0.025019		0.018679
859.623		0.005085		0.0126
859.945		0.004027		0.006067
859.992		0.00434		0.006206
860.058		0.002817		0.003814
860.537		0.018594		0.018193
860.594		0.021519		0.065802
860.638		0.034552		0.162029
860.812		0.002492		0.003884
860.906		0.00916		0.013605
860.989		0.003953		0.005789
861.059		0.003764		0.005534
861.18		0.002311		0.003242
861.546		0.012293		0.017587
861.598		0.013734		0.038821
861.641		0.021352		0.096756
861.904		0.006211		0.008975
861.98		0.003106		0.004873
862.055		0.00264		0.003829
862.48		0.007995		0.015974
862.552		0.011854		0.0167
862.636		0.0457		0.19596
862.902		0.006567		0.010143
862.991		0.004013		0.005903
863.062		0.002884		0.004195
863.484		0.005377		0.009596
863.564		0.023486		0.044994
863.638		0.028151		0.105146
863.908		0.004413		0.00666
863.978		0.003241		0.004808
864.473		0.023402		0.024919
864.528		0.017194		0.017763
864.569		0.014897		0.027957
864.647		0.021954		0.093448
864.811		0.004544		0.006814
864.906		0.005107		0.007322
864.978		0.005524		0.007873
865.501		0.022257		0.016254
865.576		0.01237		0.020549
865.653		0.010348		0.042835
865.915		0.002633		0.003858
865.978		0.003603		0.005056
866.196		0.002764		0.004195
866.516		0.032058		0.023317
866.584		0.009087		0.014591
866.653		0.005175		0.018173
866.968		0.007304		0.010644
867.212		0.002783		0.003781
867.405		0.002267		0.002975
867.529		0.01776		0.015725
867.586		0.005835		0.009453
867.781		0.002162		0.002753
867.969		0.004656		0.006714
868.033		0.002422		0.003617
868.485		0.017037		0.020839
868.557		0.016561		0.017684
868.637		0.00611		0.009495
868.777		0.004899		0.003597
868.973		0.009191		0.013844
869.488		0.010156		0.012308
869.56		0.012804		0.014404
869.78		0.004692		0.003938
869.973		0.006377		0.009486
870.085		0.002704		0.003861
870.49		0.01447		0.016271
870.582		0.01727		0.015052
870.787		0.00268		0.002917
870.965		0.00579		0.008409
871.251		0.004032		0.005942
871.488		0.008214		0.009642
871.53		0.009316		0.009609
871.577		0.012979		0.011726
871.66		0.005885		0.02139
871.966		0.003003		0.004581
872.008		0.002698		0.003774
872.123		0.002073		0.003222
872.486		0.052218		0.028753
872.635		0.006481		0.015989
872.673		0.0054		0.020974
872.952		0.003919		0.0056
873.005		0.005247		0.007481
873.49		0.028349		0.016555
873.637		0.004768		0.010536
873.676		0.004193		0.014355
873.972		0.002835		0.004324
874.069		0.003377		0.005021
874.193		0.002069		0.002883
874.494		0.017779		0.012728
874.61		0.012804		0.027535
874.926		0.004602		0.006598
874.958		0.00624		0.008806
875.075		0.003138		0.004585
875.504		0.013331		0.012107
875.613		0.010871		0.023986
875.653		0.005845		0.013934
875.95		0.00314		0.004568
876.514		0.011121		0.01199
876.624		0.02525		0.057023
876.835		0.00284		0.003654
876.939		0.004491		0.006684
876.98		0.003982		0.005882
877.086		0.004056		0.005696
877.519		0.006652		0.008184
877.621		0.014109		0.032873
877.837		0.002135		0.003117
877.958		0.003133		0.00447
878.054		0.002418		0.0038
878.145		0.002025		0.003071
878.443		0.00319		0.004755
878.506		0.020842		0.019936
878.604		0.05649		0.189394
878.826		0.004353		0.006437
878.953		0.004113		0.006108
878.985		0.004635		0.006609
879.056		0.00296		0.004203
879.216		0.003306		0.004972
879.51		0.011223		0.01151
879.606		0.034645		0.083901
879.826		0.003159		0.004744
879.962		0.003148		0.004668
880.034		0.002538		0.003831
880.556		0.015091		0.015597
880.608		0.028049		0.066067
880.824		0.003299		0.004901
880.971		0.005147		0.007386
881.018		0.00348		0.004797
881.14		0.003427		0.00491
881.519		0.028969		0.033129
881.609		0.009777		0.021761
881.972		0.003776		0.005396
882.213		0.002965		0.004356
882.453		0.005801		0.006532
882.523		0.051394		0.039666
882.986		0.00926		0.013018
883.084		0.004455		0.006618
883.211		0.005088		0.007478
883.534		0.116322		0.06374
883.951		0.003199		0.004875
883.986		0.003689		0.005572
884.051		0.003678		0.005308
884.213		0.002443		0.003528
884.457		0.008079		0.013312
884.536		0.047423		0.027889
884.589		0.02117		0.022039
884.966		0.005924		0.008628
885.088		0.003167		0.004679
885.174		0.002486		0.003774
885.462		0.00542		0.008612
885.55		0.677013		0.372873
885.964		0.005265		0.007356
886.553		0.276999		0.157535
886.946		0.006359		0.00897
887.169		0.002598		0.003786
887.558		0.090647		0.058374
887.956		0.00338		0.004773
888.061		0.002682		0.003841
888.558		0.038262		0.030455
888.624		0.210569		1
888.951		0.003974		0.005885
889.056		0.003604		0.005629
889.162		0.003278		0.004954
889.561		0.01052		0.011665
889.628		0.093794		0.423151
889.96		0.003078		0.00448
890.056		0.002938		0.004495
890.099		0.002585		0.004105
890.478		0.006871		0.007975
890.536		0.009788		0.012402
890.635		0.098134		0.448276
890.956		0.004459		0.006434
891		0.003678		0.005571
891.109		0.00301		0.004722
891.488		0.005887		0.007116
891.554		0.008073		0.009022
891.638		0.035075		0.151255
891.972		0.003004		0.004416
892.031		0.002664		0.003906
892.487		0.031546		0.020446
892.546		0.014785		0.016065
892.63		0.025595		0.092273
892.842		0.006028		0.009047
892.963		0.00418		0.006501
893.491		0.018615		0.014026
893.552		0.015112		0.014893
893.629		0.013652		0.041106
893.841		0.003589		0.005149
893.954		0.003364		0.005017
894.027		0.002745		0.003992
894.213		0.00285		0.004293
894.492		0.015972		0.013152
894.582		0.012548		0.014797
894.623		0.013048		0.032764
894.841		0.003625		0.004818
894.933		0.003639		0.00548
894.987		0.006735		0.009609
895.056		0.003259		0.004648
895.495		0.013129		0.013372
895.583		0.009605		0.012195
895.656		0.004797		0.009393
895.981		0.003849		0.005556
896.513		0.013896		0.015156
896.6		0.010644		0.014122
896.972		0.005962		0.008989
897.07		0.004833		0.006574
897.191		0.002655		0.00395
897.522		0.008691		0.010211
897.6		0.008441		0.010732
897.968		0.004215		0.006272
898.104		0.002755		0.004062
898.432		0.006362		0.006863
898.513		0.014196		0.014244
898.614		0.012982		0.012261
898.698		0.010238		0.04951
898.982		0.0109		0.016308
899.179		0.002727		0.004114
899.448		0.004081		0.004804
899.515		0.009145		0.009055
899.56		0.007334		0.008069
899.61		0.009041		0.009215
899.701		0.006667		0.029218
[truncated: 1 more rows]

## Sheet: Figure 3c-left
	log2(fold change)	-log10(adj. P value)
808.665	-2.82178	262.534
809.669	-2.71045	257.976
888.62	-2.66038	293.932
754.572	-2.64516	283.875
755.575	-2.5937	270.187
756.586	-2.55039	270.072
810.674	-2.52707	237.092
824.66	-2.51106	270.786
889.628	-2.50314	291.395
890.635	-2.47494	285.735
825.664	-2.44689	265.707
726.542	-2.42318	297.165
826.676	-2.39278	254.392
844.641	-2.32531	245.325
757.588	-2.31053	248.56
891.638	-2.30827	279.109
798.645	-2.30231	253.501
728.555	-2.2893	290.422
827.679	-2.2832	239.085
727.544	-2.27511	292.374
845.645	-2.25401	246.52
898.698	-2.25389	250.437
799.649	-2.24918	245.931
846.644	-2.21195	248.861
729.559	-2.20746	288.25
800.654	-2.20265	224.605
811.678	-2.1417	197.667
899.702	-2.10782	232.445
828.684	-2.06008	200.399
860.634	-2.01045	237.199
812.662	-1.96534	228.567
847.646	-1.9445	238.769
892.63	-1.93382	261.464
782.645	-1.91668	171.074
701.518	-1.90923	277.163
861.639	-1.90249	245.816
871.659	-1.90016	200.459
862.634	-1.86538	257.265
813.665	-1.82242	198.893
872.67	-1.82109	214.217
801.659	-1.81048	160.725
878.603	-1.80032	255.379
730.562	-1.78936	244.432
788.541	-1.73648	281.972
789.545	-1.70429	280.111
816.568	-1.67275	232.325
864.644	-1.66249	223.581
873.674	-1.62802	163.406
685.52	-1.62444	171.932
830.636	-1.57486	139.304
700.524	-1.57265	231.936
893.63	-1.5526	216.318
814.668	-1.53902	140.384
817.572	-1.52181	213.727
865.65	-1.51512	185.75
784.615	-1.50292	150.043
842.585	-1.48688	232.294
665.528	-1.47129	116.598
770.608	-1.45975	165.083
797.636	-1.44487	163.013
854.67	-1.44444	118.268
684.536	-1.43254	118.741
666.535	-1.4278	96.9046
657.515	-1.41465	91.0905
829.687	-1.41438	111.469
863.634	-1.41407	235.958
872.636	-1.4124	180.525
855.67	-1.40287	112.731
814.55	-1.38321	215.395
806.549	-1.37415	208.6
771.614	-1.34392	126.953
807.551	-1.33781	193.248
783.597	-1.33327	121.195
741.577	-1.31176	105.076
731.562	-1.26575	138.714
639.51	-1.2644	107.617
796.624	-1.26092	162.074
702.525	-1.22582	223.346
629.487	-1.21525	40.3147
668.543	-1.21069	100.862
707.526	-1.19908	77.729
782.595	-1.17572	142.217
698.51	-1.17476	133.565
656.506	-1.1592	23.5424
815.553	-1.15822	140.804
714.539	-1.15418	116.019
843.588	-1.13797	148.149
859.623	-1.13427	122.677
711.572	-1.13193	99.7864
863.563	-1.12575	171.103
848.634	-1.12239	167.718
641.525	-1.10591	80.5331
856.673	-1.1053	71.4825
877.618	-1.09843	170.207
811.529	-1.06655	215.241
683.524	-1.0653	90.6287
810.526	-1.06353	221.602
879.606	-1.06145	205.772
785.603	-1.05754	67.3257
680.513	-1.05678	53.7876
659.519	-1.05509	78.5897
706.519	-1.05461	72.781
832.607	-1.02355	164.813
630.49	-1.01756	34.1795
673.48	-1.00988	172.324
874.61	-1.00949	160.696
876.623	-1.00541	166.774
658.519	-1.00437	61.9853
858.614	-1.00204	135.411
837.616	-0.99385	152.96
875.613	-0.978796	142.897
836.612	-0.977353	167.123
880.606	-0.966255	182.968
686.509	-0.950748	52.8916
812.537	-0.938613	177.842
894.646	-0.928802	119.792
864.566	-0.906825	150.338
703.527	-0.879099	111.35
833.608	-0.87809	149.571
784.501	-0.867593	102.852
674.487	-0.861099	121.848
637.538	-0.852534	13.0047
881.606	-0.838278	117.43
813.54	-0.836028	121.471
660.524	-0.830339	48.2742
669.558	-0.826805	56.7768
655.501	-0.824037	5.04581
831.599	-0.786993	90.3974
643.529	-0.783184	38.2273
639.554	-0.762214	30.4536
667.527	-0.747523	30.1794
777.56	-0.738308	152.422
786.526	-0.721048	83.0139
742.539	-0.707734	84.2823
743.545	-0.69191	75.8553
787.529	-0.687113	72.5692
699.496	-0.681687	128.889
682.52	-0.673376	34.6876
850.568	-0.665092	84.2836
646.612	-0.656193	22.3687
861.545	-0.648299	91.777
691.533	-0.642837	38.9974
785.5	-0.612916	50.3471
800.486	-0.610801	43.6858
786.593	-0.60805	52.0979
686.543	-0.602328	27.7517
695.463	-0.596437	35.8193
895.651	-0.59374	36.6881
713.55	-0.567456	34.477
787.592	-0.562318	29.3226
851.568	-0.55521	59.1987
675.488	-0.552737	41.4322
820.617	-0.544228	63.2521
661.534	-0.542107	23.9016
687.525	-0.529552	40.5048
663.511	-0.528192	18.5567
846.5	-0.525101	49.4357
681.516	-0.522463	25.07
821.619	-0.50926	53.108
753.556	-0.485325	40.812
821.559	-0.479849	65.5646
866.58	-0.474223	44.4288
679.516	-0.466737	23.3022
830.586	-0.461244	36.6095
690.526	-0.455752	26.3345
688.524	-0.454373	16.6819
865.569	-0.453346	42.1927
801.486	-0.448984	19.212
802.503	-0.442251	27.6872
772.581	-0.434865	69.1159
638.549	-0.408979	2.88763
862.479	-0.408362	21.9232
725.512	-0.403879	28.1608
776.555	-0.379653	74.6381
758.573	-0.371315	36.6418
773.584	-0.367423	37.2658
758.486	-0.365526	17.8233
642.537	-0.362083	7.44808
852.567	-0.359866	29.2402
881.52	-0.333639	10.1554
806.582	-0.306616	31.5946
818.58	-0.297264	37.8584
827.5	-0.294978	26.5852
839.56	-0.291112	15.2428
733.556	-0.289269	10.9147
809.511	-0.287114	20.8525
862.549	-0.282298	20.2784
838.556	-0.268631	14.0718
689.536	-0.266697	10.4988
705.512	-0.266651	4.17656
847.502	-0.257126	8.00721
807.587	-0.254356	16.5192
709.605	-0.253019	3.13957
851.62	-0.251807	12.4685
724.514	-0.251467	7.37544
752.551	-0.244365	14.9542
710.563	-0.241926	1.68197
801.559	-0.239025	4.42697
714.506	-0.224812	3.2934
803.57	-0.217088	4.76031
826.496	-0.20707	13.922
802.564	-0.205426	7.07191
744.553	-0.200836	35.6902
759.573	-0.19051	5.57133
745.556	-0.186795	26.2995
853.569	-0.180633	3.01932
615.505	-0.175412	0.734508
697.483	-0.162931	0.781007
863.48	-0.162184	2.05845
749.523	-0.162032	13.3071
828.501	-0.16163	5.3322
716.521	-0.153605	8.31865
717.525	-0.153575	5.53148
850.617	-0.145699	5.38335
781.575	-0.134601	2.42354
824.576	-0.133348	4.98856
825.577	-0.133341	2.85045
709.559	-0.124321	0.111049
829.526	-0.118508	0.964731
800.55	-0.0825262	0.398267
778.569	-0.0663879	0.915199
884.457	-0.0158365	0.000155321
748.52	-0.0106507	0.000530701
803.514	-0.0106481	0.000155321
780.571	-0.00713837	0.000155321
631.482	-0.00381534	0.000148456
826.553	-0.00247615	0.000148456
759.479	0.00253175	0
808.506	0.0139957	0.000412052
889.559	0.0176016	0.000530701
765.525	0.0242388	0.00240922
721.495	0.0300246	0.000708892
741.52	0.0417459	0.00202392
896.6	0.0420523	0.00718479
645.46	0.0589121	0.000552498
668.571	0.0622481	0.00718479
849.615	0.0629822	0.513021
723.505	0.0644895	0.00635727
860.536	0.0674761	0.47163
704.546	0.0829486	0.169367
779.569	0.0842607	1.77757
885.462	0.0852782	0.0735165
737.645	0.114271	0.0569273
760.572	0.119736	0.781007
895.579	0.122794	1.99627
685.594	0.126808	0.177522
897.601	0.138479	1.81944
719.466	0.139457	0.873962
670.571	0.14155	0.710912
742.468	0.144256	0.279807
736.644	0.144329	0.17915
632.484	0.152716	0.831508
869.561	0.158067	3.8767
728.005	0.1661	0.314674
740.517	0.184132	4.02597
764.52	0.18563	12.6902
660.416	0.189655	0.607458
751.543	0.190103	6.0707
823.578	0.196291	10.813
805.58	0.205342	11.174
731.438	0.206475	2.95621
757.474	0.212268	0.873962
840.547	0.221034	13.4473
793.553	0.222925	16.9002
677.501	0.228714	2.67963
696.607	0.23627	2.27639
804.575	0.237743	13.2257
819.615	0.238654	7.49764
820.563	0.240808	19.6754
750.541	0.251158	12.9516
684.595	0.252335	2.67963
882.525	0.260426	18.9302
889.165	0.26265	0.491511
847.567	0.263858	11.4713
653.493	0.26765	0.0235078
783.496	0.268587	5.29393
633.505	0.279536	3.13523
737.59	0.281199	1.59344
877.521	0.282536	8.23433
888.556	0.287868	26.4029
822.576	0.288275	27.5517
760.511	0.288917	14.92
773.53	0.289285	38.4151
884.589	0.292241	21.4847
602.375	0.294579	3.14954
745.485	0.295594	9.59242
837.539	0.296617	36.4768
779.471	0.299695	2.26636
661.419	0.301477	1.81475
878.827	0.302686	1.51467
777.477	0.305813	3.47826
791.471	0.307751	4.00311
790.539	0.313226	23.0901
828.561	0.314756	16.8107
695.547	0.323895	1.99332
876.515	0.324189	19.3673
738.654	0.330494	3.97266
868.558	0.332752	18.341
710.622	0.336009	7.35042
878.512	0.336335	25.3108
845.507	0.343764	9.29028
848.602	0.359147	32.4328
724.641	0.362112	6.06081
761.511	0.362989	20.7429
792.548	0.366371	41.4769
871.528	0.370615	20.7636
899.571	0.374652	17.1786
791.542	0.380621	33.089
879.515	0.382874	34.0293
879.824	0.383831	2.73134
635.504	0.384332	2.6653
641.423	0.392739	3.22977
887.559	0.396305	40.0009
782.492	0.396329	16.7343
799.468	0.400197	7.63398
603.38	0.401656	3.69752
775.546	0.405481	48.8683
892.545	0.408845	37.9207
818.86	0.414631	2.93698
681.576	0.419596	10.9711
863.217	0.420677	2.03901
634.397	0.421829	7.87953
880.825	0.428866	2.71583
804.845	0.430415	2.42354
774.543	0.434765	56.0693
888.953	0.437007	2.01325
859.526	0.439312	43.7091
781.473	0.440054	9.19006
860.146	0.441105	2.30735
896.207	0.443728	2.33058
886.268	0.445956	2.76746
613.401	0.447435	3.24656
854.589	0.449558	33.5743
713.492	0.449635	7.78662
889.957	0.449733	1.76919
723.574	0.451358	4.70814
864.81	0.453452	3.11531
875.07	0.453655	2.03901
753.426	0.457589	4.22339
726.861	0.45775	3.08052
826.113	0.457927	1.84189
729.001	0.45913	2.33015
833.512	0.460576	52.5945
891.487	0.461782	16.1303
868.485	0.461808	32.6344
669.456	0.463714	5.34063
683.596	0.465316	17.0874
810.068	0.466254	2.23233
819.86	0.466841	3.12304
892.843	0.46782	4.40682
861.14	0.468167	2.73862
772.914	0.471529	3.27683
808.569	0.471643	48.4678
827.559	0.47179	40.561
893.842	0.472029	3.58827
889.056	0.473657	2.49364
682.594	0.478573	17.7675
728.859	0.478727	2.88308
894.569	0.482208	52.4526
869.488	0.48226	26.9254
866.198	0.482329	2.71004
891.554	0.483962	29.0916
606.931	0.485217	5.5821
895.209	0.485422	2.79298
717.575	0.487528	23.2163
635.392	0.487975	10.6936
799.552	0.49121	30.2153
666.899	0.491467	2.97152
877.15	0.491491	2.73001
633.396	0.494809	15.1671
784.222	0.495107	2.11819
727.861	0.495612	3.15882
780.184	0.49673	2.553
884.21	0.49855	3.34359
772.527	0.498656	85.976
881.141	0.49915	2.95621
832.876	0.499448	4.38885
758.893	0.499556	3.31182
885.212	0.499667	3.0842
895.065	0.501378	2.95621
647.464	0.502298	27.3881
847.09	0.506095	2.73134
896.514	0.506408	39.0776
607.931	0.50645	4.57744
893.072	0.507889	3.01795
849.052	0.508721	2.63225
887.005	0.509125	2.95621
867.211	0.509696	3.58827
714.843	0.509801	2.84532
897.524	0.509847	33.9222
729.463	0.510409	4.46634
712.844	0.510556	3.08627
894.985	0.510713	2.94891
775.248	0.512484	2.44899
887.173	0.512776	3.72776
882.214	0.512921	3.27683
888.059	0.513386	2.67963
855.589	0.51456	34.0026
834.876	0.51616	4.44537
820.859	0.516941	4.024
894.841	0.517292	4.40858
897.073	0.517616	2.90074
863.98	0.518414	2.79298
865.199	0.51855	3.22268
898.982	0.520061	3.17312
830.198	0.521708	2.6792
882.983	0.521774	2.96249
857.23	0.52266	3.0842
827.224	0.52329	2.84532
608.934	0.524121	3.55217
814.216	0.524211	3.17745
728.182	0.524565	2.97152
842.237	0.52499	2.95718
862.058	0.525187	2.80342
883.211	0.526149	3.51127
798.467	0.526327	23.696
879.434	0.52757	6.02011
881.221	0.528659	2.9648
883.083	0.529204	3.11531
841.24	0.529423	2.66627
899.187	0.531743	2.95718
849.207	0.531803	3.30293
878.139	0.531903	2.79196
817.09	0.532033	2.63159
830.525	0.532199	63.2561
797.211	0.532714	3.11834
795.149	0.534817	2.94783
844.221	0.535152	3.34169
789.933	0.535574	2.96249
873.005	0.535829	2.95621
691.438	0.536621	8.90534
859.081	0.536728	3.49722
859.181	0.536794	3.87496
898.188	0.536888	3.1111
805.177	0.537283	3.5296
829.072	0.537827	2.73415
809.572	0.538571	49.3651
795.228	0.540426	3.29845
818.127	0.541434	2.71583
834.139	0.541588	2.99075
880.535	0.542906	64.8909
825.205	0.543759	3.08758
827.973	0.545382	2.69063
744.877	0.545749	2.52393
842.993	0.546059	2.87588
886.554	0.546677	60.6255
831.493	0.547024	36.323
891.973	0.547388	3.13957
858.983	0.547727	3.00929
896.083	0.54866	3.2934
833.877	0.548713	3.80101
878.029	0.548729	2.9648
620.851	0.549556	3.2934
799.199	0.549609	2.92028
873.179	0.550064	4.11126
853.202	0.550782	3.34169
830.061	0.55081	2.89037
862.996	0.550954	2.94001
832.047	0.552101	2.97833
808.955	0.552162	2.81673
879.218	0.55235	4.38757
843.22	0.552431	3.01795
885.55	0.553445	61.3392
757.176	0.554055	2.65453
806.852	0.554334	2.95621
872.947	0.554548	3.11531
852.977	0.555015	2.98653
751.433	0.555047	5.30784
845.066	0.555261	3.2934
870.183	0.555503	3.11531
869.041	0.556466	3.15043
652.883	0.557002	3.35814
876.038	0.559317	3.17473
791.157	0.559423	3.42079
831.53	0.559862	37.3406
869.973	0.560542	3.10754
841.526	0.560606	48.9835
868.974	0.561	3.11531
813.225	0.561632	3.10278
698.831	0.561703	2.63159
756.493	0.561836	14.3624
893.551	0.562979	52.9722
807.493	0.563005	39.1084
890.957	0.563978	3.15628
851.79	0.564108	4.96289
853.97	0.564451	2.66627
884.082	0.564905	3.69166
782.914	0.565236	2.20012
867.531	0.565586	45.9779
898.517	0.5672	40.2298
783.226	0.569462	3.00929
863.906	0.569693	3.30293
803.179	0.57072	3.80572
702.985	0.571086	2.73415
878.983	0.5714	3.03487
862.901	0.571858	4.18989
844.487	0.572146	43.6591
803.943	0.572467	3.15043
797.472	0.572607	14.7954
714.984	0.572761	3.35374
802.841	0.572815	3.52273
629.414	0.573121	15.1479
835.189	0.573516	4.71678
864.98	0.57373	3.57848
835.083	0.574543	4.37203
796.989	0.57455	3.93701
870.488	0.57458	48.5321
824.978	0.5758	3.40021
851.968	0.576228	2.70051
821.067	0.576472	3.67346
800.842	0.576959	4.18681
887.949	0.578735	3.07815
869.182	0.579444	3.46905
897.191	0.57975	3.51671
881.973	0.579808	3.01333
837.957	0.580166	2.89037
739.168	0.580334	3.25734
829.199	0.580435	3.42911
870.038	0.580541	3.41761
667.901	0.581289	3.04667
861.058	0.581753	3.5287
898.07	0.582105	3.53562
825.086	0.582635	3.51894
805.072	0.583642	3.51127
729.225	0.585065	2.67963
848.971	0.585513	3.40519
740.878	0.58568	4.76301
899.608	0.586039	34.6794
805.95	0.586498	3.32297
885.033	0.586503	3.87496
835.876	0.586592	4.74496
622.947	0.586874	3.69778
817.857	0.587089	3.13278
713.845	0.588038	3.33229
821.184	0.588791	3.79449
847.894	0.589447	3.99549
774.912	0.58948	3.38527
849.981	0.589481	3.59542
812.98	0.589519	3.15341
745.221	0.590236	3.15043
755.203	0.590355	3.22977
744.992	0.59041	3.34359
871.251	0.590693	3.47474
851.187	0.591236	4.024
833.196	0.591429	4.99703
866.031	0.591861	3.11531
686.99	0.592579	2.70051
899.983	0.592657	3.47474
840.975	0.592693	3.35814
877.954	0.59347	3.70066
814.856	0.593523	4.33805
810.97	0.593696	3.19762
815.068	0.593835	3.58827
800.982	0.593914	3.39818
837.15	0.594968	4.1071
890.475	0.596154	34.2678
878.925	0.596394	4.09282
823.97	0.596788	3.60477
630.541	0.59689	17.915
886.948	0.597259	3.43189
638.868	0.597909	2.73134
835.973	0.598062	3.63027
788.939	0.598466	3.20113
860.904	0.598472	4.61185
865.978	0.59871	3.00929
861.903	0.59953	4.74496
790.938	0.600251	4.17968
870.963	0.600857	3.25011
820.071	0.600913	3.745
775.105	0.601076	3.0842
773.916	0.60138	3.8148
781.218	0.601989	3.0842
856.948	0.602172	3.11531
855.51	0.602503	42.9363
801.842	0.603269	3.43538
826.999	0.603738	3.70066
895.499	0.60391	45.0353
668.9	0.603951	3.15882
753.187	0.605867	3.22268
864.906	0.605951	3.93717
840.051	0.606304	3.19762
839.964	0.606869	3.06181
732.553	0.607164	42.5147
727.185	0.607468	3.24577
854.96	0.607551	3.30701
846.972	0.608418	3.7142
897.968	0.608513	3.70066
846.893	0.608715	4.80488
850.966	0.608971	3.47826
845.962	0.609706	2.95759
791.947	0.609786	3.34981
881.427	0.610137	9.92217
848.889	0.610356	4.74809
849.497	0.610397	55.6125
815.856	0.610466	3.9794
880.971	0.610474	3.3226
883.97	0.61077	3.34359
871.956	0.61095	3.43602
634.865	0.611298	4.38309
785.212	0.611515	3.70274
855.055	0.61171	3.62354
804.947	0.611829	3.41333
892.957	0.611905	3.81026
787.174	0.611922	3.90912
857.948	0.612034	3.0842
620.949	0.61206	4.42006
609.931	0.612294	3.29855
617.249	0.612433	2.97125
876.944	0.612549	3.89472
867.963	0.61311	3.73872
607.204	0.613231	3.68418
831.052	0.613969	4.23409
873.941	0.614073	4.08901
767.197	0.614809	4.5163
797.987	0.615138	3.56817
893.95	0.615856	4.34213
816.855	0.616223	4.26235
832.509	0.616891	91.6128
763.063	0.617559	3.43708
700.833	0.617761	2.95621
725.172	0.619628	2.58489
741.877	0.619963	4.12877
816.058	0.620039	3.99549
648.878	0.620185	5.31554
815.201	0.621016	3.29133
691.183	0.621325	3.03254
828.976	0.621341	3.46862
858.522	0.622068	90.975
809.961	0.622098	3.3326
859.988	0.622163	3.73356
715.242	0.622878	3.46218
848.494	0.622998	58.698
761.154	0.623349	2.98653
650.877	0.623792	3.87013
747.078	0.624256	3.60559
843.992	0.624543	3.33229
836.958	0.6246	3.50476
757.891	0.624984	3.31375
755.89	0.625212	4.38885
780.976	0.625902	3.24994
898.614	0.626385	36.9026
730.98	0.626857	3.08627
823.183	0.627092	3.63855
750.948	0.627277	2.8293
698.924	0.628365	3.25669
742.875	0.628422	3.78185
784.986	0.631027	6.8624
726.958	0.63145	3.63845
819.96	0.632912	3.18416
896.97	0.633283	3.59542
621.95	0.63336	4.18681
895.978	0.633393	4.12023
649.879	0.633658	4.48343
801.983	0.633859	3.84695
701.97	0.634266	2.3929
699.245	0.634288	4.5924
687.216	0.634347	2.91314
754.89	0.635963	5.13601
635.865	0.636191	4.05778
855.957	0.636372	3.35121
770.974	0.636524	3.73872
834.968	0.637689	4.80929
807.958	0.638516	3.26726
728.949	0.638598	2.97152
794.979	0.63892	3.68167
742.973	0.639827	3.80101
799.967	0.640645	3.70638
755.98	0.640738	3.129
801.935	0.641432	4.12487
826.937	0.641595	2.9648
657.212	0.641615	2.58489
680.916	0.642901	4.73959
726.991	0.64344	11.1084
685.236	0.643623	3.30307
634.957	0.644127	5.43474
713.972	0.644129	4.6525
874.826	0.644584	10.2261
829.976	0.645195	3.94501
739.508	0.645587	55.9061
740.965	0.64612	4.81584
842.536	0.646282	79.781
866.967	0.647809	3.01795
800.934	0.64785	5.00492
748.93	0.649502	3.11531
853.514	0.649862	50.0939
838.753	0.650171	5.8637
874.949	0.650198	3.40945
875.507	0.651009	56.9717
786.937	0.651032	3.98999
792.961	0.651184	3.32233
830.98	0.651771	5.1286
644.98	0.652858	3.34359
731.202	0.653003	3.4373
636.862	0.653792	3.80061
681.915	0.653993	4.04018
811.967	0.654263	3.20126
841.966	0.6549	3.89032
756.888	0.654926	4.34418
825.961	0.655225	3.21223
701.22	0.65534	3.25669
731.972	0.65568	2.63159
695.924	0.656252	5.1452
885.96	0.656317	4.86605
700.974	0.656547	3.50476
682.91	0.657337	4.45192
798.55	0.65788	76.5049
830.942	0.658229	3.2934
752.967	0.658326	3.58827
741.964	0.658334	4.31281
712.963	0.658515	4.0303
771.183	0.658917	4.24047
796.93	0.659083	2.81076
698.991	0.659163	3.26818
685.137	0.66036	3.129
767.973	0.660534	3.34981
766.979	0.660676	3.78617
783.972	0.661453	4.62423
801.188	0.661476	4.17228
682.995	0.661523	3.0842
850.496	0.661569	61.1045
604.988	0.661962	3.84028
779.868	0.662373	2.88337
851.501	0.663346	63.7236
781.97	0.663404	3.03207
870.585	0.664026	70.9432
636.955	0.664786	4.34418
836.535	0.665291	105.266
764.999	0.666111	3.69642
806.954	0.66636	3.43189
802.942	0.666455	4.26581
875.946	0.666468	4.62423
694.925	0.668071	5.46121
737.491	0.670038	27.8932
795.553	0.6717	120.461
782.971	0.67216	3.73043
754.98	0.672423	3.73912
843.541	0.673016	73.6166
629.543	0.673177	32.1561
713.153	0.673959	3.70066
773.99	0.674601	13.5479
832.965	0.674921	4.40682
635.957	0.674983	5.27368
647.165	0.675347	2.89037
883.456	0.675426	21.7599
782.038	0.675719	3.47059
821.958	0.676274	3.36263
818.953	0.677552	3.91067
787.946	0.677561	3.72592
816.96	0.67779	3.98077
780.858	0.678201	2.95621
696.922	0.678277	4.26174
838.965	0.678295	3.58827
813.979	0.678337	3.69166
871.577	0.678349	61.1173
822.98	0.679792	4.27138
793.969	0.680684	3.19379
668.982	0.683177	3.26818
672.976	0.683456	3.30307
729.96	0.683603	2.93498
823.468	0.684922	36.5182
771.973	0.686692	5.32297
600.992	0.687153	4.00311
833.968	0.687716	4.55097
768.962	0.68834	3.93717
777.949	0.688415	3.63843
797.548	0.688602	100.545
723.079	0.688656	3.30293
857.519	0.689684	101.526
743.974	0.690316	4.08313
601.156	0.691359	3.93717
794.551	0.691583	115.714
884.957	0.691669	4.11583
854.511	0.691826	64.6768
775.927	0.691912	3.36473
778.943	0.692221	3.72776
815.959	0.692522	4.17834
738.505	0.693617	77.3106
732.936	0.694529	2.81076
761.95	0.695279	3.0842
602.286	0.696384	4.21995
769.951	0.698682	3.858
775.003	0.700425	6.45134
762.943	0.701134	4.36738
839.456	0.701496	22.7701
814.961	0.701555	3.5296
776.947	0.702016	4.81989
884.537	0.703774	71.366
680.997	0.704245	4.20674
663.158	0.705121	2.99075
628.986	0.70628	2.69719
751.989	0.706312	5.1228
820.955	0.70735	4.51068
798.971	0.707488	5.10804
673.974	0.707556	2.95621
720.951	0.709525	4.12675
638.966	0.709565	3.49566
623.949	0.709869	3.20885
617.148	0.710245	2.93698
763.947	0.712289	3.13957
666.997	0.714854	3.2934
779.948	0.714984	3.58827
758.952	0.715585	3.88531
652.975	0.717765	3.72697
697.925	0.71813	3.73872
844.953	0.718703	3.70778
711.144	0.719828	5.05737
673.192	0.721369	3.49722
674.969	0.72187	3.28956
654.966	0.723928	3.42772
880.427	0.724218	21.0177
684.972	0.724788	3.01795
746.924	0.725248	3.55217
704.956	0.725934	3.52023
883.536	0.727602	74.3727
667.06	0.728564	3.39155
739.948	0.729051	3.129
730.938	0.730595	3.14323
707.959	0.73122	3.22032
819.533	0.732423	87.2305
637.958	0.734067	4.18221
899.445	0.735135	22.0949
852.507	0.735264	75.475
747.927	0.736865	3.18319
757.953	0.737284	3.26818
765.982	0.737623	3.81645
768.918	0.737757	4.09268
612.955	0.738002	3.81499
662.947	0.738312	3.25905
666.059	0.739235	3.3298
756.982	0.739721	3.8767
624.952	0.740189	3.26726
677.288	0.740697	3.01795
864.472	0.744226	56.7773
646.474	0.744551	13.1062
759.972	0.746719	8.3452
882.45	0.749604	42.4774
662.992	0.749805	3.20113
716.964	0.750042	5.46121
753.962	0.755919	4.16407
837.446	0.756507	35.6146
705.31	0.7616	2.00232
670.964	0.764477	3.42575
760.984	0.768384	13.376
656.983	0.770868	4.07853
612.534	0.771515	32.3581
664.944	0.772436	3.40945
614.971	0.773645	3.46218
710.956	0.77479	5.71247
644.501	0.774807	46.7006
659.955	0.778118	2.96482
718.962	0.778182	4.51431
706.964	0.778234	4.66384
689.959	0.780913	2.6627
619.287	0.781521	43.6664
708.948	0.782899	3.57848
796.551	0.78599	126.464
822.465	0.787075	68.6407
767.376	0.791043	2.93698
746.959	0.792529	5.51784
642.966	0.794449	4.14327
615.155	0.803841	3.13784
693.954	0.803965	3.69642
632.935	0.805113	3.0842
610.956	0.806116	5.27839
762.997	0.807625	14.3354
747.508	0.811721	145.007
736.484	0.812612	30.7086
865.501	0.81667	37.764
628.539	0.817822	52.8033
763.511	0.818309	102.582
796.464	0.819386	36.5111
750.997	0.819947	26.5669
660.948	0.827294	3.46862
613.956	0.829067	3.54179
838.447	0.82911	49.5024
766.378	0.829436	2.8423
686.937	0.830607	3.39907
692.952	0.832808	5.661
688.952	0.836656	3.28138
709.948	0.836782	4.26581
737.991	0.837105	23.8765
772.979	0.840284	14.5055
835.532	0.841341	128.372
825.496	0.842966	68.8535
643.963	0.84329	3.20126
780.472	0.845337	29.2338
626.966	0.846241	3.11531
806.489	0.846619	83.7678
725.988	0.850603	17.2629
650.98	0.853791	4.37333
821.466	0.855551	64.4072
616.975	0.855562	3.50476
762.507	0.855948	122.776
711.962	0.856543	7.13512
610.305	0.857357	1.54391
648.976	0.857868	4.118
896.817	0.858853	21.3999
602.937	0.862289	5.09788
824.491	0.864382	73.0257
691.942	0.864466	3.73912
630.936	0.868557	3.11531
722.958	0.878024	7.97828
805.476	0.882251	58.6135
738.997	0.887771	27.4192
866.51	0.888897	75.2056
846.562	0.890693	91.8635
690.947	0.893302	4.09632
671.955	0.894635	3.49722
721.961	0.897432	6.66696
761.992	0.902325	30.8908
611.945	0.907252	3.46862
894.494	0.914285	94.8608
898.431	0.919243	38.1762
680.578	0.921099	52.2154
716.574	0.92693	82.7527
635.128	0.942231	3.30293
736.98	0.948636	26.7341
734.963	0.951869	13.2294
724.983	0.956976	26.5675
766.538	0.961765	88.4523
767.542	0.966285	89.8402
834.53	0.973817	140.043
611.533	0.975286	67.2974
747.974	0.979085	23.7073
603.948	0.985834	4.9066
804.473	0.991383	89.8925
723.971	0.996229	15.0019
735.475	1.00001	39.531
836.443	1.00701	62.2895
874.495	1.0089	119.648
706.303	1.01296	1.52069
748.984	1.01411	32.9595
850.806	1.02174	30.9773
845.563	1.02372	88.2745
722.509	1.02381	25.1277
856.517	1.02503	126.223
707.3	1.04407	1.59344
709.01	1.04959	14.9205
818.534	1.06225	160.827
843.471	1.0684	78.7403
749.992	1.08509	46.7689
816.533	1.09172	115.452
820.462	1.09728	103.279
893.492	1.09742	119.705
817.534	1.11207	105.28
873.491	1.12221	134.807
715.572	1.12767	92.9179
765.563	1.13023	94.1932
625.513	1.14369	77.9082
720.543	1.1481	97.3701
627.53	1.14984	99.8994
735.976	1.15405	29.0525
655.12	1.15746	3.54637
746.511	1.17194	162.168
609.515	1.18074	12.0978
872.486	1.18478	147.845
892.487	1.18946	129.437
844.559	1.19112	102.235
676.509	1.20049	79.5573
657.575	1.23031	66.5662
607.308	1.23365	2.33058
771.533	1.25178	148.339
718.537	1.28186	188.506
626.529	1.28493	55.0312
719.54	1.31127	163.085
842.468	1.33315	97.6331
768.535	1.34461	183.406
840.469	1.34544	81.5923
770.532	1.39584	174.168
769.534	1.43448	172.776
847.795	1.4999	94.0521
870.784	1.58201	91.7492
818.761	1.58539	64.0678
849.809	1.59547	94.5674
846.792	1.61739	107.316
608.305	1.62167	2.30692
678.527	1.62662	108.768
608.474	1.63967	101.881
633.132	1.64137	2.8423
821.779	1.66155	102.803
609.302	1.6747	1.51845
867.765	1.70253	84.9124
607.471	1.70721	122.628
604.515	1.73851	109.345
656.572	1.74349	94.5096
848.806	1.75055	120.669
820.775	1.84234	112.818
866.763	1.88042	97.3293
603.511	1.9096	133.391
601.513	1.93895	132.71
602.51	1.94289	133.859
600.51	1.9758	135.354
655.569	2.03334	92.3157
869.78	2.05093	118.001
653.553	2.08372	106.743
610.539	2.08666	97.0248
608.523	2.11949	89.9209
654.566	2.13605	93.0489
868.776	2.19876	124.161
652.55	2.20068	106.433

## Sheet: Figure 3c-right
	log2(fold change)	-log10(adj. P value)
844.643	-2.14116	316.295
845.646	-2.09116	316.295
846.646	-2.04663	316.295
808.667	-1.93683	259.462
898.698	-1.93656	252.911
754.575	-1.91146	224.98
888.62	-1.91039	264.692
755.577	-1.90406	204.131
860.638	-1.89215	316.295
756.588	-1.88426	229.163
809.67	-1.86959	227.307
890.635	-1.85432	281.777
861.641	-1.84274	303.14
847.648	-1.83688	311.628
889.628	-1.83637	260.646
810.677	-1.8267	219.368
826.677	-1.82389	283.196
899.701	-1.7945	188.33
800.657	-1.78765	225.024
824.662	-1.77453	242.187
891.638	-1.77123	265.182
862.636	-1.76305	316.295
827.681	-1.75478	240.647
864.647	-1.75241	303.794
798.647	-1.74506	290.056
825.665	-1.74318	208.129
726.545	-1.7358	223.427
757.59	-1.71797	180.759
865.653	-1.71213	227.406
799.65	-1.68956	237.789
811.681	-1.67721	142.653
828.686	-1.67303	170.752
728.559	-1.65608	224.541
727.545	-1.6518	203.694
729.562	-1.62536	212.349
872.673	-1.6203	150.319
685.519	-1.61047	90.9316
801.662	-1.6084	102.464
863.638	-1.56391	298.281
871.66	-1.52456	134.713
892.63	-1.5128	238.733
812.664	-1.50345	189.551
782.649	-1.47864	99.1708
866.653	-1.47482	113.981
873.676	-1.43822	95.1287
813.666	-1.42351	157.716
878.604	-1.40809	214.546
701.519	-1.37904	181.058
837.619	-1.32592	185.352
657.514	-1.3097	46.2525
836.616	-1.3068	279.766
730.563	-1.30642	143.215
830.637	-1.28554	83.2856
860.594	-1.27525	166.58
683.514	-1.2751	46.4026
848.636	-1.25823	236.268
893.629	-1.25299	155.173
829.69	-1.24791	41.2913
834.615	-1.24783	316.295
835.617	-1.24435	254.45
784.624	-1.23574	57.8259
814.67	-1.23447	58.9352
816.571	-1.19108	143.71
849.637	-1.18193	174.663
629.491	-1.1709	24.9802
861.598	-1.16186	130.65
817.575	-1.16147	107.445
797.641	-1.1431	65.8422
806.548	-1.13793	194.888
854.67	-1.13453	39.819
783.651	-1.12602	38.3054
700.527	-1.12038	167.191
686.519	-1.10791	33.1946
770.611	-1.10782	98.7135
771.617	-1.08374	64.2147
807.55	-1.0796	154.468
789.547	-1.07305	122.382
788.544	-1.05033	122.694
785.613	-1.03512	34.6746
855.671	-1.01769	24.7718
702.527	-0.996086	125.565
832.608	-0.991413	129.508
894.623	-0.99102	109.48
782.599	-0.990766	46.1617
731.566	-0.984552	42.6359
859.623	-0.971787	46.9742
658.52	-0.967557	27.9304
872.635	-0.965426	61.5343
842.587	-0.953738	90.9091
879.606	-0.938789	144.251
783.593	-0.916904	34.7832
875.653	-0.916032	47.4832
840.694	-0.905996	19.38
880.608	-0.898753	133.145
698.512	-0.892521	37.8276
877.621	-0.883022	92.6438
814.552	-0.853479	78.0879
815.674	-0.851646	10.7183
743.591	-0.849325	52.8
800.486	-0.83827	34.2594
876.624	-0.838053	113.024
714.519	-0.835049	38.3814
815.554	-0.830477	56.675
833.61	-0.827552	94.0173
858.615	-0.819532	51.7091
881.609	-0.817021	64.4073
873.637	-0.806569	28.3055
875.613	-0.804436	61.3534
796.625	-0.79077	44.8197
784.503	-0.771684	41.3474
874.61	-0.767438	66.967
673.484	-0.740354	91.1412
674.49	-0.713646	51.8013
659.524	-0.711451	20.0867
843.587	-0.701818	34.4478
802.503	-0.667382	24.7002
862.48	-0.661359	25.8579
703.53	-0.65902	35.9882
850.569	-0.653143	48.8957
821.62	-0.650038	38.6126
607.362	-0.645884	8.84948
851.571	-0.638221	33.5995
895.656	-0.632198	17.5257
863.564	-0.600686	48.7835
846.504	-0.591427	27.1774
864.569	-0.571014	37.1566
801.486	-0.559152	9.30153
687.532	-0.557893	11.5382
820.62	-0.551106	42.1204
660.525	-0.545227	6.4087
810.528	-0.540021	58.0147
811.531	-0.521717	45.1472
806.586	-0.513533	57.6795
807.589	-0.506403	33.8829
779.483	-0.505997	5.82505
812.539	-0.505709	43.7684
713.556	-0.505232	8.37943
863.484	-0.498244	7.97526
671.467	-0.491643	3.97872
772.584	-0.490232	47.0365
785.5	-0.483164	10.6104
777.562	-0.479349	39.3506
850.621	-0.479197	40.7707
681.525	-0.476001	6.85595
695.467	-0.471167	10.4371
851.624	-0.460239	25.0322
773.587	-0.45691	25.4568
831.594	-0.4492	10.7426
813.543	-0.443955	22.1366
675.496	-0.424803	8.98678
775.465	-0.424443	2.24693
758.489	-0.417242	5.327
699.499	-0.405926	25.5727
865.576	-0.394927	13.8561
847.505	-0.392279	5.40671
852.569	-0.383427	9.18506
884.457	-0.383206	5.69069
684.601	-0.368348	2.67202
742.542	-0.36185	27.2768
867.586	-0.358805	3.9559
709.562	-0.35746	1.35638
736.648	-0.353353	2.04476
787.598	-0.352584	1.87574
743.543	-0.349001	14.4943
866.584	-0.345925	7.48865
697.483	-0.3434	1.683
831.208	-0.336523	0.00420345
808.138	-0.335064	0.000249201
728.861	-0.332857	0.115588
885.462	-0.330805	1.60854
740.11	-0.330273	1.14693e-05
890.099	-0.330067	0.004993
786.595	-0.329845	5.37279
843.988	-0.327553	0.0483606
849.237	-0.326396	0.000573532
787.063	-0.32439	0.00300491
853.203	-0.318155	0.0204272
783.232	-0.317866	0.0409146
878.054	-0.314939	0.000107043
804.845	-0.313345	0.215888
891.109	-0.312526	0.00159238
861.98	-0.31247	0.00100335
777.891	-0.308597	5.34784e-11
889.056	-0.306061	0.0299711
860.812	-0.30303	2.39828e-06
727.863	-0.3027	0.223785
689.967	-0.302595	0.00457822
892.963	-0.299962	0.024234
872.123	-0.29927	5.90719e-08
868.637	-0.298718	2.3975
602.379	-0.297225	0.0926399
814.223	-0.295961	2.3706e-07
827.501	-0.293414	8.56623
818.86	-0.292072	0.161826
801.189	-0.291063	1.9861e-05
862.902	-0.290054	0.282522
840.043	-0.289653	4.81539e-06
825.578	-0.288016	5.2594
789.179	-0.287235	3.46476e-07
640.955	-0.285252	0.0224285
832.876	-0.283907	0.395227
744.879	-0.28275	0.000194976
852.977	-0.280472	0.039691
803.947	-0.277599	0.000352778
820.86	-0.276576	0.000403463
846.973	-0.276359	0.0214525
890.056	-0.276259	4.81539e-06
817.097	-0.275647	9.98441e-10
740.832	-0.27401	1.43863e-12
785.049	-0.273563	0.000349075
781.846	-0.27264	8.6505e-13
853.566	-0.27218	2.66961
871.966	-0.272156	1.00707e-06
849.977	-0.272142	6.96134e-06
816.47	-0.272114	0.12345
873.972	-0.271915	4.723e-08
837.962	-0.271862	1.40808e-06
855.962	-0.270638	0.00113699
883.951	-0.270432	5.9888e-06
847.892	-0.269662	0.0177384
801.986	-0.269348	0.00170653
853.975	-0.267651	1.92019e-05
859.137	-0.266917	2.87778e-08
857.954	-0.266888	2.73423e-09
815.856	-0.265527	1.14693e-05
781.574	-0.265317	2.80979
603.388	-0.265108	2.17578e-06
885.174	-0.265028	6.98385e-09
866.196	-0.264979	2.3706e-07
878.145	-0.26373	1.1353e-12
891	-0.261598	6.71994e-05
755.206	-0.261374	5.88886e-05
828.501	-0.260702	4.7698
847.977	-0.260582	2.73914e-08
714.845	-0.260424	0.000299584
889.162	-0.258739	1.90584e-06
883.986	-0.257953	1.83586e-05
880.034	-0.257167	6.03585e-10
863.908	-0.256732	0.00016553
899.179	-0.256266	1.00484e-08
830.93	-0.255916	1.81284e-06
896.972	-0.255206	0.00601603
826.998	-0.255114	1.92009e-05
859.945	-0.253919	1.13549e-06
894.213	-0.253867	9.57817e-08
868.973	-0.253683	0.145319
704.539	-0.253642	0.166768
894.933	-0.253281	4.7598e-07
726.864	-0.252907	0.0818265
638.873	-0.252825	6.33601e-08
800.937	-0.252039	0.060834
879.216	-0.251692	9.78739e-07
824.98	-0.250272	0.0026159
879.826	-0.249261	9.34804e-08
838.913	-0.248955	8.89303e-10
747.414	-0.24888	0.00778066
892.842	-0.248469	0.0176085
612.8	-0.248406	5.88886e-05
774.91	-0.247745	9.86795e-05
758.896	-0.24758	0.000169502
864.811	-0.247313	0.000912525
846.893	-0.246861	0.00342146
815.961	-0.246235	1.18734e-06
830.585	-0.244472	2.41857
856.948	-0.244328	5.72116e-06
898.982	-0.243946	0.129046
813.082	-0.243899	4.37201e-05
854.967	-0.243501	0.000305616
634.869	-0.243184	0.0240798
753.558	-0.24276	2.64066
606.936	-0.242279	0.48788
868.033	-0.241334	1.1353e-12
667.521	-0.240628	0.000493313
800.985	-0.240279	0.30395
893.954	-0.239237	2.78981e-09
878.443	-0.238645	3.29358e-07
844.942	-0.23836	1.83586e-05
840.976	-0.238239	0.0159259
679.091	-0.237644	8.79615e-06
712.848	-0.237555	0.00361396
876.939	-0.236617	2.39828e-06
670.969	-0.236384	7.14614e-05
897.191	-0.236282	1.56446e-11
897.968	-0.236152	1.45647e-06
715.97	-0.235941	3.37515e-15
869.973	-0.235677	0.000346246
857.121	-0.235485	7.45842e-11
824.578	-0.235335	8.52941
874.069	-0.235067	1.70074e-09
844.069	-0.234872	4.19627e-13
742.877	-0.23429	0.000148381
880.824	-0.233882	5.74031e-09
883.084	-0.233866	1.14693e-05
838.965	-0.233851	6.5873e-05
608.942	-0.233704	0.000287562
848.889	-0.233623	3.64144e-07
860.906	-0.23346	0.0342297
829.527	-0.233387	0.398076
878.953	-0.233195	1.3472e-07
768.915	-0.232767	5.54809e-05
756.893	-0.232709	0.000112295
640.987	-0.232564	3.05581e-07
826.497	-0.232349	7.1511
863.978	-0.231668	4.23127e-11
833.876	-0.231305	7.14614e-05
827.224	-0.231211	3.60521e-07
633.398	-0.231124	0.00118272
808.957	-0.230923	7.72011e-05
879.962	-0.230774	1.80684e-11
821.962	-0.2302	9.27346e-13
622.951	-0.230075	0.00272657
800.842	-0.229995	1.83586e-05
854.018	-0.229643	3.32693e-15
888.951	-0.229215	1.66227e-06
825.966	-0.228936	1.27002e-13
770.864	-0.228184	3.32693e-15
620.856	-0.2277	5.54889e-05
834.875	-0.227313	7.54727e-05
878.826	-0.227017	1.45228e-06
814.855	-0.226416	4.81539e-06
885.088	-0.225863	1.1353e-12
876.98	-0.225625	9.98441e-10
687.219	-0.225604	1.85434e-06
849.058	-0.224122	4.19627e-13
778.946	-0.223231	1.83586e-05
898.104	-0.222962	2.45421e-14
763.064	-0.222873	1.22462e-06
842.993	-0.222748	0.00140487
805.949	-0.222746	2.32093e-09
871.251	-0.222209	1.56418e-07
826.934	-0.22141	1.96255e-12
635.962	-0.220632	0.00252101
862.991	-0.21934	2.63131e-09
828.224	-0.219022	5.0145e-15
861.059	-0.218959	4.90776e-09
891.972	-0.218528	4.19627e-13
883.211	-0.218346	1.92019e-05
624.959	-0.218225	1.99112e-10
882.213	-0.217535	2.84043e-13
649.883	-0.217477	4.81539e-06
668.903	-0.217382	2.39573e-09
858.99	-0.217102	0.0351709
686.994	-0.217079	0.000227348
754.894	-0.216345	0.0200049
779.953	-0.215798	1.19461e-12
673.977	-0.215449	9.25521e-09
607.936	-0.214957	6.71994e-05
851.966	-0.214949	5.1688e-14
892.031	-0.214705	3.37515e-15
801.937	-0.214611	7.3534e-07
634.962	-0.214178	0.138719
865.915	-0.214088	1.55257e-14
792.824	-0.213669	3.37515e-16
860.989	-0.21304	2.45417e-10
781.973	-0.212725	1.70286e-12
644.985	-0.211431	0.00252101
786.934	-0.211309	0.000287562
831.051	-0.210669	1.05644e-07
875.075	-0.209911	4.05018e-14
750.951	-0.209813	1.31385e-12
816.854	-0.209618	1.03942e-09
877.837	-0.20904	0
810.972	-0.207762	4.69504e-09
685.141	-0.207615	8.63001e-11
637.965	-0.207606	2.95036e-13
729.964	-0.207468	2.38671e-14
785.214	-0.207423	3.0527e-10
841.24	-0.207075	2.10901e-11
829.978	-0.207028	6.83718e-08
604.94	-0.206895	3.71604e-12
778.803	-0.206704	2.41082e-15
887.169	-0.206081	6.70208e-15
866.968	-0.206075	1.57734e-05
702.989	-0.205736	0.02899
815.059	-0.205672	8.19678e-16
656.985	-0.205593	2.78981e-09
850.968	-0.205314	2.8331e-10
884.966	-0.20531	1.49689e-07
820.071	-0.2048	9.27346e-13
636.867	-0.204378	1.05274e-11
889.96	-0.204306	3.32693e-15
875.95	-0.203682	3.37515e-15
894.027	-0.203067	4.67699e-15
863.062	-0.203063	2.94602e-14
682.997	-0.202498	1.77582e-09
740.88	-0.202437	0.000418699
642.972	-0.202151	2.73423e-09
684.976	-0.201474	1.50761e-09
870.965	-0.201148	2.39573e-09
662.951	-0.200824	4.69504e-09
812.073	-0.200377	0
794.978	-0.19972	4.19627e-13
614.975	-0.199661	1.45228e-06
862.055	-0.19929	3.37515e-16
821.561	-0.199047	8.4787
616.979	-0.198612	2.17938e-14
812.981	-0.198558	4.46218e-08
858.945	-0.198501	5.05673e-09
771.066	-0.198279	4.82164e-16
654.969	-0.197897	1.1353e-12
822.971	-0.196231	8.63001e-11
663.159	-0.19521	2.17938e-14
604.994	-0.195147	0.00383863
788.939	-0.194777	8.63001e-11
651.386	-0.194733	0
660.955	-0.194671	1.53757e-12
848.974	-0.194174	8.02147e-12
787.96	-0.193971	4.19627e-13
861.904	-0.193828	2.72476e-08
697.94	-0.193692	2.89298e-16
773.917	-0.193059	1.53757e-12
884.213	-0.192971	9.64327e-17
895.981	-0.192296	1.1353e-12
884.051	-0.191977	3.32693e-15
712.18	-0.191813	0
811.971	-0.191773	5.3038e-16
890.956	-0.191716	8.6505e-13
666.903	-0.191148	1.03507e-07
867.969	-0.190635	1.17937e-13
648.882	-0.190207	1.90584e-06
836.9	-0.189812	7.28067e-14
845.968	-0.189542	2.89298e-15
800.198	-0.189014	0
694.932	-0.188639	0.00193894
779.134	-0.188592	8.19678e-16
728.951	-0.188151	3.37515e-15
623.954	-0.188095	0
742.978	-0.188073	5.50293e-05
620.952	-0.187656	0.00185906
680.923	-0.187528	1.5564e-05
618.849	-0.186677	5.69628e-13
851.187	-0.18664	4.19627e-13
845.067	-0.185715	8.6505e-13
770.922	-0.185116	6.12348e-15
807.964	-0.184964	0
844.993	-0.18483	5.3038e-16
740.968	-0.18469	3.47962e-05
780.984	-0.184497	3.37515e-15
672.98	-0.184329	7.14614e-05
880.971	-0.183958	1.1353e-12
695.93	-0.183904	6.22622e-08
715.246	-0.183809	1.2287e-12
636.961	-0.183498	1.17592e-07
893.841	-0.183171	3.42336e-15
833.059	-0.183102	1.27773e-14
621.954	-0.182899	6.79988e-10
874.926	-0.182732	1.98941e-13
767.198	-0.182605	6.75029e-16
864.906	-0.182474	8.02147e-12
795.053	-0.182389	0
881.14	-0.181399	1.35006e-15
823.967	-0.181291	0
747.074	-0.181221	4.05018e-14
888.061	-0.180942	0
696.969	-0.180304	2.42046e-14
820.958	-0.180282	8.10035e-15
602.942	-0.179957	4.00196e-15
622.855	-0.179688	3.37515e-16
650.881	-0.179656	1.1353e-12
830.979	-0.179511	4.11093e-12
861.546	-0.179434	1.31242
841.973	-0.178735	5.06272e-15
859.992	-0.178515	1.51399e-14
818.954	-0.178088	4.94845e-13
881.972	-0.177885	9.64327e-16
872.952	-0.177617	9.64327e-16
664.949	-0.177546	3.32693e-15
703.987	-0.17752	3.37515e-15
741.879	-0.177297	6.02705e-15
793.968	-0.177268	0
839.965	-0.176799	0
612.96	-0.176659	1.02233e-08
870.085	-0.176532	0
877.958	-0.175528	0
894.987	-0.175521	6.79988e-10
705.955	-0.175435	0
782.568	-0.175262	0.0249955
686.832	-0.175024	0
895.056	-0.174922	0
729.152	-0.174903	0
878.985	-0.174766	8.10035e-15
873.005	-0.174567	3.55321e-12
855.256	-0.174434	3.85731e-16
864.978	-0.174075	1.1353e-12
815.2	-0.173849	0
682.598	-0.173666	0.0508783
814.971	-0.173465	8.6505e-13
816.961	-0.173314	1.1353e-12
698.834	-0.173123	6.70208e-15
832.966	-0.172952	3.02317e-14
690.237	-0.172001	0
745.99	-0.171389	0
857.234	-0.170513	0
725.141	-0.170506	0
744.987	-0.17006	3.5144e-10
847.167	-0.170047	0
698.994	-0.169954	7.3534e-07
805.07	-0.168976	0
879.056	-0.168769	0
835.975	-0.168342	0
769.112	-0.16786	0
829.067	-0.167747	0
652.887	-0.16715	2.95036e-13
801.559	-0.166703	4.46218e-08
784.224	-0.166199	0
813.242	-0.166086	5.78596e-16
755.894	-0.16599	2.48353e-12
765.98	-0.165456	0
760.947	-0.165425	8.10035e-15
718.965	-0.165091	5.78596e-16
604.258	-0.164154	0
680.997	-0.163907	1.01254e-15
815.445	-0.163771	0
753.428	-0.163308	0
799.971	-0.162189	1.01254e-15
824.084	-0.16183	0
610.971	-0.161567	2.89298e-16
809.958	-0.16129	0
887.956	-0.160443	0
741.968	-0.159917	5.08683e-13
791.143	-0.159687	0
874.958	-0.159635	2.95566e-14
756.988	-0.159445	4.67699e-15
819.86	-0.159288	1.68757e-15
886.946	-0.159051	2.94602e-14
632.939	-0.158545	0
834.97	-0.158461	2.95566e-14
792.962	-0.157981	0
717.182	-0.15763	0
862.552	-0.157255	0.449697
602.854	-0.157036	0
857.006	-0.156947	0
753.963	-0.156288	0
857.074	-0.155483	0
635.395	-0.155111	3.37515e-15
720.952	-0.154642	0
882.986	-0.154201	1.1353e-12
713.162	-0.15393	0
696.927	-0.153156	1.1353e-12
706.966	-0.152736	0
674.963	-0.152698	0
877.086	-0.152645	0
658.999	-0.151624	0
865.978	-0.151489	0
768.964	-0.151451	8.10035e-15
732.98	-0.151208	0
861.18	-0.151022	0
793.178	-0.150999	0
708.89	-0.150684	0
828.98	-0.150587	1.13646e-11
688.952	-0.150375	0
837.157	-0.147849	0
872.008	-0.147118	0
885.964	-0.145294	0
770.975	-0.145258	2.89145e-10
755.981	-0.145238	0
786.217	-0.144726	0
799.118	-0.14358	0
828.933	-0.1428	4.82164e-17
628.99	-0.142438	4.33947e-16
817.965	-0.142242	0
772.92	-0.142063	3.16299e-14
752.964	-0.141619	0
874.193	-0.141067	0
821.187	-0.140427	0
730.938	-0.138975	0
681.921	-0.138914	0
757.471	-0.13826	0
819.965	-0.137997	0
698.929	-0.137849	0
738.952	-0.136523	0
743.978	-0.136167	0
782.973	-0.136101	0
702.948	-0.135882	0
836.961	-0.135301	0
802.951	-0.13478	0
806.969	-0.13442	0
638.97	-0.133919	0
615.974	-0.133607	0
701.981	-0.133369	0
600.998	-0.132943	2.89298e-15
744.085	-0.132733	0
648.981	-0.132395	0
833.971	-0.131921	0
797.99	-0.131736	0
773.432	-0.131466	0
769.961	-0.131086	0
757.957	-0.130694	0
781.22	-0.130381	0
662.996	-0.129971	0
665.423	-0.129742	0
820.38	-0.129523	0
695.548	-0.128393	0
618.98	-0.128252	0
766.98	-0.128	0
843.221	-0.126015	0
881.018	-0.125868	0
804.951	-0.125058	0
708.952	-0.12431	0
700.838	-0.124234	0
752.399	-0.124229	0
749.092	-0.12421	0
730.983	-0.12359	0
762.946	-0.123519	0
745.223	-0.122773	0
777.956	-0.121564	0
716.979	-0.121257	0
671.961	-0.120917	0
676.953	-0.120354	0
765.005	-0.119972	0
709.952	-0.119792	0
660.327	-0.119417	0
834.393	-0.118981	0
821.067	-0.118417	0
776.481	-0.118145	0
899.984	-0.117548	0
809.514	-0.116607	0.0104527
631.484	-0.115295	0
668.985	-0.113339	0
751.436	-0.112277	0
796.931	-0.11191	0
632.989	-0.111261	0
816.125	-0.111102	0
754.982	-0.110604	0
601.16	-0.109349	0
767.976	-0.109136	0
650.982	-0.108865	0
897.07	-0.106658	0
825.06	-0.106549	0
846.023	-0.105276	0
867.212	-0.105135	0
758.957	-0.10501	0
790.935	-0.10488	0
617.255	-0.104133	0
683.601	-0.104057	6.26813e-16
667	-0.103994	0
796.856	-0.10351	0
693.956	-0.102404	0
723.073	-0.101402	0
860.058	-0.0997639	0
776.948	-0.0992424	0
780.838	-0.0991104	0
798.975	-0.0984856	0
720.478	-0.0952177	0
760.802	-0.0946983	0
789.933	-0.0939068	0
626.972	-0.093587	0
704.954	-0.0925217	0
804.006	-0.0920423	0
810.247	-0.0891288	0
813.981	-0.0872482	0
854.413	-0.0864918	0
692.955	-0.0858231	0
763.95	-0.0851941	0
611.96	-0.085044	0
664.421	-0.0814919	0
776.557	-0.08116	0.0218398
630.937	-0.0811421	0
796.049	-0.0809555	0
679.527	-0.080919	0
818.583	-0.0785805	1.01848e-09
831.976	-0.0784752	0
748.931	-0.0757336	0
852.063	-0.0739652	0
894.841	-0.073093	0
682.915	-0.0730647	0
774.052	-0.0721362	0
657.123	-0.0707293	0
896.6	-0.0707088	0
771.226	-0.0699043	0
630.546	-0.0687656	0
723.576	-0.0658909	0
745.941	-0.0649782	4.82164e-17
773.254	-0.0648685	0
780.572	-0.064278	5.12926e-13
777.481	-0.0638827	0
647	-0.0610287	0
779.011	-0.0603984	4.82164e-17
684.822	-0.060112	0
838.028	-0.059273	0
855.422	-0.0568819	0
842.096	-0.0565823	0
723.506	-0.0554792	0
796.99	-0.0551074	0
867.405	-0.0548205	4.82164e-17
850.801	-0.0529809	0
826.037	-0.0449642	9.64327e-17
783.975	-0.0422729	9.64327e-17
744.555	-0.0422165	1.03507e-07
741.523	-0.0416751	0
759.48	-0.0413087	0
690.946	-0.0412896	9.64327e-17
786.529	-0.041044	0
774.947	-0.0399589	9.64327e-17
707.967	-0.0362933	9.64327e-17
700.413	-0.0361048	9.64327e-17
787.532	-0.0294749	0
781.479	-0.0279372	9.64327e-17
876.835	-0.0264987	9.64327e-17
710.96	-0.0189343	9.64327e-17
745.559	-0.0144072	0
771.974	-0.0126754	9.64327e-17
799.473	-0.0119992	9.64327e-17
867.781	-0.0114951	9.64327e-17
897.6	-0.00929399	9.64327e-17
647.169	-0.00861419	9.64327e-17
895.583	-0.00715096	9.64327e-17
890.536	-0.00422706	9.64327e-17
729.004	0.00809417	9.64327e-17
797.48	0.0120284	9.64327e-17
800.551	0.0172396	9.64327e-17
609.312	0.0183754	9.64327e-17
802.555	0.0190067	9.64327e-17
724.52	0.0193922	0
758.575	0.0225741	0
691.944	0.024445	9.64327e-17
778.57	0.0244632	0
833.446	0.0271398	9.64327e-17
840.562	0.0288156	0
691.521	0.0295893	9.64327e-17
836.051	0.0329957	9.64327e-17
712.971	0.0348862	0
699.445	0.0360493	9.64327e-17
795.977	0.036811	9.64327e-17
753.009	0.0372466	9.64327e-17
877.519	0.0381215	0
752.553	0.039555	0
784.989	0.0442224	0
868.485	0.0466799	0
629.548	0.0478418	0
766.384	0.0500444	9.64327e-17
869.488	0.0599826	0
684.413	0.0614759	0
891.488	0.0636556	0
689.549	0.064086	0
759.575	0.0677826	0
699.987	0.0737554	0
826.554	0.073897	0
746.962	0.0784386	0
700.984	0.0820486	0
719.469	0.0913587	0
819.62	0.0979874	1.92019e-05
725.508	0.0980475	5.69628e-13
894.582	0.0993689	1.00834e-09
899.448	0.101968	0
897.522	0.104601	5.3038e-16
871.488	0.105969	0
723.395	0.106031	0
779.57	0.107924	1.1642
775.004	0.108761	0
771.929	0.116562	0
633.508	0.11752	0
823.58	0.118665	2.22467
890.478	0.122146	3.85731e-16
717.528	0.13737	0.27279
823.47	0.13871	8.63001e-11
733.558	0.139045	8.54129e-12
716.524	0.139669	3.19372
881.519	0.143674	0.220327
722.963	0.144919	0
803.545	0.145668	9.78739e-07
628.545	0.149813	0.0342297
798.47	0.162053	5.58201e-12
882.453	0.166084	8.63001e-11
792.474	0.166409	1.81776e-13
869.56	0.167313	0.284592
870.49	0.167966	0.0390987
827.039	0.173645	1.92865e-16
891.554	0.176932	0.00223709
714.99	0.178625	6.41278e-15
837.447	0.17911	1.99112e-10
820.563	0.187653	4.18757
889.561	0.188228	0.569567
765.527	0.188417	4.18542
724.495	0.197909	0.483672
849.604	0.198723	7.59849
899.56	0.199588	0.0214537
785.99	0.206783	8.02147e-12
732.496	0.208873	0.03484
691.439	0.208888	6.67759e-08
721.963	0.211893	3.37515e-15
896.513	0.212017	0.929402
693.453	0.212338	5.88886e-05
870.787	0.215063	3.27871e-14
822.578	0.216502	14.5429
892.546	0.217418	1.80966
853.516	0.217674	0.559286
839.562	0.222085	6.33047
783.499	0.225343	0.00345453
898.432	0.227927	0.00171672
876.514	0.2287	1.44268
838.558	0.235424	8.42084
847.568	0.241083	1.97231
780.478	0.241853	0.28844
808.508	0.242533	5.49015
868.557	0.242548	3.24791
864.473	0.246656	3.63251
854.512	0.253331	4.1209
608.319	0.264046	0.00182594
828.561	0.264713	2.4982
734.483	0.265846	0.00425999
692.45	0.27222	0.668747
831.53	0.275734	3.0369
852.508	0.276301	4.68989
711.969	0.278964	4.18931e-06
884.589	0.279195	8.42985
855.51	0.279229	2.61286
838.447	0.281322	0.571255
734.969	0.285646	0.00383863
880.556	0.289595	5.18293
864.528	0.290234	6.23048
760.578	0.291642	1.05493
871.53	0.292683	2.67202
626.216	0.294244	0.00380068
844.486	0.294332	2.44381
879.51	0.300867	4.14598
822.467	0.308576	2.41857
899.61	0.309704	2.96609
895.495	0.310772	4.04614
760.99	0.314536	1.90114
740.518	0.321804	5.57559
713.353	0.330397	0.482405
898.513	0.332302	4.36199
749.521	0.33946	22.2703
793.557	0.346205	17.9412
848.495	0.34671	15.7645
899.515	0.351607	2.77907
850.499	0.355537	11.4647
893.552	0.358336	7.63017
849.498	0.3584	8.91811
860.537	0.368752	13.3869
721.499	0.37121	7.11104
851.505	0.372077	6.04978
855.59	0.372389	6.88767
854.59	0.373531	10.3052
726.991	0.374561	3.24234
745.485	0.376976	3.9575
848.603	0.385299	35.2246
805.478	0.385393	3.85281
821.468	0.394664	4.50535
878.506	0.401337	16.7719
752.005	0.414997	0.460492
898.614	0.419702	9.61375
751.546	0.419935	24.9176
759.976	0.423261	1.32217
799.555	0.425224	9.43544
841.531	0.426628	12.4492
746.562	0.430339	29.6102
830.529	0.431177	16.1009
805.584	0.43829	31.4815
713.984	0.441377	2.4066
842.535	0.441907	17.0507
827.561	0.442795	10.7293
804.576	0.452154	31.6018
840.533	0.453784	22.0711
849.811	0.458155	1.4858
843.472	0.459922	6.29173
782.496	0.46156	5.81606
807.497	0.47028	12.0995
875.504	0.476237	13.0148
772.983	0.479028	5.27149
871.577	0.483683	13.9966
804.475	0.490153	10.9567
837.54	0.491631	48.4848
843.54	0.50195	17.5453
825.497	0.503224	15.1503
764.522	0.503692	53.1559
867.529	0.512864	18.4582
648.472	0.524775	4.56807
836.443	0.528167	6.39611
748.519	0.530067	63.1862
870.582	0.535511	21.7373
846.793	0.535579	4.10053
676.51	0.536889	6.2109
728.009	0.538788	6.74687
808.571	0.545337	52.6906
734.913	0.5481	3.61617
763	0.554912	5.38511
773.532	0.555897	41.8354
809.574	0.557338	33.7827
820.465	0.55856	13.8263
750.544	0.562686	49.8392
795.555	0.566788	79.5144
647.468	0.567218	14.1196
796.553	0.575026	74.1464
690.512	0.577002	7.6398
717.581	0.579265	9.93637
797.55	0.581693	54.2034
794.553	0.584492	100.117
798.552	0.587	37.144
869.78	0.590078	4.76563
718.361	0.606205	1.35056
611.534	0.606237	4.22784
824.492	0.61341	31.8029
894.492	0.617499	23.0896
773.992	0.658875	8.05783
888.558	0.666486	67.0554
792.549	0.671409	80.5574
833.514	0.672636	50.8823
740.007	0.673947	6.09704
627.535	0.678622	16.1826
848.806	0.691659	8.97709
726.503	0.696153	13.7745
846.561	0.70091	39.665
842.469	0.709632	18.9452
882.523	0.710939	70.6581
820.777	0.723509	8.32423
626.534	0.742052	9.69071
893.491	0.745652	33.8463
806.494	0.752103	34.4761
772.53	0.758093	94.6985
859.526	0.758868	58.5556
840.471	0.76597	25.1575
678.531	0.776264	15.9214
732.556	0.777339	34.5538
790.54	0.780647	91.4169
868.777	0.782654	9.99589
760.514	0.786959	71.4294
865.501	0.790713	35.1052
866.516	0.796585	56.9099
724.987	0.79797	18.3093
624.319	0.80027	11.4777
845.563	0.800318	36.7673
716.578	0.80114	44.0395
747.978	0.808946	10.9155
832.511	0.813672	89.3112
720.546	0.815976	23.9762
718.025	0.818076	3.90864
874.494	0.819384	46.2012
600.327	0.821512	21.2469
791.543	0.829049	97.6425
819.535	0.833906	46.4096
761.511	0.843677	46.3208
775.548	0.853304	106.24
644.505	0.85627	29.5912
713.494	0.861073	12.9115
774.544	0.865259	110.859
765.567	0.867391	69.0204
723.977	0.871371	11.2532
761.995	0.882541	23.9876
656.577	0.899297	27.3253
751	0.901196	20.3111
739	0.907105	28.5799
619.292	0.91285	27.5637
771.533	0.916951	61.3882
715.577	0.944132	82.4386
892.487	0.96288	75.5881
609.497	0.970677	4.57088
887.558	0.97219	133.87
736.985	0.981989	21.6954
844.559	0.984803	74.1873
735.979	0.989612	14.2529
739.511	0.990063	57.9147
725.994	0.992047	15.3452
748.986	1.01301	21.1648
817.535	1.0155	51.1684
719.543	1.02777	87.1142
770.533	1.03202	100.045
818.534	1.03937	89.462
858.522	1.04749	140.846
718.54	1.0558	126.972
836.536	1.06378	124.895
769.536	1.09017	119.869
738.507	1.09049	109.044
884.536	1.10311	121.625
816.533	1.10416	80.4573
873.49	1.11332	99.3
736.486	1.11358	37.0763
737.494	1.12326	39.2307
603.517	1.12542	45.9724
768.537	1.12926	162.977
709.016	1.14645	14.3753
886.553	1.15145	173.504
856.518	1.15639	177.344
767.545	1.19007	146.141
722.512	1.19017	63.4017
857.519	1.19412	157.337
735.478	1.19494	24.1949
885.55	1.19774	181.383
872.486	1.19807	154.232
883.534	1.20509	156.899
602.516	1.20713	70.0488
763.513	1.20761	118.698
766.54	1.21078	151.677
601.519	1.22228	73.2415
600.516	1.24675	85.4392
737.995	1.27372	36.9063
762.509	1.30705	145.017
747.509	1.35439	166.801
655.573	1.35452	52.7672
749.995	1.35728	34.4159
653.558	1.44147	39.9104
654.571	1.4579	57.7238
607.476	1.4882	29.0719
708.349	1.4952	22.2255
746.514	1.54407	170.145
835.532	1.55551	148.748
652.555	1.69041	56.0841
834.53	1.71354	150.09
708.683	1.81486	23.1583

## Sheet: Figure 3f
m/z	GM-Section	GM-Replica	WM-Section	WM-Replica	T-Section	T-Replica
600.32	0.01113		0.013408		0.06116
600.51	0.166713		0.096792		0.084478
601.51	0.066055		0.039081		0.037976
602.37	0.007444		0.006139		0.007618
602.51	0.059184		0.034962		0.037065
603.13	0.003363		0.001883		0.003165
603.4	0.004566		0.003293		0.005506
603.51	0.021078		0.013037		0.017284
604.13	0.002903		0.001388		0.002592
605.47	0.003825		0.003405		0.020132
607.47	0.047139		0.045487		0.137776
608.47	0.020971		0.020236		0.060397
609.49	0.019649		0.022136		0.142073
610.5	0.007961		0.009205		0.060773
611.51	0.013389		0.01753		0.131827
613.51	0.008925		0.011491		0.076378
615.51	0.003886		0.00474		0.019106
617.15	0.003792		0.00198		0.003255
617.42	0.005458		0.003712		0.008343
619.44	0.004207		0.003045		0.009562
625.51	0.031093		0.021775		0.005319
626.53	0.020499		0.015804		0.023451
627.53	0.036549		0.029482		0.023631
628.54	0.032204		0.030936		0.021779
629.49	0.014484		0.034212		0.082911
630.49	0.00996		0.020226		0.048728
631.47	0.04742		0.056577		0.187039
632.48	0.021832		0.025848		0.083861
633.12	0.003731		0.00207		0.00328
633.4	0.003912		0.003619		0.008532
633.49	0.014343		0.017074		0.083276
634.4	0.004001		0.003895		0.009381
635.4	0.003496		0.003436		0.008299
635.5	0.009773		0.01176		0.063488
637.53	0.009555		0.01726		0.107351
641.43	0.003951		0.003201		0.005469
641.53	0.003998		0.009478		0.012983
643.42	0.002741		0.002411		0.006071
643.53	0.003219		0.005451		0.006798
645.46	0.006525		0.007672		0.020389
646.47	0.007126		0.004602		0.008432
647.47	0.00943		0.009262		0.035114
652.55	0.043758		0.01861		0.003564
653.49	0.005284		0.007105		0.013809
653.55	0.027184		0.013285		0.004687
654.57	0.075647		0.042873		0.039337
655.48	0.014536		0.020897		0.069101
655.57	0.028239		0.019471		0.015728
656.5	0.007879		0.021806		0.041079
656.57	0.015509		0.013995		0.037874
657.51	0.015985		0.044558		0.072198
658.52	0.008483		0.019456		0.031768
659.51	0.022408		0.04253		0.099141
660.42	0.004149		0.003642		0.006012
660.52	0.008327		0.015268		0.035395
661.42	0.004303		0.00352		0.007671
663.51	0.004596		0.010126		0.0097
666.06	0.00707		0.003979		0.005278
667.06	0.004586		0.00264		0.003743
667.51	0.00446		0.005589		0.007071
668.53	0.002556		0.00381		0.003737
669.46	0.005563		0.005208		0.010178
673.48	0.035448		0.100495		0.093618
674.49	0.020318		0.05283		0.05047
675.48	0.010427		0.023725		0.028011
676.5	0.00674		0.008428		0.01098
677.49	0.005259		0.012082		0.01774
678.51	0.004133		0.006818		0.006707
679.5	0.010309		0.03235		0.013315
680.51	0.005065		0.015633		0.007262
681.52	0.017943		0.033648		0.025977
682.52	0.009521		0.023221		0.019013
682.59	0.018616		0.027382		0.126677
683.53	0.010592		0.026093		0.046705
683.59	0.013088		0.019076		0.084654
684.54	0.008334		0.025098		0.032983
684.59	0.011243		0.017597		0.112131
685.53	0.006176		0.017878		0.022101
685.6	0.005624		0.008141		0.048835
687.34	0.003745		0.002539		0.004084
687.51	0.009053		0.017536		0.02806
687.54	0.006387		0.011787		0.029148
688.51	0.007043		0.015166		0.022124
689.52	0.006369		0.016775		0.012274
690.52	0.005593		0.011798		0.020171
691.53	0.004585		0.011017		0.010537
695.47	0.007878		0.019785		0.014312
695.54	0.006709		0.006013		0.008308
697.48	0.006268		0.010112		0.015157
698.49	0.00425		0.007783		0.009718
699.49	0.021812		0.046996		0.068784
700.52	0.031589		0.117203		0.051991
701.39	0.003291		0.002555		0.00588
701.51	0.084801		0.258137		0.215138
702.52	0.038478		0.1105		0.095685
703.51	0.011071		0.028556		0.041059
704.51	0.006496		0.016574		0.027965
705.42	0.00385		0.003072		0.008092
705.51	0.01389		0.028994		0.032381
706.52	0.010766		0.0343		0.016657
707.52	0.00757		0.021955		0.017585
709.56	0.007254		0.010724		0.016498
709.61	0.007116		0.013282		0.042957
712.51	0.002826		0.005301		0.007791
713.5	0.005673		0.007286		0.028756
714.51	0.006372		0.0102		0.031651
715.57	0.026118		0.01766		0.028156
716.52	0.034718		0.055012		0.170914
716.58	0.017995		0.013594		0.023688
717.52	0.016738		0.025844		0.079241
718.54	0.041519		0.031369		0.119412
719.47	0.009756		0.018766		0.037795
719.54	0.018847		0.013952		0.051462
721.49	0.011256		0.019746		0.02786
722.51	0.029704		0.036768		0.061362
723.5	0.03352		0.076416		0.075121
723.57	0.005272		0.005194		0.007475
724.5	0.022771		0.049081		0.046041
725.5	0.010607		0.021796		0.027455
726.54	0.033563		0.159169		0.026649
727.53	0.030044		0.097057		0.071243
728.55	0.028518		0.123448		0.025356
729.43	0.0036		0.002922		0.006481
729.55	0.02684		0.09879		0.031996
730.55	0.009538		0.028679		0.017836
731.12	0.002985		0.001867		0.00315
731.44	0.004403		0.006752		0.009152
731.52	0.023131		0.048361		0.160936
732.53	0.012077		0.02398		0.075575
733.12	0.002853		0.001824		0.003564
733.52	0.009573		0.020544		0.02848
734.51	0.00407		0.007762		0.014586
735.46	0.00543		0.004838		0.008798
736.48	0.007186		0.009227		0.013429
736.65	0.008618		0.01272		0.065022
737.51	0.007749		0.012554		0.018026
737.59	0.005739		0.005726		0.009555
738.51	0.02317		0.028541		0.0474
739.51	0.015852		0.019875		0.035908
740.51	0.010401		0.01252		0.047528
741.5	0.005242		0.006109		0.023288
742.54	0.02982		0.06003		0.121886
743.46	0.002933		0.003062		0.006041
743.54	0.015294		0.030502		0.058103
743.6	0.006435		0.010039		0.008571
744.55	0.093971		0.150841		0.234508
745.49	0.008706		0.013113		0.050893
745.56	0.034181		0.053766		0.084357
746.51	0.090387		0.091657		0.10919
746.56	0.018666		0.022561		0.033266
747.51	0.15967		0.19885		0.286722
748.52	0.090677		0.134437		0.171972
749.52	0.038306		0.063379		0.081911
750.54	0.095676		0.153026		0.099786
751.54	0.051722		0.092017		0.068646
752.54	0.024131		0.046132		0.035309
753.53	0.010063		0.018302		0.028834
754.57	0.010766		0.053111		0.010788
755.57	0.008609		0.035981		0.015318
756.59	0.008392		0.040621		0.006035
757.47	0.004288		0.004671		0.00845
757.54	0.007924		0.018737		0.040667
757.58	0.006061		0.024583		0.009387
758.49	0.005217		0.010134		0.012173
758.54	0.006319		0.012087		0.024793
759.48	0.007858		0.013461		0.017657
759.55	0.007203		0.016823		0.019939
760.51	0.03129		0.035441		0.108018
761.51	0.023432		0.02959		0.070185
762.51	0.062861		0.063115		0.076672
763.51	0.042165		0.050209		0.052722
764.52	0.026881		0.040879		0.067272
765.56	0.039777		0.032547		0.04463
765.62	0.004844		0.003873		0.005988
766.54	0.204144		0.210841		0.292635
767.54	0.080292		0.080712		0.109448
768.53	0.124917		0.091292		0.314698
769.53	0.040672		0.029846		0.109686
770.53	0.04682		0.034905		0.126505
771.53	0.016338		0.013536		0.05003
771.64	0.003593		0.004759		0.012394
772.53	0.040124		0.053941		0.074395
772.58	0.021407		0.043846		0.026808
773.53	0.02571		0.043013		0.099549
773.58	0.009472		0.01756		0.014763
774.54	0.162592		0.211674		0.139409
775.54	0.093711		0.132453		0.094538
776.55	0.041954		0.077856		0.050646
777.55	0.018232		0.040575		0.029837
778.57	0.05906		0.103626		0.063066
779.56	0.025377		0.043389		0.035045
780.47	0.005792		0.006083		0.012078
780.56	0.013716		0.024357		0.024406
781.47	0.005124		0.008641		0.009915
781.54	0.015497		0.031904		0.04578
782.49	0.006567		0.008219		0.018884
783.5	0.004406		0.005593		0.011593
784.5	0.008167		0.017812		0.015287
785.5	0.006358		0.012914		0.012384
786.53	0.059999		0.111365		0.061851
787.39	0.002981		0.002156		0.005075
787.53	0.038928		0.072771		0.043257
788.54	0.152171		0.614806		0.276084
789.4	0.003286		0.002797		0.005484
789.55	0.071768		0.283426		0.131228
790.45	0.004524		0.00491		0.017537
790.54	0.22186		0.296982		0.133223
791.54	0.109144		0.14635		0.060864
792.55	0.060405		0.080782		0.071318
793.54	0.022963		0.038133		0.051684
793.65	0.005104		0.004149		0.006066
794.55	0.152584		0.165361		0.326226
794.66	0.003931		0.003652		0.004695
795.1	0.002781		0.001883		0.002919
795.55	0.121913		0.128059		0.261108
796.55	0.107005		0.108792		0.220055
797.55	0.041614		0.0484		0.087884
798.47	0.004358		0.005039		0.015672
798.55	0.019568		0.022883		0.038935
798.65	0.01027		0.033025		0.021812
799.47	0.004301		0.004686		0.013542
799.54	0.010693		0.013418		0.028732
799.65	0.006439		0.017002		0.015112
800.49	0.006787		0.012715		0.021972
800.55	0.007151		0.010068		0.017598
800.66	0.004039		0.009101		0.007753
801.41	0.003068		0.002282		0.004556
801.49	0.005127		0.00883		0.015519
801.57	0.004214		0.006843		0.011363
802.5	0.007629		0.014036		0.021327
802.56	0.009568		0.017132		0.019008
803.52	0.009123		0.0151		0.029199
803.56	0.005427		0.009064		0.011747
804.48	0.010539		0.011929		0.01642
804.57	0.023351		0.033992		0.04177
805.38	0.003114		0.002567		0.004254
805.48	0.007996		0.009185		0.020848
805.57	0.018121		0.02674		0.034487
806.5	0.011704		0.013764		0.020756
806.55	0.030633		0.102178		0.023882
807.5	0.008229		0.01295		0.017914
807.55	0.01695		0.054993		0.018891
808.51	0.022857		0.036005		0.036979
808.56	0.01601		0.031952		0.024784
808.67	0.004412		0.01809		0.003526
809.09	0.002909		0.001928		0.002738
809.51	0.013453		0.025921		0.021708
809.56	0.008458		0.014772		0.015274
809.67	0.003979		0.013335		0.004083
810.53	0.061988		0.190634		0.107316
811.53	0.032226		0.096895		0.055366
812.45	0.002924		0.002764		0.006979
812.54	0.028211		0.086248		0.061685
813.54	0.016041		0.044619		0.032023
814.42	0.003447		0.002752		0.008393
814.55	0.012525		0.042341		0.024367
815.42	0.003327		0.002837		0.006382
815.55	0.006589		0.021092		0.012629
816.54	0.022746		0.035067		0.029026
816.57	0.018669		0.080248		0.021578
817.56	0.015231		0.040842		0.018354
818.54	0.018115		0.01932		0.022909
819.1	0.002845		0.001932		0.002949
819.53	0.017402		0.023345		0.042257
819.62	0.009753		0.014207		0.011935
820.47	0.012594		0.013401		0.022289
820.56	0.017109		0.024544		0.044337
820.62	0.007953		0.014481		0.011347
821.11	0.002857		0.001969		0.003067
821.39	0.002976		0.002411		0.005231
821.47	0.008375		0.009929		0.017662
821.56	0.045196		0.082728		0.085762
822.47	0.007417		0.008827		0.016682
822.57	0.066039		0.105357		0.10345
823.08	0.003025		0.002051		0.002963
823.47	0.006898		0.007743		0.01613
823.57	0.04464		0.071454		0.066673
824.49	0.019667		0.02239		0.033875
824.58	0.022554		0.038533		0.028592
824.66	0.007655		0.025651		0.004786
825.4	0.002978		0.002246		0.004741
825.5	0.012485		0.01418		0.021273
825.57	0.010277		0.017582		0.015411
826.5	0.020017		0.031503		0.04976
826.68	0.007444		0.024298		0.003255
827.08	0.00288		0.001944		0.003003
827.5	0.011229		0.01841		0.029044
827.56	0.011369		0.014038		0.01568
827.68	0.006102		0.017184		0.00401
828.5	0.012734		0.018409		0.036687
829.09	0.002973		0.002099		0.003164
829.52	0.011466		0.017954		0.026621
830.53	0.017194		0.018226		0.032425
830.59	0.007239		0.013945		0.011366
831.51	0.010555		0.011573		0.022601
831.6	0.004014		0.008845		0.006072
832.51	0.034624		0.043664		0.039782
832.61	0.015115		0.040159		0.011564
833.1	0.003109		0.002155		0.00307
833.51	0.020703		0.028575		0.035981
833.61	0.008567		0.020501		0.007831
834.53	1		1		0.335132
834.62	0.032157		0.091488		0.017273
835.08	0.00339		0.002575		0.003202
835.41	0.002817		0.002472		0.00597
835.53	0.402356		0.432522		0.179346
835.62	0.016889		0.047863		0.010251
836.44	0.005585		0.005336		0.011651
836.54	0.197041		0.233275		0.146253
836.62	0.020235		0.059783		0.012185
837.54	0.049227		0.067358		0.052254
837.62	0.007563		0.020842		0.005676
838.45	0.004269		0.004455		0.010379
838.56	0.074378		0.128422		0.073802
839.56	0.049099		0.088175		0.048855
840.47	0.010182		0.009198		0.024921
840.54	0.027957		0.04063		0.032723
841.08	0.002987		0.002153		0.003209
841.49	0.007963		0.007854		0.017048
841.53	0.011875		0.014711		0.01571
842.47	0.011091		0.009267		0.031985
842.53	0.016514		0.019429		0.026014
842.59	0.008194		0.029819		0.014378
843.09	0.002988		0.002188		0.003215
843.47	0.006878		0.006536		0.019353
843.54	0.017539		0.020277		0.027213
843.59	0.005716		0.016658		0.009489
844.48	0.009102		0.010244		0.021572
844.56	0.023951		0.023806		0.021696
844.64	0.030289		0.177814		0.019438
845.49	0.005945		0.007303		0.01466
845.57	0.017486		0.019008		0.017896
845.64	0.013916		0.076511		0.011647
846.09	0.002875		0.002115		0.002914
846.5	0.010305		0.022874		0.023329
846.56	0.012864		0.014076		0.016651
846.65	0.016379		0.088166		0.013259
847.09	0.003145		0.002268		0.003149
847.5	0.007307		0.013136		0.015086
847.57	0.009407		0.01478		0.014955
847.65	0.012023		0.048737		0.041164
848.5	0.026914		0.034994		0.02913
848.62	0.027077		0.0454		0.057824
848.81	0.004277		0.002336		0.003387
849.09	0.003268		0.002262		0.003198
849.5	0.019684		0.025901		0.024709
849.61	0.024405		0.038442		0.046092
850.09	0.002885		0.002149		0.003045
850.5	0.02007		0.023733		0.029012
850.6	0.021599		0.037399		0.03102
851.08	0.003121		0.002343		0.003229
851.38	0.002972		0.002367		0.004723
851.51	0.016383		0.018977		0.025793
851.58	0.010094		0.020925		0.012804
852.07	0.002937		0.002255		0.003082
852.51	0.018391		0.019702		0.035247
853.52	0.014846		0.016217		0.024031
854.4	0.002873		0.002379		0.004723
854.51	0.0174		0.018097		0.030476
854.59	0.007834		0.009834		0.009192
855.39	0.003147		0.002547		0.004348
855.51	0.010419		0.011306		0.02012
855.6	0.005891		0.006818		0.007714
856.08	0.002768		0.00201		0.003009
856.52	0.047343		0.047137		0.038197
856.65	0.003507		0.004105		0.004346
857.08	0.003044		0.002229		0.003233
857.42	0.002697		0.002238		0.005015
857.52	0.090715		0.113485		0.125033
858.08	0.002897		0.002041		0.003085
858.52	0.04649		0.059214		0.06988
858.62	0.007773		0.020359		0.007137
859.53	0.021211		0.028219		0.051151
859.63	0.00428		0.011391		0.004088
860.08	0.002981		0.002083		0.002981
860.54	0.018609		0.026884		0.040788
860.63	0.01979		0.083067		0.006378
861.55	0.014193		0.030672		0.059586
861.64	0.013703		0.054769		0.006288
862.48	0.009545		0.019881		0.025323
862.55	0.014187		0.027895		0.039637
862.64	0.028398		0.11193		0.009573
863.09	0.00322		0.002554		0.003337
863.48	0.005191		0.00912		0.012292
863.56	0.016376		0.043022		0.056013
863.64	0.016827		0.05822		0.010196
864.48	0.018301		0.024475		0.025522
864.57	0.016109		0.039631		0.04388
864.65	0.013207		0.045921		0.006802
865.5	0.012905		0.016579		0.017335
865.57	0.007548		0.015371		0.016654
865.65	0.008768		0.026314		0.00578
866.48	0.011623		0.012747		0.017768
866.51	0.015277		0.014361		0.020316
867.07	0.003213		0.002258		0.003176
867.49	0.009105		0.00984		0.016725
867.53	0.011081		0.011886		0.016295
868.49	0.015374		0.019922		0.039874
868.56	0.012992		0.016133		0.013157
868.78	0.00716		0.003715		0.00493
869.36	0.003002		0.002275		0.003869
869.49	0.013103		0.015747		0.03488
869.56	0.011674		0.014753		0.018283
869.78	0.003901		0.00229		0.003181
870.49	0.012962		0.015914		0.031434
870.57	0.012194		0.014702		0.016894
870.61	0.007026		0.016662		0.009485
871.5	0.008435		0.010949		0.018346
871.57	0.014689		0.017508		0.019583
871.66	0.006496		0.028824		0.005647
872.08	0.002935		0.002121		0.003091
872.49	0.02957		0.029109		0.029872
872.65	0.00654		0.024977		0.006222
873.5	0.015837		0.018184		0.018848
873.65	0.006307		0.020541		0.007006
874.5	0.011356		0.013404		0.019109
874.61	0.007257		0.017634		0.010198
874.65	0.004979		0.012672		0.010455
875.51	0.011995		0.014007		0.015526
875.61	0.005597		0.012774		0.007518
876.52	0.013255		0.017611		0.021662
876.62	0.013579		0.034787		0.012725
877.52	0.006225		0.007958		0.011824
877.61	0.008452		0.021567		0.009841
877.92	0.002882		0.002013		0.002756
878.09	0.003125		0.002274		0.003253
878.51	0.011644		0.014892		0.017311
878.6	0.024142		0.08105		0.010785
879.42	0.003684		0.003138		0.006509
879.52	0.01141		0.013294		0.018204
879.61	0.016934		0.045053		0.010537
880.07	0.0031		0.002267		0.003179
880.42	0.004274		0.003844		0.007147
880.53	0.012885		0.014445		0.020958
880.61	0.010473		0.026899		0.008394
881.07	0.003267		0.002401		0.003218
881.52	0.017033		0.026625		0.02119
881.61	0.007794		0.016828		0.008627
882.45	0.005542		0.005841		0.009519
882.52	0.02944		0.037323		0.023129
883.37	0.00311		0.002318		0.003929
883.46	0.004273		0.004255		0.007701
883.53	0.049686		0.06342		0.095681
884.46	0.0072		0.011861		0.017944
884.54	0.035209		0.045653		0.070393
885.34	0.003071		0.002375		0.003865
885.46	0.006844		0.009744		0.015416
885.55	0.467545		0.63879		1
886.47	0.009484		0.013813		0.019248
886.55	0.310769		0.423217		0.652603
887.09	0.003472		0.002701		0.00359
887.56	0.082857		0.118966		0.311644
888.56	0.025676		0.039413		0.125605
888.62	0.087536		0.533583		0.024329
889.52	0.008338		0.012185		0.013182
889.63	0.050703		0.286454		0.022132
890.47	0.006213		0.007683		0.012016
890.63	0.043947		0.236259		0.015962
891.48	0.00682		0.008214		0.010393
891.64	0.020832		0.100194		0.00959
892.49	0.024429		0.022422		0.017321
892.63	0.018038		0.06795		0.009969
893.49	0.014355		0.013939		0.013464
893.63	0.009682		0.027833		0.007138
894.4	0.003625		0.003084		0.006065
894.49	0.015623		0.015785		0.01823
894.57	0.008166		0.009478		0.010789
895.5	0.015306		0.018329		0.026283
895.58	0.010054		0.013274		0.012239
896.41	0.002855		0.002536		0.005168
896.51	0.01548		0.019538		0.031475
896.59	0.008799		0.012001		0.01326
896.82	0.00351		0.00247		0.003217
897.39	0.002748		0.002214		0.00432
897.51	0.007826		0.009483		0.015944
897.59	0.006081		0.008473		0.009658
898.07	0.003035		0.002277		0.003014
898.42	0.005395		0.004952		0.010788
898.51	0.012657		0.012304		0.021307
898.61	0.007108		0.008486		0.008249
898.7	0.00485		0.02031		0.003805
899.09	0.003273		0.002298		0.003315
899.42	0.003372		0.002881		0.006204
899.52	0.010599		0.010391		0.020949
899.56	0.00638		0.008446		0.009834
600.45		0.892612		0.301183		0.305487
601.46		0.364052		0.130654		0.136022
602.32		0.11561		0.071411		0.044032
602.46		0.327712		0.11584		0.12956
603.33		0.045082		0.029074		0.027119
603.42		0.062291		0.040441		0.179326
603.46		0.119828		0.050011		0.065225
605.41		0.031312		0.020486		0.077919
607.42		0.058657		0.036455		0.119884
608.42		0.028856		0.016108		0.052056
609.43		0.037831		0.023171		0.126206
610.18		0.027283		0.017722		0.01609
610.44		0.021458		0.012629		0.052197
611.46		0.04001		0.030744		0.217851
612.46		0.022172		0.017196		0.080862
613.35		0.024181		0.019493		0.023743
613.46		0.031216		0.023805		0.111468
625.46		0.176899		0.036854		0.017779
626.47		0.103181		0.037628		0.061509
627.48		0.286771		0.081767		0.079208
628.48		0.188208		0.08622		0.058487
629.43		0.192885		0.299395		0.352642
629.49		0.079621		0.048025		0.038901
630.44		0.092103		0.127975		0.157986
631.37		0.035941		0.023057		0.034402
631.43		0.101361		0.121432		0.199795
632.43		0.048738		0.05181		0.084312
633.34		0.092125		0.064554		0.074758
633.44		0.041226		0.035072		0.100802
634.35		0.044093		0.027376		0.049336
634.44		0.020523		0.015706		0.043027
635.34		0.047335		0.032691		0.052438
635.44		0.020769		0.016282		0.060916
639.46		0.030927		0.049958		0.057754
641.47		0.02358		0.031076		0.03263
645.07		0.039071		0.024887		0.022639
645.4		0.034512		0.022415		0.070543
646.42		0.036225		0.013473		0.020699
647.07		0.031343		0.022045		0.021424
647.41		0.045844		0.026398		0.078709
648.42		0.025643		0.010754		0.023918
652.5		0.177128		0.05232		0.011725
653.43		0.026672		0.030486		0.02705
653.5		0.119787		0.038234		0.017864
654.51		0.324455		0.132872		0.099397
655.45		0.047542		0.11423		0.10793
655.51		0.20439		0.090207		0.065252
656.45		0.043846		0.072997		0.064894
656.52		0.092806		0.052383		0.113151
657.46		0.098176		0.207161		0.153057
658.47		0.055078		0.090582		0.071606
659.46		0.066052		0.100106		0.126942
660.36		0.080437		0.047261		0.044228
660.47		0.030717		0.041317		0.055889
663.45		0.024886		0.034861		0.026635
665.36		0.028901		0.016468		0.044927
665.47		0.01854		0.026805		0.020436
666		0.079215		0.029596		0.027285
667		0.050697		0.023271		0.022013
667.47		0.021369		0.022602		0.019964
668.5		0.020023		0.024324		0.016226
669.4		0.033779		0.023936		0.032701
672.75		0.028311		0.011993		0.009101
673.43		0.111909		0.141343		0.172249
674.43		0.050854		0.06111		0.074039
675.43		0.033884		0.040775		0.043857
676.45		0.077711		0.024966		0.022315
677.43		0.038207		0.056521		0.049372
678.47		0.087879		0.030384		0.023529
679.45		0.121256		0.177832		0.037924
680.45		0.043354		0.064068		0.016117
681.46		0.072731		0.097816		0.042093
681.52		0.025802		0.018245		0.021076
682.46		0.031064		0.04806		0.026938
682.53		0.102439		0.091123		0.306194
683.47		0.04012		0.07757		0.070256
683.54		0.08015		0.065511		0.201615
684.54		0.071112		0.061381		0.275479
685.48		0.024867		0.042546		0.042369
685.54		0.039119		0.029814		0.12403
686.55		0.029499		0.025849		0.085514
687.45		0.044057		0.046078		0.068416
687.48		0.043339		0.048322		0.098355
689.48		0.02303		0.032354		0.020693
690.46		0.032761		0.027255		0.065938
691.38		0.044858		0.033389		0.038025
692.39		0.0398		0.022796		0.046179
693.39		0.022773		0.01649		0.028247
695.49		0.037437		0.03028		0.026711
699.44		0.081892		0.090385		0.130385
700.47		0.103461		0.221731		0.078315
701.46		0.178118		0.301535		0.33427
702.46		0.095118		0.136285		0.156752
703.45		0.056499		0.072648		0.08968
704.45		0.026641		0.03568		0.041118
705.36		0.03302		0.020794		0.036282
705.45		0.039331		0.049814		0.052548
706.46		0.051249		0.069923		0.025743
707.46		0.03854		0.05578		0.031809
709.5		0.029301		0.032908		0.027658
709.55		0.042897		0.033257		0.076085
710.56		0.039516		0.028089		0.067912
711.57		0.029818		0.021799		0.057402
713.44		0.031214		0.02801		0.057391
714.46		0.034925		0.036378		0.067284
715.52		0.248161		0.109118		0.141703
716.47		0.139712		0.123975		0.313931
716.52		0.127125		0.061899		0.082299
717.47		0.071578		0.062747		0.155409
717.52		0.051181		0.029886		0.038294
718.48		0.343567		0.15229		0.41919
719.09		0.031005		0.019141		0.018958
719.42		0.030296		0.024877		0.054807
719.48		0.158617		0.071893		0.184304
721.09		0.038637		0.027145		0.024862
721.43		0.040849		0.035715		0.053139
722.45		0.094804		0.069757		0.076243
723.09		0.030725		0.020865		0.019426
723.44		0.070759		0.084148		0.095667
723.52		0.032172		0.026065		0.02459
724.45		0.044917		0.045062		0.047897
725.45		0.043336		0.043227		0.051968
726.48		0.100373		0.301759		0.047799
727.48		0.082627		0.163531		0.111686
727.95		0.024826		0.016071		0.023691
728.5		0.107034		0.294025		0.065517
729.49		0.053439		0.118956		0.045506
730.5		0.036352		0.055171		0.046633
731.38		0.043583		0.042663		0.045802
731.47		0.064235		0.066518		0.259484
732.48		0.034103		0.031889		0.093769
733.47		0.022766		0.027021		0.043862
734.47		0.023051		0.024184		0.037346
735.43		0.027399		0.023385		0.032863
735.47		0.017769		0.020463		0.022224
736.59		0.048423		0.047237		0.143555
737.44		0.025698		0.02652		0.028791
737.48		0.04257		0.041165		0.088669
737.59		0.027529		0.02321		0.059398
738.45		0.095313		0.070884		0.093702
738.6		0.025721		0.017684		0.063002
739.46		0.055181		0.044285		0.067896
740.45		0.057342		0.043772		0.13593
741.46		0.023599		0.018457		0.050249
742.48		0.119459		0.128399		0.198819
743.48		0.065405		0.070761		0.09934
743.54		0.041498		0.037409		0.02574
744.5		0.554177		0.458463		0.601345
745.44		0.037128		0.032949		0.083925
745.5		0.200973		0.166504		0.218298
746.11		0.031503		0.01959		0.017096
746.45		0.232202		0.131209		0.136039
746.51		0.159431		0.106258		0.123454
747.34		0.027008		0.025866		0.033563
747.45		0.270173		0.181837		0.386579
747.51		0.056467		0.033923		0.052631
748.11		0.024943		0.015946		0.016746
748.46		0.14371		0.132673		0.181223
749.46		0.083048		0.079039		0.109489
750.48		0.249219		0.243595		0.126925
750.94		0.026581		0.017378		0.015987
751.48		0.111833		0.114494		0.086875
752.48		0.060263		0.067373		0.049695
753.48		0.039814		0.04141		0.05337
754.51		0.050733		0.132091		0.033592
755.51		0.026109		0.056234		0.024258
756.53		0.041045		0.1085		0.021115
757.4		0.023598		0.019933		0.026852
757.48		0.035691		0.039468		0.089474
757.53		0.032331		0.066483		0.029337
758.43		0.026552		0.048432		0.024471
758.51		0.051412		0.046186		0.053952
759.42		0.034192		0.044891		0.040085
759.49		0.038315		0.039464		0.054914
760.45		0.076741		0.057682		0.133261
761.45		0.051359		0.037924		0.073638
762.45		0.17835		0.093172		0.101687
762.5		0.036726		0.059668		0.027498
763.34		0.024399		0.01794		0.040097
763.46		0.124792		0.080456		0.079645
764.47		0.089534		0.07831		0.102415
765.5		0.304383		0.143913		0.15806
766.48		0.646579		0.400088		0.455457
767.49		0.278865		0.159052		0.17933
768.47		0.742526		0.322801		0.823826
769.48		0.43659		0.187162		0.475989
769.65		0.029951		0.019414		0.01543
770.47		0.294061		0.133376		0.340046
771.47		0.128357		0.060311		0.149419
772.47		0.104201		0.077679		0.095375
772.53		0.133719		0.173473		0.075336
773.47		0.095876		0.0763		0.176338
773.53		0.079607		0.091014		0.04931
774.43		0.039608		0.035586		0.046641
774.48		0.380295		0.26823		0.186792
775.42		0.030843		0.030777		0.03299
775.49		0.162315		0.120678		0.100394
776.49		0.110351		0.124304		0.075701
777.5		0.053729		0.071534		0.049922
778.51		0.202241		0.227807		0.126902
779.5		0.139232		0.126592		0.109569
780.42		0.039139		0.029785		0.032837
780.5		0.092772		0.094923		0.081505
781.41		0.035794		0.034756		0.031988
781.49		0.040718		0.042397		0.055676
782.43		0.038093		0.029224		0.044373
782.48		0.05247		0.042711		0.063102
783.44		0.029257		0.02406		0.034335
783.49		0.024795		0.02215		0.028961
784.45		0.041639		0.081904		0.035118
785.44		0.03596		0.055177		0.035161
786.47		0.125738		0.166128		0.084427
787.47		0.056473		0.067995		0.041347
788.48		0.272462		0.607947		0.295612
788.88		0.023665		0.018601		0.015748
789.49		0.108264		0.234423		0.116731
790.4		0.035984		0.028947		0.051388
790.48		0.737996		0.472205		0.231141
790.87		0.027099		0.019891		0.015437
791.48		0.295856		0.201001		0.091196
792.49		0.202058		0.145297		0.135145
793.11		0.038563		0.027074		0.02461
793.49		0.078252		0.069612		0.073409
793.6		0.034343		0.025189		0.022696
794.49		1		0.659216		0.986094
794.87		0.026823		0.017961		0.01566
795.11		0.035914		0.023198		0.022592
795.49		0.832495		0.495939		0.766238
796.41		0.028269		0.021358		0.027608
796.49		0.772884		0.449998		0.666927
797.1		0.034209		0.022651		0.020153
797.41		0.025017		0.018654		0.025567
797.49		0.330397		0.202661		0.294983
797.59		0.029323		0.039863		0.085923
798.1		0.025714		0.017705		0.016367
798.41		0.038938		0.030606		0.050622
798.49		0.127948		0.076008		0.098486
798.59		0.051721		0.121668		0.048254
798.89		0.024549		0.016157		0.015418
799.41		0.030422		0.023834		0.040312
799.49		0.068398		0.042237		0.06296
799.6		0.033781		0.063875		0.033863
800.43		0.048289		0.062781		0.056165
800.6		0.022875		0.037772		0.019566
800.93		0.026724		0.016547		0.015413
801.43		0.032776		0.04175		0.040467
801.5		0.023322		0.017064		0.024599
802.46		0.068548		0.082281		0.064517
803.46		0.046893		0.051492		0.05614
804.42		0.050767		0.041979		0.032991
804.46		0.063023		0.064735		0.054031
804.52		0.102288		0.071725		0.087559
805.42		0.041213		0.032999		0.048982
805.52		0.130916		0.087665		0.108774
806.43		0.049305		0.041146		0.040237
806.5		0.141132		0.260552		0.093611
806.87		0.027012		0.019599		0.016071
807.43		0.037268		0.037643		0.036208
807.49		0.068909		0.113905		0.046003
808.45		0.074754		0.069765		0.054958
808.51		0.156057		0.117083		0.125013
808.61		0.036039		0.07749		0.018202
809.45		0.054573		0.059741		0.043526
809.51		0.063776		0.045188		0.053396
810.47		0.141241		0.252403		0.141219
810.62		0.020388		0.036791		0.012242
811.47		0.086831		0.143721		0.082994
812.47		0.069288		0.115095		0.073892
812.61		0.034151		0.055449		0.016571
812.9		0.025198		0.018157		0.016315
813.48		0.042861		0.061073		0.039935
814.48		0.04881		0.067081		0.043789
814.87		0.025736		0.019635		0.015526
815.48		0.033037		0.034229		0.031338
816.42		0.027115		0.026109		0.040988
816.48		0.132031		0.081598		0.078076
817.48		0.098508		0.062037		0.058194
818.48		0.101875		0.0575		0.062219
818.56		0.03976		0.077016		0.024838
819.48		0.086776		0.052446		0.072558
819.56		0.069413		0.065083		0.044032
820.41		0.06035		0.042236		0.041879
820.5		0.14084		0.124682		0.164609
820.56		0.076377		0.091942		0.051889
820.72		0.02589		0.011428		0.015818
821.12		0.033324		0.021564		0.018607
821.41		0.053856		0.038385		0.051041
821.51		0.376422		0.234193		0.279899
822.41		0.066857		0.056126		0.05759
822.52		0.615294		0.540534		0.436605
823.41		0.036849		0.02803		0.034857
823.52		0.336477		0.281282		0.220712
824.44		0.128504		0.087627		0.080911
824.52		0.150242		0.16061		0.084778
824.6		0.035193		0.072064		0.015736
825.44		0.079078		0.052925		0.052396
825.52		0.06698		0.070283		0.039853
825.6		0.032241		0.051761		0.015876
826.44		0.169044		0.129387		0.143568
826.62		0.043371		0.118729		0.016214
827.44		0.087873		0.073127		0.080805
827.62		0.043841		0.082627		0.016914
828.44		0.09475		0.06944		0.088332
828.63		0.021613		0.031083		0.010623
828.9		0.027409		0.019439		0.017139
829.45		0.053004		0.050722		0.050874
830.46		0.073296		0.061803		0.063265
830.57		0.02098		0.022582		0.01269
830.87		0.025136		0.016646		0.015274
831.34		0.024295		0.017371		0.023383
831.45		0.042768		0.035586		0.041602
831.53		0.025305		0.020472		0.018143
832.45		0.097913		0.081795		0.055557
832.55		0.071502		0.117136		0.033283
833.45		0.083713		0.070783		0.062097
833.55		0.060851		0.080473		0.031415
834.47		0.763009		0.403919		0.213709
834.56		0.167577		0.453111		0.061591
835.47		0.551418		0.334511		0.211163
835.56		0.122344		0.299965		0.05151
836.38		0.049539		0.036041		0.04096
836.48		0.201095		0.152253		0.124805
836.56		0.122501		0.307601		0.04452
837.39		0.027586		0.019928		0.023582
837.48		0.117614		0.10447		0.088917
837.56		0.064741		0.142548		0.0287
838.39		0.031959		0.021934		0.031403
838.49		0.141108		0.155497		0.090835
838.57		0.029138		0.058546		0.01439
838.83		0.026571		0.017165		0.015161
839.49		0.064738		0.066023		0.040173
840.41		0.096593		0.06736		0.087688
840.47		0.113852		0.07414		0.060265
840.97		0.027017		0.01743		0.01765
841.43		0.057351		0.036232		0.048453
841.47		0.070647		0.043738		0.044615
842.41		0.160054		0.092179		0.167788
842.47		0.134436		0.077284		0.118137
843.41		0.089502		0.05347		0.093375
843.48		0.092949		0.052833		0.07521
844.41		0.083895		0.051016		0.090924
844.5		0.151502		0.090279		0.066532
844.58		0.111109		0.422658		0.043986
844.88		0.028191		0.020879		0.015761
845.41		0.04606		0.031533		0.049336
845.5		0.110353		0.068106		0.053794
845.59		0.069374		0.243095		0.035713
846.44		0.053994		0.071536		0.050558
846.5		0.108243		0.069088		0.067674
846.59		0.089636		0.31214		0.044246
846.9		0.027451		0.019811		0.017658
847.03		0.025239		0.018787		0.018112
847.43		0.045137		0.040807		0.036539
847.51		0.059132		0.041346		0.03914
847.59		0.072031		0.186599		0.11126
847.83		0.026274		0.015849		0.014236
848.44		0.147493		0.111317		0.062131
848.56		0.185696		0.189822		0.200663
848.76		0.030425		0.018805		0.019043
849.44		0.087022		0.065872		0.043302
849.56		0.18723		0.174148		0.173957
850.44		0.093625		0.073289		0.052878
850.56		0.111602		0.116409		0.079042
851.45		0.078757		0.051106		0.044933
851.56		0.052497		0.053548		0.037886
852.45		0.235107		0.169059		0.174911
852.55		0.033247		0.032546		0.020932
852.83		0.029406		0.019285		0.015927
852.92		0.024257		0.018663		0.016872
853.46		0.127209		0.078986		0.087825
854.45		0.231174		0.152095		0.151227
854.53		0.043927		0.031541		0.026358
854.82		0.025948		0.016836		0.014957
854.92		0.026074		0.017148		0.01639
855.45		0.123911		0.085376		0.089607
855.52		0.045663		0.032296		0.032982
856.46		0.212311		0.127469		0.100354
857.05		0.026247		0.017721		0.017324
857.46		0.226942		0.146818		0.172747
858.46		0.138445		0.093412		0.110914
858.56		0.027701		0.037384		0.01797
858.91		0.026827		0.021259		0.018398
859.47		0.064722		0.048098		0.067142
860.48		0.050891		0.043805		0.046478
860.58		0.094587		0.278992		0.02473
861.41		0.024859		0.022997		0.023763
861.49		0.037103		0.039656		0.052762
861.58		0.068239		0.183623		0.021552
861.87		0.023128		0.018477		0.014906
862.42		0.041451		0.05617		0.041107
862.48		0.04677		0.042122		0.044928
862.58		0.212655		0.655936		0.054445
863.42		0.033652		0.034703		0.030363
863.5		0.052012		0.057619		0.066716
863.59		0.091381		0.254932		0.033338
863.84		0.026013		0.017817		0.01541
864.42		0.085677		0.068321		0.045793
864.5		0.061199		0.066091		0.059873
864.59		0.08181		0.221483		0.025838
864.84		0.028286		0.018315		0.01655
864.96		0.025295		0.017656		0.016569
865.43		0.052873		0.040274		0.037481
865.51		0.04956		0.04821		0.041172
865.59		0.055355		0.136383		0.023691
866.42		0.071208		0.051243		0.045253
866.46		0.125474		0.067124		0.073979
866.6		0.026117		0.04342		0.012941
866.87		0.027936		0.017941		0.01553
867.13		0.029507		0.019339		0.0182
867.42		0.055642		0.036494		0.041754
867.47		0.070709		0.03821		0.042937
868.13		0.032422		0.020953		0.020092
868.42		0.150167		0.123512		0.148683
868.5		0.113132		0.073492		0.060685
868.72		0.021692		0.01328		0.012228
869.13		0.029869		0.019209		0.018093
869.43		0.102363		0.075876		0.100072
869.5		0.074634		0.045201		0.055073
870.42		0.133362		0.102348		0.127037
870.51		0.109065		0.069863		0.067817
870.95		0.024154		0.018417		0.017356
871.12		0.025703		0.018361		0.015459
871.43		0.076747		0.058723		0.071672
871.51		0.069306		0.041642		0.037221
871.6		0.026682		0.049185		0.014226
871.88		0.027507		0.016911		0.014407
872.12		0.028781		0.018806		0.017523
872.43		0.124907		0.079654		0.078847
872.51		0.065613		0.04548		0.044316
872.6		0.026385		0.047231		0.01489
873.43		0.073578		0.04959		0.04719
873.5		0.039593		0.030187		0.0309
873.61		0.024003		0.038167		0.015268
874.44		0.08762		0.060864		0.059758
874.55		0.042127		0.045572		0.030617
874.6		0.039744		0.050961		0.038762
874.87		0.02974		0.019511		0.017816
874.91		0.025991		0.019874		0.01793
875.45		0.088324		0.057934		0.05052
875.6		0.027378		0.038245		0.0244
876.45		0.057482		0.041278		0.039274
876.57		0.080415		0.119349		0.044328
876.85		0.02697		0.016355		0.013309
877.46		0.042519		0.030462		0.030895
877.57		0.070576		0.092742		0.042261
877.73		0.023008		0.01729		0.03117
877.86		0.103559		0.050115		0.030297
878.36		0.0277		0.022715		0.020223
878.46		0.059251		0.04442		0.048698
878.54		0.108667		0.263857		0.044281
878.87		0.064318		0.032155		0.021427
879.36		0.024476		0.0176		0.020836
879.47		0.088888		0.05316		0.056073
879.55		0.089005		0.157416		0.043335
879.87		0.051167		0.026113		0.017994
880.36		0.026901		0.022138		0.022097
880.48		0.171195		0.116823		0.10965
880.55		0.054314		0.076302		0.029951
880.87		0.036083		0.020154		0.016488
881.36		0.033672		0.02557		0.029343
881.47		0.092211		0.062798		0.05847
881.55		0.046141		0.054101		0.029517
882.39		0.043401		0.034476		0.029634
882.46		0.167142		0.115933		0.086674
883.4		0.033902		0.02224		0.026716
883.47		0.121183		0.08084		0.105494
883.52		0.072386		0.052501		0.074163
883.87		0.02355		0.016502		0.014717
884.4		0.063445		0.064935		0.049912
884.47		0.075725		0.055077		0.070032
884.53		0.058325		0.048747		0.049592
884.76		0.025457		0.016411		0.014713
885.4		0.041656		0.040411		0.034171
885.49		0.791609		0.561409		1
886.4		0.05018		0.046796		0.041403
886.49		0.335815		0.239632		0.406747
887.4		0.032917		0.032421		0.029518
887.5		0.128603		0.099163		0.258052
888.5		0.073824		0.063233		0.146053
888.56		0.254481		1		0.073858
889.46		0.04956		0.042199		0.040065
889.57		0.120276		0.432333		0.043505
890.41		0.06685		0.055099		0.048155
890.58		0.124227		0.443455		0.040881
891.42		0.047988		0.032219		0.029715
891.49		0.037348		0.029992		0.026962
891.58		0.06583		0.209774		0.026907
892.43		0.121189		0.077618		0.055372
892.49		0.076486		0.053229		0.048339
892.57		0.051887		0.121121		0.025394
893.43		0.079253		0.056319		0.046606
893.49		0.06696		0.041948		0.042408
893.57		0.03381		0.057818		0.021103
894.34		0.031947		0.023246		0.025107
894.43		0.073837		0.054243		0.053567
894.5		0.065457		0.043803		0.040591
895.44		0.072088		0.056998		0.057619
895.51		0.050092		0.03481		0.032841
895.75		0.024544		0.016689		0.013427
896.34		0.023254		0.017534		0.020149
896.45		0.109183		0.093005		0.088963
896.53		0.070668		0.051945		0.061964
897.45		0.097018		0.077736		0.078002
897.53		0.040565		0.029269		0.035277
897.95		0.025843		0.017125		0.015736
898.37		0.052123		0.040784		0.039556
898.45		0.110451		0.078989		0.067519
898.55		0.059499		0.042799		0.035534
898.64		0.029579		0.068864		0.015824
898.85		0.027757		0.017213		0.015556
899.38		0.03584		0.022282		0.026765
899.45		0.066429		0.04834		0.045512
899.55		0.037004		0.024757		0.023204

## Sheet: Figure 3g-left
	log2(fold change)	-log10(adj. P value)
637.51	-2.82018	249.247
684.58	-2.64833	116.472
611.52	-2.62987	294.608
685.58	-2.44842	110.65
613.49	-2.42748	284.943
610.48	-2.26264	210.112
736.65	-2.24572	143.208
609.47	-2.18443	203.179
731.52	-2.12891	274.476
682.59	-2.09682	115.112
635.48	-2.02997	214.877
683.58	-2.02362	107.009
732.52	-1.97594	270.314
709.6	-1.92397	63.0706
745.48	-1.8777	294.608
633.47	-1.86786	210.968
629.47	-1.84743	102.068
600.3	-1.78839	192.633
605.47	-1.72614	185.962
656.48	-1.71264	202.435
757.54	-1.68986	278.694
713.48	-1.67194	238.021
714.5	-1.64265	275.934
716.52	-1.62982	262.983
615.49	-1.62786	162.909
630.47	-1.62079	92.5702
888.56	-1.62072	230.183
655.46	-1.57939	67.6771
717.51	-1.57345	266.586
740.51	-1.52229	261.091
687.52	-1.52042	180.251
657.52	-1.50551	214.815
741.5	-1.48167	196.609
659.53	-1.47575	179.399
683.51	-1.47083	151.124
704.5	-1.43634	211.017
660.51	-1.41799	161.722
861.55	-1.40007	146.582
742.53	-1.3615	210.342
684.52	-1.31487	173.703
631.5	-1.31008	86.2157
758.54	-1.30249	214.198
790.44	-1.28498	131.658
719.46	-1.2841	188.614
773.53	-1.28337	258.366
632.46	-1.27183	81.2308
743.53	-1.25599	203.36
887.56	-1.2415	210.453
658.5	-1.23516	148.061
647.47	-1.22703	118.85
703.5	-1.22118	212.229
690.51	-1.18096	172.978
798.46	-1.17672	170.92
734.5	-1.17184	144.834
685.52	-1.16976	172.99
760.5	-1.1178	140.215
771.63	-1.11649	67.8559
847.65	-1.10583	129.89
863.56	-1.10452	58.9113
677.47	-1.08446	115.783
641.51	-1.02939	95.6712
800.49	-1.02508	139.837
803.51	-1.0087	203.385
699.48	-0.987211	218.49
799.46	-0.984919	82.4133
688.5	-0.981605	164.275
645.44	-0.974069	31.7777
687.49	-0.962296	162.869
771.52	-0.944843	150.194
801.49	-0.928191	100.608
761.51	-0.912985	133.706
733.51	-0.903191	165.028
781.54	-0.893056	172.751
607.45	-0.877621	61.5954
842.47	-0.858363	110.003
828.5	-0.856927	133.581
608.46	-0.856416	61.1901
718.54	-0.854407	125.454
782.49	-0.85423	127.84
753.52	-0.848973	173.982
843.47	-0.822883	94.3349
802.5	-0.813315	111.092
862.55	-0.812548	106.229
759.54	-0.799324	103.647
712.5	-0.793254	51.8606
719.53	-0.779506	107.971
864.57	-0.776041	48.5144
770.53	-0.764281	101.747
769.52	-0.761569	113.031
801.56	-0.76142	50.7131
799.54	-0.756326	137.22
675.47	-0.755934	117.74
869.49	-0.742823	119.206
862.48	-0.73796	100.423
673.47	-0.731368	91.325
783.49	-0.726018	73.8476
653.48	-0.716101	20.0568
805.47	-0.712961	119.088
868.48	-0.705262	141.997
820.55	-0.704067	144.225
725.49	-0.702307	139.494
827.5	-0.701281	111.078
701.5	-0.673405	72.2253
768.53	-0.663295	88.5045
764.51	-0.653711	99.0438
744.54	-0.649655	155.646
884.46	-0.647832	74.1579
702.5	-0.644559	75.6785
826.5	-0.644046	116.327
674.47	-0.642954	79.7316
721.48	-0.637842	103.499
745.55	-0.633629	149.043
845.49	-0.632342	62.9068
800.54	-0.629544	70.2466
840.47	-0.621597	84.6646
656.56	-0.618415	16.9062
814.42	-0.614074	16.5273
838.44	-0.611854	48.5278
819.53	-0.610255	95.3443
870.49	-0.608301	100.483
697.47	-0.604298	29.5728
859.52	-0.600237	105.505
812.44	-0.585349	24.1279
635.38	-0.577467	11.7693
727.52	-0.575946	55.701
844.48	-0.575247	64.5864
863.48	-0.573787	46.2121
799.65	-0.561054	28.3667
634.39	-0.55958	11.2232
823.47	-0.555722	61.7339
758.48	-0.552592	46.2898
705.5	-0.551387	54.7482
737.5	-0.548255	54.2787
707.51	-0.546294	38.8375
829.52	-0.545513	77.5235
691.52	-0.530606	38.6102
698.48	-0.523559	23.1909
709.55	-0.515864	14.3389
619.42	-0.514923	3.66548
739.5	-0.509977	95.8768
846.5	-0.509113	65.3252
885.46	-0.501893	34.0182
793.54	-0.500725	120.464
822.47	-0.499723	74.3745
759.47	-0.498263	50.5124
723.49	-0.494503	44.2307
643.41	-0.47739	6.18872
865.57	-0.472039	29.7045
860.54	-0.46247	89.2775
812.53	-0.45898	51.9215
633.38	-0.455388	6.61844
807.49	-0.452647	49.9003
871.5	-0.451232	52.7109
803.55	-0.444443	43.4972
795.54	-0.42909	92.1277
831.51	-0.428814	37.9762
841.48	-0.428511	44.7486
885.55	-0.427123	40.8866
749.51	-0.426798	60.3558
794.54	-0.426568	69.4963
848.62	-0.424867	87.0411
798.64	-0.417027	18.1401
835.4	-0.414112	6.56751
643.52	-0.408965	13.9602
797.54	-0.40884	85.9841
663.49	-0.407871	20.5951
821.47	-0.406754	46.0624
705.41	-0.40184	4.89935
886.55	-0.400664	38.5481
874.65	-0.400573	18.8788
836.44	-0.391248	25.4961
780.47	-0.390581	17.519
731.43	-0.385965	9.53234
722.5	-0.376998	14.8642
847.5	-0.376237	36.3993
743.45	-0.372886	3.13998
796.54	-0.370488	64.1362
738.5	-0.36292	38.5586
897.52	-0.356866	23.2445
896.51	-0.354077	31.4723
886.48	-0.351511	27.0235
724.49	-0.346027	29.8683
898.42	-0.32998	10.1574
884.54	-0.329802	36.9309
682.51	-0.328126	10.7586
813.54	-0.327675	42.6649
798.54	-0.322846	49.3039
802.56	-0.320667	29.9677
899.52	-0.313235	13.5863
757.46	-0.308994	2.25643
785.5	-0.292052	11.5942
814.55	-0.290358	20.2307
781.46	-0.282809	9.07758
890.47	-0.282005	12.9054
855.51	-0.279738	22.7278
689.51	-0.276687	12.7857
883.53	-0.275687	23.3975
800.66	-0.271184	3.3519
815.42	-0.270009	1.38555
815.55	-0.268917	13.4638
852.51	-0.268829	27.9544
805.57	-0.258688	30.2446
877.52	-0.255874	9.59015
821.56	-0.254443	31.0583
748.51	-0.253663	22.5459
849.61	-0.247612	38.6103
830.52	-0.245472	13.2681
784.5	-0.234709	12.6055
730.54	-0.233257	7.27794
736.47	-0.232385	12.6907
857.42	-0.225025	0.645914
772.52	-0.22105	11.2345
899.42	-0.210085	1.11203
867.49	-0.207544	12.4278
669.44	-0.201662	0.293634
789.54	-0.200966	4.22236
695.45	-0.191706	4.77764
788.54	-0.189713	3.37499
896.41	-0.186313	0.357323
809.55	-0.18298	4.98837
883.46	-0.180142	1.55104
729.42	-0.178403	0.0127425
747.5	-0.174859	8.2161
804.57	-0.169301	10.8825
701.38	-0.167849	0.00485653
661.41	-0.164262	0.00302704
746.55	-0.16393	13.81
780.56	-0.1617	7.8153
755.56	-0.161613	1.95412
806.49	-0.156783	3.74449
820.46	-0.153935	8.27758
879.42	-0.151554	0.0946003
821.39	-0.143971	0.00933092
842.58	-0.141619	2.49339
854.51	-0.138888	5.94773
833.51	-0.12772	6.56322
810.52	-0.122091	1.46431
824.49	-0.114739	2.91957
811.53	-0.111056	1.52336
882.45	-0.110548	0.492027
895.5	-0.110271	3.93145
825.49	-0.0991492	2.67616
787.38	-0.0979009	5.28154e-05
898.51	-0.0817701	0.256877
874.5	-0.0811295	1.51932
894.4	-0.0727179	6.49121e-05
880.42	-0.0720062	0.000176286
789.4	-0.069033	2.30896e-05
737.58	-0.0657529	2.30896e-05
843.59	-0.0617273	0.00787102
700.51	-0.0491265	0.00118713
854.4	-0.0472006	2.30896e-05
777.54	-0.0409324	0.122335
876.52	-0.0388952	0.0075424
676.48	-0.0344178	2.30896e-05
880.53	-0.0320475	5.28154e-05
678.49	-0.0286866	6.33422e-06
735.45	-0.0266138	6.33422e-06
853.52	-0.0250584	0.00287315
808.5	-0.0243705	0.000226529
809.51	-0.020669	5.28154e-05
879.52	-0.00425043	4.86454e-07
825.4	-0.000930317	0
847.57	0.000800151	4.4824e-07
851.38	0.00107793	0
897.6	0.00242317	4.4824e-07
667.5	0.00484837	4.4824e-07
889.52	0.00882059	6.33422e-06
842.53	0.0141207	6.49121e-05
851.51	0.0149896	5.28154e-05
897.4	0.0172783	4.86454e-07
830.58	0.0188744	2.30896e-05
822.57	0.0221588	8.58771e-05
869.56	0.0224757	2.30896e-05
773.58	0.0293724	0.000176286
804.47	0.0298905	8.58771e-05
843.54	0.0359149	0.00302704
757.58	0.0387099	2.30896e-05
808.55	0.0393156	0.00356512
706.51	0.0400059	2.30896e-05
899.56	0.0455856	0.00287315
866.48	0.0573949	0.333211
617.41	0.0575872	6.33422e-06
891.49	0.0618377	0.0143991
831.6	0.0726634	0.00356512
896.59	0.0781241	0.321588
858.52	0.0817589	1.14652
825.57	0.0851835	1.44894
823.57	0.0909451	3.4363
878.51	0.0976462	2.68855
801.41	0.0993118	5.28154e-05
867.53	0.113339	2.50111
752.53	0.120536	3.08173
668.51	0.121697	0.00302704
660.4	0.134857	0.000304769
681.51	0.135899	0.857333
850.5	0.138071	8.75202
850.6	0.147443	8.00678
680.5	0.149909	0.0393565
766.53	0.150187	4.01895
820.61	0.156964	5.18418
723.56	0.165997	0.0285016
874.61	0.179016	5.38359
864.48	0.189892	13.2306
870.57	0.199302	12.65
641.42	0.200847	0.0075424
855.39	0.203246	0.0833644
779.56	0.204004	17.2066
827.55	0.205868	9.51162
857.52	0.206807	10.3801
805.37	0.219898	0.234744
767.53	0.222774	9.99577
870.61	0.236765	12.0682
865.5	0.243883	9.05397
875.61	0.244093	7.39861
871.57	0.25481	20.5178
743.59	0.25611	3.75258
866.51	0.258392	16.3294
751.53	0.261292	16.7922
841.53	0.265974	21.662
894.57	0.267724	13.8505
716.56	0.273179	11.9126
855.59	0.280792	9.65796
846.56	0.29746	19.7033
875.51	0.29746	22.1718
679.49	0.300635	1.93214
869.36	0.303778	0.639704
816.54	0.317937	31.9543
851.58	0.326598	23.7462
824.57	0.32744	37.4864
818.54	0.330962	33.9855
883.37	0.332136	1.09568
885.34	0.337966	1.28994
849.5	0.341665	52.8826
772.57	0.345085	43.3963
763.5	0.347341	22.6145
733.11	0.34859	0.933262
881.52	0.354654	28.3076
856.64	0.360241	3.14381
695.53	0.361365	1.24297
765.61	0.36366	3.74449
819.62	0.378521	25.0597
762.5	0.383153	20.1793
895.58	0.385925	32.2544
746.5	0.397041	24.1457
776.54	0.398056	44.7467
603.38	0.399349	1.01238
817.56	0.400602	45.3886
794.65	0.413499	2.98204
729.54	0.416176	13.1996
873.5	0.418614	65.4135
793.65	0.420556	2.14289
646.45	0.4269	2.39809
792.54	0.430088	62.8089
854.59	0.439085	29.4931
840.54	0.442608	72.8252
894.49	0.447112	56.0981
877.61	0.450091	37.6509
898.61	0.454914	31.3216
816.57	0.460825	16.6502
832.5	0.469364	55.914
626.51	0.475625	8.8202
765.55	0.503644	31.9728
807.54	0.513302	31.0977
787.52	0.51756	29.703
873.65	0.518059	17.2814
881.61	0.52319	32.8534
687.32	0.544623	2.41788
856.08	0.549277	3.3223
848.49	0.555589	86.704
715.56	0.56128	34.7698
843.09	0.563986	3.36658
841.08	0.566337	3.4325
821.1	0.567062	3.29321
778.56	0.575021	95.6933
858.08	0.578978	3.39966
829.09	0.57956	3.25322
857.08	0.58314	4.06143
837.54	0.583611	87.3592
731.11	0.591941	3.1248
850.08	0.591958	3.89184
872.08	0.595373	4.28261
795.09	0.599674	3.84995
852.07	0.600425	4.35022
750.53	0.609028	67.8379
827.08	0.609219	3.93145
878.09	0.611843	4.498
819.1	0.617558	3.88509
863.08	0.617946	4.34984
851.08	0.620857	4.63948
887.09	0.621435	5.13711
786.52	0.625839	32.887
809.66	0.632414	15.0467
880.07	0.633468	4.9219
845.56	0.636201	81.0393
602.35	0.636462	4.60882
846.09	0.650175	4.47012
868.55	0.651508	96.9947
899.09	0.651556	4.81222
872.49	0.655061	102.972
775.54	0.657023	70.1811
754.56	0.666809	22.8677
847.09	0.66771	4.64919
860.08	0.669535	4.96062
839.56	0.676876	59.1433
898.08	0.679731	5.18418
838.55	0.680918	57.222
867.07	0.686511	5.43788
833.09	0.687864	5.13711
881.07	0.691686	5.59126
823.08	0.699285	4.89725
849.08	0.700967	4.98168
877.92	0.734225	5.23899
859.63	0.735824	34.5948
872.65	0.741591	32.3314
835.08	0.752083	7.30738
809.08	0.757007	5.45274
603.11	0.757499	3.83427
893.49	0.762119	110.812
876.62	0.763451	86.6227
858.62	0.792925	56.3211
896.82	0.795633	10.1633
833.61	0.799214	64.9596
844.56	0.812322	95.9635
604.11	0.833282	4.34984
728.54	0.83924	32.3796
633.1	0.855311	5.84728
871.66	0.871844	31.853
617.13	0.88994	4.9219
774.54	0.891633	96.6281
845.64	0.926519	30.3183
603.49	0.955984	57.7115
667.05	0.962866	6.40792
869.78	0.964006	33.7608
846.64	0.974591	32.463
856.52	0.979406	132.736
880.61	0.988921	95.5402
808.66	0.993113	30.8739
726.53	1.00249	40.1875
848.81	1.00645	34.2909
882.52	1.01772	203.935
898.7	1.01999	38.6786
806.54	1.02886	71.8041
832.6	1.05599	95.4384
837.62	1.08388	71.3153
666.04	1.09143	7.30738
836.53	1.09972	152.439
893.63	1.10964	74.8557
756.58	1.14531	38.2443
892.49	1.16579	161.89
868.77	1.20806	68.5915
628.52	1.23399	87.2047
865.65	1.27081	72.2009
827.68	1.27517	51.8302
627.51	1.29883	74.8864
844.64	1.30959	41.1912
602.49	1.34486	80.9983
824.66	1.34728	57.085
879.61	1.35412	120.474
835.62	1.39002	110.046
863.64	1.39238	73.2642
836.62	1.40137	101.008
790.53	1.40551	156.482
601.49	1.4683	90.4472
791.54	1.51227	166.503
655.55	1.51406	95.6485
892.63	1.52524	85.8341
834.61	1.56633	124.154
654.55	1.61311	87.6404
864.65	1.62695	76.975
600.51	1.65041	93.8899
891.64	1.78891	74.6297
861.64	1.79362	70.7382
878.6	1.83223	98.8012
835.53	1.83543	186.009
826.67	1.86304	68.7655
889.63	1.86562	56.495
890.64	2.13085	69.0685
862.64	2.2384	86.6362
834.53	2.2469	198.29
860.63	2.30332	76.3252
888.62	2.51693	61.471
653.54	3.20563	90.9955
625.5	3.21717	121.121
652.54	4.28785	86.4665

## Sheet: Figure 3g-right
	log2(fold change)	-log10(adj. P value)
611.52	-2.73359	265.098
731.52	-2.30291	252.167
684.59	-2.24248	174.896
612.5	-2.1554	179.863
613.5	-2.125	180.877
609.47	-2.02683	169.597
685.59	-1.95345	131.684
682.59	-1.86838	177.827
736.65	-1.85653	120.146
635.49	-1.8411	122.473
797.65	-1.83968	183.289
686.59	-1.82418	112.39
603.46	-1.81419	163.099
732.53	-1.74792	164.633
683.58	-1.61952	129.621
757.54	-1.61463	148.285
605.47	-1.60396	120.35
738.66	-1.58114	70.3946
633.48	-1.57861	147.95
610.49	-1.57117	74.9084
740.51	-1.53389	168.197
655.49	-1.47153	113.156
687.53	-1.47102	97.7724
745.49	-1.46529	115.687
716.52	-1.4567	202.149
717.52	-1.40719	169.121
737.64	-1.39815	58.108
741.51	-1.37905	86.4323
634.49	-1.35671	75.6012
737.53	-1.34727	72.5921
645.44	-1.32011	87.8074
607.46	-1.31996	80.2795
690.51	-1.29786	79.2838
887.56	-1.29344	149.793
888.56	-1.27303	130.817
631.5	-1.26771	118.803
733.52	-1.2348	73.9276
714.5	-1.2347	81.685
711.62	-1.2336	42.645
659.53	-1.23119	111.185
701.51	-1.19687	146.629
639.51	-1.18972	64.4572
773.53	-1.1678	149.017
713.49	-1.16733	66.8664
629.48	-1.15916	78.7425
660.51	-1.15222	64.8789
719.46	-1.14395	61.4365
608.46	-1.13987	51.0437
709.6	-1.11544	37.1192
683.52	-1.09701	66.1502
760.5	-1.08488	90.2044
632.47	-1.07941	63.5592
710.61	-1.06993	31.0784
647.47	-1.06851	70.7126
630.48	-1.06718	61.4149
685.53	-1.0575	40.5401
742.53	-1.02363	106.29
702.51	-1.00939	100.738
763.39	-1.00542	37.5442
734.52	-0.984849	26.6911
699.48	-0.959677	104.601
703.5	-0.955259	66.5257
657.52	-0.929321	54.1549
665.41	-0.925151	39.7132
687.5	-0.923672	50.9672
847.65	-0.915946	68.1769
704.5	-0.914806	33.0868
673.47	-0.910864	99.9884
743.54	-0.891666	60.5089
816.47	-0.884832	31.6175
656.5	-0.854344	25.6368
674.48	-0.83063	56.8027
761.51	-0.808531	51.2436
759.55	-0.807946	33.8141
747.5	-0.805576	90.9545
790.45	-0.802774	30.312
861.54	-0.79668	29.7577
641.52	-0.757299	19.868
781.55	-0.740064	35.3248
877.79	-0.726705	11.8409
723.49	-0.723804	39.0105
727.53	-0.723464	45.247
753.53	-0.711446	26.1795
705.5	-0.706662	23.0411
799.47	-0.694762	19.6387
749.51	-0.687466	49.5839
721.48	-0.668184	27.3797
798.46	-0.667307	18.6258
658.51	-0.667305	20.233
675.48	-0.660869	22.5709
677.48	-0.658535	19.0447
730.55	-0.648018	19.7376
863.56	-0.647885	20.0498
885.55	-0.625839	54.6483
748.51	-0.623298	50.7952
735.52	-0.611501	8.06923
747.39	-0.602192	13.4207
693.44	-0.599434	9.45602
801.49	-0.592791	16.8779
739.51	-0.587856	23.311
718.54	-0.575713	66.8688
656.56	-0.574653	20.4166
886.55	-0.565166	42.4941
782.54	-0.554907	22.9434
735.48	-0.551014	8.90149
725.5	-0.550752	15.5501
803.52	-0.548344	21.6016
805.47	-0.537827	16.9951
774.48	-0.524509	12.4065
783.49	-0.519552	7.65
759.47	-0.518111	12.0746
820.56	-0.513684	39.6241
783.54	-0.512752	8.35393
782.49	-0.508877	10.0999
771.53	-0.507898	33.431
800.49	-0.506663	13.7619
719.53	-0.505237	37.7906
692.44	-0.503169	10.7206
770.53	-0.498314	48.3771
764.52	-0.482614	19.4085
757.45	-0.47506	5.62496
737.49	-0.452651	7.29926
634.39	-0.450801	8.03336
768.53	-0.438597	50.6936
635.39	-0.436382	8.76759
665.52	-0.429163	2.27684
705.41	-0.424635	4.45913
769.53	-0.413347	41.5682
745.55	-0.407994	32.1745
744.55	-0.406545	46.4336
788.54	-0.406347	18.7354
844.47	-0.404767	14.2367
848.62	-0.40053	25.4253
789.54	-0.397334	13.2329
845.47	-0.387826	6.06115
663.5	-0.386687	3.69705
775.47	-0.385783	3.18588
812.53	-0.381515	11.2652
724.5	-0.381366	5.03225
801.55	-0.365607	1.49014
731.43	-0.360352	5.47898
758.56	-0.358281	6.96532
842.47	-0.356777	18.1039
843.47	-0.349803	10.4983
859.53	-0.341644	7.696
883.58	-0.323682	9.62381
797.47	-0.320076	1.13046
653.48	-0.309014	0.972797
799.65	-0.292219	1.51909
810.52	-0.288474	9.01357
862.48	-0.276668	2.3733
868.48	-0.274374	9.5149
794.54	-0.268495	20.4638
738.5	-0.264111	4.87099
838.45	-0.263373	1.16175
613.39	-0.262321	0.259514
864.56	-0.257081	3.01403
785.5	-0.2563	1.78683
869.49	-0.256036	6.92809
796.46	-0.254593	0.799908
874.66	-0.25258	0.955241
831.5	-0.248827	2.04587
807.48	-0.24707	1.48592
669.45	-0.241913	0.233689
831.4	-0.233479	0.080162
862.54	-0.230728	1.26767
829.51	-0.22954	1.44871
631.41	-0.225537	0.227759
861.47	-0.223657	0.203813
811.53	-0.223503	3.14483
728	-0.221202	0.0950915
870.48	-0.218601	5.74888
815.53	-0.212537	0.301586
821.46	-0.211244	1.26277
823.47	-0.208552	0.880447
709.55	-0.205428	0.152129
802.51	-0.201274	1.95585
793.55	-0.196534	1.40412
846.5	-0.193821	1.30296
667.52	-0.190575	0.00651297
871.49	-0.190009	2.1813
798.64	-0.188587	0.355223
648.47	-0.18825	0.00441445
828.49	-0.187517	1.75174
747.56	-0.187201	0.758624
813.53	-0.1867	0.268096
777.55	-0.182689	1.07927
755.56	-0.182623	0.0690945
849.61	-0.182613	4.64112
884.54	-0.175952	1.26767
758.48	-0.170935	0.0435999
799.55	-0.169198	0.784217
795.55	-0.16905	10.5152
827.5	-0.167724	1.82204
772.53	-0.161009	1.01722
860.53	-0.157848	0.134343
840.47	-0.149171	0.727055
757.58	-0.148508	0.0029535
863.48	-0.140334	0.00651297
689.52	-0.134347	0.000121436
814.53	-0.132074	0.0713414
887.46	-0.131463	0.00223609
781.46	-0.126503	0.000441959
797.55	-0.125129	2.65246
875.66	-0.122575	0.000211749
842.53	-0.102245	0.137134
780.56	-0.101906	0.0409966
896.59	-0.0990713	0.00564841
881.42	-0.0901424	3.69829e-07
883.53	-0.0886745	0.0135386
897.59	-0.0871811	7.75592e-05
682.51	-0.0831173	1.1537e-08
896.4	-0.0819501	1.01796e-08
830.51	-0.0763732	0.000109112
796.55	-0.075975	1.09335
822.47	-0.0734152	0.000211749
804.52	-0.0666036	0.000121436
804.57	-0.0643879	0.000441959
800.66	-0.0632684	4.32476e-10
837.45	-0.0624891	8.66199e-10
729.54	-0.0568527	1.01796e-08
879.42	-0.0564011	4.32476e-10
884.59	-0.0547085	1.1537e-08
826.49	-0.0530311	0.000375939
691.43	-0.0502943	4.32476e-10
841.49	-0.045464	2.8421e-08
784.5	-0.0429635	4.32476e-10
780.47	-0.0354296	1.45853e-10
809.57	-0.0324071	1.9009e-10
819.53	-0.0305339	6.74397e-10
805.57	-0.0213868	1.9009e-10
865.57	-0.0211876	1.08409e-10
836.44	-0.0143589	9.91591e-11
707.51	-0.0117809	9.91591e-11
886.46	-0.0113471	9.91591e-11
752.54	-0.0105137	9.91591e-11
878.52	-0.0057396	0
880.42	-0.00490737	9.91591e-11
885.46	-0.00292336	9.91591e-11
681.57	0.00321041	9.91591e-11
806.48	0.00454206	9.91591e-11
896.51	0.00678181	9.91591e-11
633.39	0.0126515	9.91591e-11
668.54	0.0146878	9.91591e-11
847.49	0.0161813	9.91591e-11
843.54	0.0168275	1.45853e-10
889.52	0.018126	9.91591e-11
722.5	0.0256436	1.45853e-10
897.51	0.0260428	4.32476e-10
858.52	0.0311757	4.32476e-10
808.56	0.0312975	1.01796e-08
895.5	0.0345083	4.32476e-10
809.51	0.0376153	4.32476e-10
883.46	0.0550048	5.11612e-10
779.56	0.0569487	0.000121436
884.46	0.0574087	1.01796e-08
894.4	0.0588984	4.32476e-10
873.56	0.0689274	1.1537e-08
751.53	0.075636	0.000441959
746.56	0.0802667	0.0337903
798.55	0.088866	0.0259694
723.57	0.0990427	1.17943e-07
857.52	0.104965	0.205236
898.43	0.109303	0.000138021
700.51	0.113033	0.0249573
837.54	0.114831	0.0950915
867.48	0.125573	0.00651297
762.55	0.128796	0.000882041
717.57	0.129794	0.00361541
899.44	0.132516	0.000121436
852.51	0.137997	1.9162
821.56	0.138747	1.27859
833.51	0.142247	0.301586
869.55	0.149768	0.152357
808.5	0.155132	0.348487
787.52	0.16109	0.276805
878.42	0.165177	0.00651297
874.61	0.171749	0.0903113
877.52	0.172032	0.00992757
894.49	0.174317	0.748642
855.51	0.178913	2.42252
855.58	0.180635	0.180945
891.55	0.181422	0.0259694
851.61	0.181869	0.451786
890.47	0.184534	0.434389
871.01	0.18815	0.00651297
847.09	0.18996	0.000441959
831.59	0.191355	0.00651297
695.54	0.198318	0.0148193
822.57	0.206249	12.5082
865.49	0.207681	0.824225
850.61	0.208976	2.76277
766.53	0.216813	6.15158
852.98	0.235038	0.0539049
820.46	0.238422	1.9685
853.51	0.245797	4.3641
874.97	0.246972	0.0690945
776.55	0.255005	5.13779
858.97	0.255389	0.104352
899.51	0.256861	2.32976
647.12	0.260198	0.112693
876.51	0.260828	1.5294
882.45	0.261769	1.09335
874.5	0.263426	4.07233
820.62	0.268997	3.31071
872.57	0.277457	2.40903
786.52	0.285937	4.12986
748.16	0.286086	0.155013
792.55	0.291567	9.6701
807.55	0.294285	3.2786
788.93	0.298922	0.33865
806.55	0.303604	6.83382
825.5	0.305109	4.63332
754.56	0.306116	2.21114
847.57	0.30659	2.23489
793.65	0.308849	0.846775
857.11	0.31067	0.269738
823.58	0.319645	20.0647
895.57	0.320395	2.9254
865.02	0.3217	0.447804
854.51	0.323564	16.0912
841.03	0.325535	0.319125
804.47	0.333094	3.22892
858.62	0.335618	1.40994
812.96	0.338396	0.631467
716.57	0.338598	6.79074
861.93	0.345068	0.374859
838.55	0.346783	8.77851
721.14	0.34734	1.39994
846.95	0.347832	0.787255
767.54	0.34825	13.4793
873.49	0.352107	5.81865
880.54	0.354038	13.4743
881.61	0.35578	1.9162
763.51	0.359175	7.20619
793.16	0.359304	1.37906
798.16	0.363046	0.409023
873.67	0.364007	1.20077
866.48	0.365327	5.72492
819.62	0.367962	6.78014
881.53	0.368537	8.32145
893.55	0.370263	6.64668
723.14	0.372705	1.02468
892.55	0.373319	7.55805
841.53	0.374389	7.22627
872.49	0.375034	12.4065
879.53	0.375987	5.68764
824.49	0.37871	10.0897
852.6	0.378848	1.70174
795.16	0.380059	1.06085
854.98	0.381043	0.712221
798.94	0.382377	0.533537
778.56	0.38366	19.1061
899.61	0.384588	3.20287
848.81	0.387327	0.928865
828.96	0.388722	1.02468
846.56	0.388906	11.2326
883.93	0.389568	0.537011
818.61	0.390037	3.56924
893.63	0.391316	2.67156
870.57	0.396766	11.8962
836.53	0.399504	14.1891
839.55	0.399671	6.0293
743.59	0.400299	3.08075
894.56	0.400683	6.50032
868.19	0.401609	1.16175
773.58	0.402316	8.39272
891.48	0.402783	4.12684
775.54	0.404427	12.0159
867.19	0.408385	0.777127
728.55	0.419433	6.70666
719.14	0.421019	1.3455
898.51	0.421332	14.5912
820.77	0.422107	0.66507
818.53	0.422682	11.2898
898.02	0.427001	1.14695
872.18	0.42717	0.614061
830.93	0.429948	1.14577
867.53	0.430969	8.84602
869.18	0.434533	1.33283
830.63	0.436707	1.14577
814.93	0.4404	1.28003
603.37	0.444543	1.75681
750.99	0.444784	1.95155
871.18	0.444808	1.16027
810.68	0.447135	1.50987
854.59	0.448184	4.58798
874.93	0.450577	1.70174
877.63	0.451147	7.55713
898.61	0.454962	8.009
626.51	0.457604	3.69705
825.58	0.460338	11.7853
806.92	0.460387	1.22123
863.89	0.466691	1.29658
816.54	0.469223	14.8721
817.54	0.470655	11.8324
610.22	0.473174	2.63031
866.52	0.473512	18.5945
797.16	0.474643	1.92994
893.49	0.477273	12.7842
746.51	0.482656	16.2839
864.9	0.484508	2.01385
794.92	0.487668	1.7587
645.12	0.498601	2.4079
681.5	0.500278	5.09946
884.83	0.502276	1.98397
800.98	0.505314	1.27573
854.88	0.506056	2.0473
875.51	0.517256	16.0501
646.46	0.518691	4.43367
715.57	0.519713	27.7916
838.89	0.520776	1.71324
851.51	0.520945	11.5482
762.5	0.521873	15.9144
790.92	0.523131	2.96503
832.5	0.528837	18.2791
850.5	0.535522	17.8962
872.66	0.536655	4.17565
824.58	0.536831	29.9279
868.78	0.538265	2.19651
772.58	0.539096	21.4394
898.91	0.546699	1.5703
844.93	0.550115	1.9959
821.18	0.552028	1.9178
866.93	0.558365	1.94656
880.61	0.569998	10.4634
876.63	0.570552	18.2229
660.41	0.574215	6.20009
895.81	0.581507	2.06715
603.5	0.58876	15.6312
746.16	0.593113	3.65089
847.88	0.595369	1.9162
852.88	0.595917	2.50235
871.57	0.608143	14.9764
868.55	0.6099	26.2922
898.7	0.613708	5.74888
864.47	0.615082	21.1819
871.66	0.618701	4.95941
840.53	0.629076	23.6944
871.94	0.644299	2.66859
765.56	0.656717	39.3489
882.52	0.658701	39.8192
833.61	0.665104	14.4599
769.7	0.668129	3.73849
845.64	0.669239	10.1472
756.58	0.670228	8.80495
750.53	0.684736	38.0438
808.66	0.696766	10.4471
706.51	0.704618	7.39423
849.5	0.71827	24.9915
866.66	0.724356	6.84071
838.63	0.729179	9.12903
846.65	0.729847	12.4243
876.91	0.730245	4.66256
825.66	0.733338	8.13371
828.68	0.735974	5.65888
774.54	0.736989	37.3698
892.63	0.742211	14.7894
629.53	0.744639	15.8351
845.56	0.747909	27.3063
879.61	0.749658	23.4594
812.66	0.754536	10.4643
726.53	0.781636	17.038
856.52	0.792375	48.3999
832.61	0.8145	24.921
880.93	0.841218	6.47228
892.49	0.841334	41.274
824.66	0.872488	12.9014
837.62	0.884914	26.2296
844.55	0.89851	53.2241
667.05	0.91485	1.98762
865.65	0.935641	19.7798
848.49	0.958572	56.7644
835.62	0.959318	32.9815
891.64	1.00205	21.7952
878.6	1.00647	36.4697
844.64	1.04817	19.7451
602.5	1.05011	64.3183
827.68	1.0854	19.4328
835.53	1.09609	50.7952
602.36	1.10395	19.1562
826.68	1.13081	21.3459
601.5	1.13161	72.4887
680.5	1.13891	14.2409
834.61	1.15533	40.143
863.65	1.16606	29.9634
836.62	1.17155	40.8572
889.63	1.1784	28.1282
879.93	1.219	15.2402
666.05	1.24899	2.25577
600.51	1.25823	100.405
878.93	1.29707	16.9775
890.64	1.3148	29.8432
672.8	1.34854	5.76061
655.56	1.35853	66.6831
864.65	1.37407	35.4766
861.64	1.37408	32.9641
790.54	1.38614	89.7593
679.5	1.3882	29.0505
628.53	1.39743	58.8089
791.54	1.40916	85.1378
654.56	1.41804	74.0202
877.92	1.48453	29.8321
888.62	1.49604	34.0569
676.5	1.51144	26.2849
834.53	1.54736	67.7079
627.52	1.56749	40.3279
678.51	1.61235	33.3607
860.64	1.64668	38.3592
862.64	1.67695	43.9146
653.54	2.45664	52.2805
625.5	3.02597	44.7641
652.54	3.62838	82.4479

## Sheet: Figure 3i
	0	0.15	0.3	0.45	0.6	0.75	0.9	1.05	1.2	1.35	1.5	1.65	1.8	1.95	2.1	2.25	2.4	2.55	2.7	2.85	3	3.15	3.3	3.45	3.6	3.75	3.9	4.05	4.2	4.35	4.5	4.65
611.52	1.84456	1.602	1.46696	1.56815	1.72172	1.12853	0.958437	1.22062	1.2877	1.62722	1.65759	1.58769	1.29881	1.56184	1.39867	1.39653	1.43957	1.49925	1.58576	1.75929	1.51574	1.20709	0.928284	0.52768	0.43306	-0.49051	-1.11069	-1.97174	-1.97753	-1.8099	-1.80719	-1.44117
736.65	1.10836	1.32993	1.44397	1.48428	1.42141	1.45525	1.83239	1.8105	1.48908	1.48029	1.30844	1.35378	1.32839	1.04257	1.15564	1.15163	0.982505	0.948021	0.905317	0.580541	0.580616	0.404195	0.61005	0.399482	0.355325	0.34025	-0.77019	-1.52189	-1.50271	-1.54418	-2.12532	-1.97271
682.59	1.21789	1.34928	1.49161	1.79269	1.36446	1.57958	1.92079	1.72679	1.49087	1.29302	1.2475	1.30264	1.40491	0.854099	1.02537	0.84476	0.864217	0.938951	1.07502	0.721665	0.51237	0.035876	0.044963	0.003761	0.022413	-0.07213	-0.84598	-1.74369	-1.52365	-1.16713	-1.58415	-1.48482
718.54	0.888783	0.94396	1.00472	1.09217	1.12108	0.851994	0.906938	1.20276	1.38134	1.18292	1.06261	1.10533	1.16945	0.917998	0.671997	0.788373	0.741499	0.816375	0.676093	0.556765	0.385815	0.191011	0.224198	0.0584	0.073801	-0.06964	-0.11654	-1.33644	-1.00088	-0.11379	0.125081	0.12011
768.53	0.758983	0.791902	0.879956	0.947211	0.922226	0.701051	0.646917	0.941772	1.10722	0.998841	1.0305	1.00763	1.06123	0.868031	0.648239	0.778585	0.738404	0.631026	0.660207	0.436681	0.320061	0.279959	0.174702	0.132245	0.145053	0.134057	0.036564	-1.10139	-0.92758	-0.01167	0.174549	0.114171
647.47	0.942691	1.02854	1.34328	1.14469	1.09823	1.25015	1.14376	1.54224	1.74239	1.2804	1.34455	1.26593	1.10807	1.14346	0.791802	0.945477	0.93556	0.72769	0.61582	0.664361	0.212073	0.291274	0.148381	-0.29445	0.033865	-0.17754	-0.63061	-1.11582	-1.39103	-0.74977	-0.65447	-0.35989
740.51	1.38523	1.27447	1.38637	1.44772	1.57437	1.15356	0.829767	1.20844	0.953543	1.20007	0.914975	1.02932	1.13754	1.26524	1.30861	1.40277	1.39245	1.05615	1.23311	0.941559	0.84762	0.823858	0.494865	0.283192	0.281601	-0.0369	-0.59163	-0.60633	-1.00487	-0.66147	-0.72966	-0.88975
716.52	1.61578	1.44081	1.40545	1.30163	1.43027	1.11899	0.70694	1.03152	0.820462	1.03556	0.922924	0.793992	0.733132	1.12597	1.04899	1.31798	1.4191	1.44579	1.30184	1.2548	1.06096	0.879912	0.702903	0.306588	0.01385	-0.44969	-0.84324	-0.91334	-0.91931	-1.04663	-0.90752	-0.69698
605.47	1.51093	1.29853	1.22958	1.4447	1.56384	1.39956	1.49285	1.37216	1.41732	1.33172	0.967977	1.23962	1.20594	1.18943	1.27059	0.915137	0.979441	1.07705	1.23184	1.11487	0.648168	0.56208	0.51945	0.016459	-0.18006	-0.89769	-1.20488	-1.8587	-1.55335	-1.38136	-1.12618	-1.06569
731.52	1.52144	1.44987	1.36438	1.33745	1.4242	1.15364	1.13339	1.16512	1.1988	1.46214	1.28665	1.14375	0.954201	1.19683	0.815384	0.777013	1.11799	1.34127	1.18155	1.44668	1.4645	1.08276	0.767586	0.326605	0.223156	-0.43901	-0.91157	-0.68542	-0.9464	-1.14885	-1.42227	-1.50125
757.54	1.14743	1.36401	1.13023	1.01017	1.21461	1.03866	0.855094	0.756005	1.25853	1.35704	1.28142	0.984865	1.31567	1.16218	0.894328	1.04863	1.18403	1.03635	1.08653	1.0245	1.14989	0.725961	0.273157	-0.14193	-0.20112	-0.46354	-0.77176	-0.2406	-0.2225	-0.97541	-0.9604	-1.304
657.52	0.942312	1.15868	1.29063	1.25503	1.16812	1.03893	0.651896	0.852141	0.46338	0.732604	0.73305	0.582341	0.450403	0.533932	0.637092	0.438272	0.431515	0.553539	0.692228	0.673966	0.547042	0.141085	0.133701	-0.25597	-0.41507	-1.24149	-1.25578	0.170251	-0.20797	-1.6828	-1.82057	-1.75392
773.53	0.990621	0.837405	0.760362	0.84079	0.934419	0.762026	0.465521	0.64287	0.861448	1.11881	1.11173	1.16282	1.02684	1.02871	0.77418	0.884546	0.885851	1.06723	0.850396	1.09121	0.940707	0.624516	0.553507	0.398364	0.060392	0.06487	-0.31963	-0.3032	-0.41946	-0.44462	-0.52325	-0.37789
887.56	1.29924	1.05899	1.0357	0.91743	0.953392	0.610156	0.251292	0.499403	0.571658	0.714332	0.660223	0.701082	0.740741	0.794879	0.742113	0.842414	0.977999	1.13443	1.02615	1.01186	1.02092	0.786911	0.49516	0.271201	0.27419	0.083176	-0.25815	-0.74635	-0.83087	-0.52831	-0.55793	-0.6353
659.53	0.912601	0.805957	0.598489	0.764025	0.674899	0.429118	0.080836	0.150781	0.270234	0.766538	0.823375	0.876316	0.58558	0.992285	0.895221	0.735086	0.764121	0.863803	1.00964	1.0209	1.03872	0.893282	0.689559	0.375078	0.10659	-0.21884	-0.82074	-0.6063	-0.53277	-1.13015	-0.89379	-1.27779
631.5	0.724397	0.368087	0.28684	0.411742	0.371564	-0.00229	-0.23389	0.05529	-0.02342	0.791631	0.860524	0.906054	0.640492	0.737315	0.827105	0.422298	0.421325	0.70429	0.914245	1.0936	1.24268	1.26425	1.16454	0.987398	0.789702	0.427443	-0.01223	-0.87172	-1.06586	-0.55953	-0.50272	-0.50039
810.53	-0.6039	-0.63556	-0.47826	-0.46547	-0.76481	-0.46078	-0.5547	-0.1408	-0.28357	-0.50947	-0.57712	-0.51307	-0.41546	-0.25241	-0.05048	-0.04911	-0.32348	-0.38023	-0.29907	-0.28468	-0.12789	0.113447	0.237158	0.223262	0.176897	0.278896	-0.02979	0.924248	0.55835	0.074145	0.062531	-0.09353
798.66	0.215923	0.301327	0.163689	0.370174	0.3516	0.284093	0.007774	0.341678	0.39822	0.035886	0.277187	0.110192	0.192435	0.217973	0.236761	-0.07541	-0.03697	-0.19699	0.001088	-0.25527	-0.52054	-0.50455	-0.47265	-0.59393	-0.62162	-0.6702	-0.57354	0.907257	0.853458	-0.20138	-0.6964	-0.32308
788.55	-0.03474	-0.13823	-0.10406	-0.18568	-0.26635	-0.65008	-0.99282	-0.4622	-0.36817	-0.29843	-0.30935	-0.15752	-0.16857	0.03944	-0.1457	-0.04383	-0.06546	-0.20083	-0.26624	-0.38509	-0.40908	-0.38641	-0.3483	-0.3475	-0.35517	-0.22945	-0.31114	1.05969	1.09958	0.085708	-0.22263	-0.42595
700.52	0.198141	0.013203	0.021992	0.018808	0.19253	-0.25706	-0.6853	-0.53945	-0.55099	-0.38121	-0.49307	-0.44374	-0.73071	-0.13301	-0.27385	-0.16402	-0.26869	-0.15365	-0.23559	-0.2156	-0.39207	-0.36063	-0.31356	-0.45517	-0.75887	-0.48007	-0.2563	1.12666	1.11338	0.143573	-0.29842	-0.40508
754.57	-0.84836	-0.97518	-0.78437	-0.58394	-0.73964	-0.76567	-0.87732	-1.03963	-1.48603	-1.41615	-1.22748	-1.04502	-1.50139	-1.02159	-1.25321	-1.21834	-1.20351	-1.28255	-1.31203	-1.36207	-1.59899	-1.64557	-1.04631	-1.07309	-1.59375	-0.95541	-0.62525	1.37815	1.66753	0.001761	-0.52214	-0.84169
726.54	-0.98186	-1.02217	-0.90614	-1.03975	-0.78899	-1.42168	-2.06607	-2.08964	-1.96779	-1.78551	-1.7827	-2.00143	-1.88252	-1.59739	-1.5231	-1.64448	-1.45445	-1.5023	-1.65225	-1.28768	-1.26383	-1.14855	-1.18212	-1.0048	-1.49846	-1.01822	-0.47496	1.50263	1.54746	0.181125	-0.10192	-0.29098
806.55	-1.53479	-1.45486	-1.32971	-1.47253	-1.47973	-1.38871	-1.32017	-1.19134	-1.48052	-1.29829	-1.28855	-1.19144	-1.19638	-1.28545	-1.34805	-1.37881	-1.54248	-1.40177	-1.42984	-1.29522	-1.164	-1.07671	-0.95542	-0.87115	-0.52249	0.065031	0.155286	1.06138	1.11067	0.3772	0.174446	0.21096
898.7	-1.82764	-2.06995	-1.32941	-1.66447	-1.46047	-0.73963	-0.88635	-0.91636	-1.30795	-1.45817	-1.76643	-1.60867	-1.04719	-1.69262	-1.44939	-1.30134	-1.91457	-2.28188	-1.74462	-2.24468	-1.58087	-1.26333	-1.50366	-1.32344	-1.63319	-0.76994	-0.61847	1.01155	1.74254	-0.08442	-0.76731	-0.41687
824.66	-2.03105	-1.2385	-1.43471	-1.48165	-1.42897	-1.02334	-0.67208	-0.97872	-1.05003	-1.39483	-1.25601	-1.69946	-1.95471	-1.45955	-2.00642	-2.00801	-1.88203	-2.07897	-1.32975	-2.11171	-2.17978	-1.06972	-1.91633	-0.92043	-1.25966	-0.83918	-0.37654	0.992981	0.869393	0.015757	-0.38319	-0.33897
808.67	-1.23446	-1.3447	-1.74818	-1.42822	-1.53095	-0.55327	-0.24556	-0.8711	-1.53383	-1.21152	-1.36188	-1.55666	-1.19649	-1.8715	-1.52078	-1.16984	-1.16637	-1.59257	-1.53532	-1.84436	-1.91818	-2.63387	-1.46336	-1.37059	-1.5496	-1.16042	-0.57054	1.12487	1.41807	-0.24596	-0.70942	-0.79034
834.62	-2.22514	-2.16905	-1.51403	-2.07233	-1.9878	-1.63067	-1.34388	-1.35387	-1.76087	-1.931	-1.7645	-1.78837	-1.71169	-1.95016	-1.69167	-2.09392	-1.87782	-2.25512	-1.94969	-1.95448	-1.77999	-1.22775	-1.17606	-0.75165	-0.79721	-0.22247	0.214315	1.086	1.14568	0.40545	0.299147	0.176102
878.6	-2.20848	-1.91084	-2.63005	-2.51145	-2.71249	-2.02649	-1.93235	-1.88698	-1.86012	-2.74172	-2.46075	-2.42239	-2.06077	-2.43128	-2.3845	-2.44877	-2.41754	-2.15936	-2.4081	-2.46928	-1.91003	-1.48522	-1.33827	-0.86486	-0.72638	-0.06394	0.163989	1.31343	1.22593	0.337464	-0.02259	0.083798
844.64	-2.13423	-2.01369	-2.11343	-2.24846	-2.28436	-1.71564	-1.97833	-2.42094	-1.60683	-1.94383	-2.31677	-2.28959	-2.16606	-2.16892	-1.79162	-1.6675	-1.87387	-2.24579	-2.05875	-2.09975	-2.02546	-1.73841	-2.04366	-1.39636	-1.61759	-1.02429	-0.40302	1.51408	1.80246	0.129865	-0.24148	-0.52916
860.64	-3.28743	-3.75001	-2.77253	-3.09511	-3.05062	-2.54709	-2.40534	-2.78505	-3.12825	-4.19623	-3.26745	-3.05407	-3.48934	-3.03084	-2.86822	-3.47598	-3.78633	-3.7037	-3.4605	-3.2581	-2.38928	-2.03367	-1.75892	-1.44237	-1.63294	-0.60858	-0.15062	1.35794	1.32838	0.262475	-0.21869	-0.25315
888.62	-3.70127	-4.07155	-3.84004	-3.6645	-3.78788	-3.60767	-3.97021	-4.04136	-3.89095	-4.16211	-4.21487	-4.19358	-4.38388	-4.51165	-4.04572	-3.9882	-3.80864	-3.82782	-4.50003	-3.7253	-2.96731	-1.9472	-1.81899	-1.621	-1.52878	-0.79791	-0.22657	1.55408	1.72659	0.126211	-0.19057	-0.494
600.51	-1.85459	-1.31093	-1.20246	-1.02977	-1.42484	-0.87808	0.023586	-0.30003	-0.98136	-1.18547	-1.36131	-1.29681	-1.06669	-1.75213	-2.48337	-2.47783	-1.87004	-1.68292	-1.57209	-1.68478	-1.18704	-0.73302	-0.17984	0.174967	0.249446	0.48558	0.625074	-0.69422	-0.93924	0.057262	0.018713	-0.23216
834.53	-2.78983	-2.84326	-2.99504	-3.06098	-3.07098	-3.12944	-3.1143	-2.55735	-2.78026	-2.64186	-2.51343	-2.43063	-2.20855	-2.28277	-2.37261	-2.40918	-2.10658	-1.94102	-1.96179	-1.67412	-1.09728	-0.54115	-0.1055	0.234272	0.399455	0.62429	0.690821	-0.15003	-0.20113	0.873361	0.890687	0.849338

## Sheet: Figure 3j
	0	0.15	0.3	0.45	0.6	0.75	0.9	1.05	1.2	1.35	1.5	1.65	1.8	1.95	2.1	2.25	2.4	2.55	2.7	2.85	3	3.15	3.3	3.45	3.6	3.75	3.9	4.05	4.2	4.35	4.5	4.65
611.52	1.72102	1.62028	1.71341	1.66096	1.55965	1.57032	1.44602	0.943909	0.543341	0.759496	0.917638	0.846875	0.817594	0.92511	1.19141	1.46258	1.31195	1.24209	1.57359	1.30888	0.821407	0.466681	0.056707	0.628587	0.178454	-0.71978	-0.69516	-0.98241	-2.02108	-2.52491	-1.05934	-1.82327
736.65	1.61489	1.64894	1.73074	1.62868	1.52022	1.41938	1.34131	0.911203	0.380834	0.76076	0.462096	0.784181	0.650614	0.609623	0.566711	1.00969	1.41298	1.37754	1.56037	1.46876	0.946034	0.761986	0.25843	0.371054	-0.00686	-0.89062	-1.02217	-1.04327	-1.94077	-1.24803	-1.66291	-2.46342
682.59	0.98191	1.04045	1.28258	1.25934	1.29405	1.2183	1.01098	0.910644	0.730887	0.741034	0.970237	0.600298	0.86262	0.825407	0.932428	1.13774	1.17741	0.969828	0.763636	0.945657	0.518914	0.893534	0.922716	0.499302	0.439556	-0.09735	-0.80029	-0.56683	-0.40715	-0.28607	-0.97834	-0.71097
718.54	0.9438	1.08292	1.53949	1.22298	1.09444	1.19141	0.994714	0.778441	0.877001	0.880129	0.815384	0.977481	0.633328	0.58319	0.789772	0.977968	0.944657	0.787712	1.16966	0.970436	0.510715	0.35624	0.537831	0.790755	0.127572	-0.09091	-0.16584	0.212072	-0.81262	-0.84707	-0.53236	-1.38342
768.53	1.4879	1.25651	1.19967	0.869653	1.18223	1.19253	1.06688	0.615882	0.799215	0.927887	0.886516	0.606883	0.736579	0.679503	0.734515	1.14413	1.02157	0.716131	0.725984	0.93061	0.784413	0.199631	-0.00053	-0.14682	-0.23257	-0.59025	0.067921	-0.22371	-1.16386	-0.45307	-1.64877	-1.6713
647.47	1.72912	1.27282	1.02659	1.03127	0.768697	0.81214	0.65038	0.503512	0.556615	0.524875	0.719164	0.802921	0.615235	0.510938	0.556542	0.643157	0.96806	1.06093	1.0642	1.07457	0.725208	0.617486	0.313243	0.084266	0.077153	-0.38944	-0.8552	-0.53242	-0.68148	-0.49031	-0.79073	-0.423
740.51	1.35574	0.978298	0.771176	0.860393	0.782148	0.747853	0.586199	0.633438	0.31521	0.546181	0.839065	0.628116	0.713177	0.77383	0.818369	0.839956	0.934047	1.05161	0.898761	0.83889	0.409163	0.38005	0.360418	-0.16414	-0.03274	-0.27396	-0.29723	-0.59446	-0.5469	-0.40021	-0.21006	-0.29307
716.52	1.56342	1.33684	1.21528	1.28578	1.16901	1.0378	0.813403	0.483071	0.295742	0.265817	0.030764	0.146885	0.444482	0.297998	0.505215	0.950011	1.16743	1.10167	0.907696	0.902168	0.908357	0.444161	0.778904	0.522841	0.156192	-0.54104	-0.99248	-0.97652	-0.75498	-1.05458	-0.95072	-0.87472
605.47	0.447106	0.919304	1.01044	0.943101	1.15678	1.02927	1.13036	1.19296	1.07417	1.25367	1.74128	1.47517	1.14922	1.13812	1.3843	0.7866	0.588724	0.449738	0.554394	0.520783	0.4026	0.455915	0.387643	0.440737	0.274134	-0.26771	-0.68797	-0.7892	-1.67771	-2.33085	-1.28022	-1.83035
731.52	0.155118	0.336036	0.7296	0.585892	0.909408	1.19223	1.35387	1.63867	1.32916	1.73963	1.93606	1.81806	1.61933	1.50772	1.25184	0.617038	0.615036	0.57539	0.32554	-0.1537	0.168186	0.369586	0.459551	0.309127	0.047585	0.539312	-0.54805	-1.0086	-1.74348	-0.94605	-2.15309	-2.14437
757.54	0.384878	0.672121	0.592432	0.707637	0.635487	0.662896	0.647351	0.704917	0.545628	0.547577	0.776013	0.560807	0.573832	0.943291	0.958344	0.704657	0.366335	0.369486	0.2379	0.213748	-0.0551	0.353698	0.278218	0.240358	0.14031	0.160762	-0.07461	-0.76347	-0.17712	-0.06663	0.304238	0.325323
657.52	1.03727	0.954556	0.726593	0.973564	0.798667	1.0641	1.17991	0.731049	0.63033	0.493613	0.79463	1.01913	1.15959	0.977262	0.819529	0.966521	0.649751	0.910524	0.512809	0.688407	0.555408	0.30239	-0.15227	0.15769	0.127761	0.321982	-0.16891	-0.44834	-0.2975	-0.0557	-0.11588	-0.07608
773.53	0.363633	0.470937	0.535839	0.485443	0.55211	0.540524	0.542372	0.554954	0.455836	0.575766	0.646506	0.572017	0.397909	0.886513	0.918617	0.694652	0.382664	0.215398	0.163268	0.095131	0.068979	0.247125	0.386463	0.276338	0.211033	0.168617	-0.12627	-0.84076	-0.22514	0.268608	0.387856	0.408485
887.56	0.758041	0.623351	0.896539	0.564233	0.625151	0.880801	0.705209	-0.13139	-0.22182	0.250716	0.148867	0.312162	0.094779	0.213807	0.305769	0.635834	0.690031	0.339803	1.0322	0.582502	0.152151	0.002679	-0.26917	0.191094	-0.29809	-0.26495	0.254125	0.883115	0.209034	-0.1708	-0.88016	-0.18589
659.53	0.505567	0.986594	1.11592	0.875237	0.696705	0.868438	0.389019	-0.34176	-0.59619	-0.0004	0.297927	0.414021	0.323164	0.273421	0.244715	0.487352	0.694259	0.790611	0.917475	0.791098	0.29191	-0.00155	-0.04797	-0.14923	0.298266	-0.48804	-0.6683	0.5688	-0.19175	-1.10447	-0.75902	-0.77947
631.5	0.287418	0.412774	1.09797	1.08485	0.782825	0.853043	0.482058	-0.08536	-0.34447	0.121222	0.249411	0.096629	-0.16065	-0.04801	0.046799	0.247514	0.262704	0.011392	0.190524	0.547793	0.30393	-0.10866	-0.68554	-0.16663	-0.619	-0.69514	0.618192	1.12048	0.611568	-0.93366	-1.21105	-0.98069
810.53	0.22198	-0.32169	-0.3666	-0.33166	-0.40094	-0.30852	-0.21578	-0.05363	-0.21563	-0.15242	-0.17813	0.354524	0.284863	-0.26141	-0.16421	-0.56605	0.016767	-0.02658	0.091344	-0.32147	-0.16743	-0.08888	-0.0933	-0.29505	-0.14992	-0.52163	-0.13849	0.490495	0.088728	-0.52345	-0.8618	-0.59884
798.66	0.573756	0.075916	-0.13044	0.065267	-0.14269	-0.25855	-0.42697	-0.55206	-0.46875	-0.414	-0.08424	0.030396	0.051048	-0.08041	0.062472	0.013783	0.153206	-0.01519	-0.09376	-0.08131	-0.38595	-0.52766	-0.25033	-0.51826	-0.51932	-0.77912	-0.24119	0.430748	0.22501	-0.86395	-0.79849	-0.5499
788.55	-0.30003	-0.08929	-0.05349	-0.01179	0.065313	-0.39033	-0.01393	-0.27952	-0.27819	-0.4287	-0.20381	-0.11409	-0.75613	-0.30048	-0.04816	-0.07881	-0.45215	-0.32851	-0.52317	-1.03264	-0.43718	-0.75624	-0.106	-0.53275	-0.87299	-0.73023	-0.38033	0.663397	0.800791	-0.52221	-1.00746	-1.03071
700.52	-0.30378	-0.82257	-0.86912	-0.56249	-0.75414	-1.00416	-0.81451	-0.50915	-1.04593	-0.84498	-0.84301	-1.0439	-0.54274	-0.90187	-0.83676	-0.66995	-0.78751	-0.17019	-0.47033	-0.50062	-0.21263	-0.12712	-0.23252	-0.42947	-0.54652	-0.11101	0.53318	0.421264	0.290436	0.189616	-0.24801	-0.48365
754.57	0.312879	-0.05957	-0.30006	-0.18579	-0.32658	-0.15946	-0.50409	-1.10707	-1.03469	-1.09098	-1.25555	-0.85165	-1.22146	-0.77474	-0.88629	-0.3842	-0.33883	-0.18239	-0.60063	-0.90765	-0.71141	-0.59705	-0.24684	-0.5525	-0.97427	-0.33485	0.31128	1.11183	0.497247	-0.3502	-1.0249	-0.35537
726.54	-0.48797	-0.18104	-0.42104	-0.44649	-0.58188	-0.31267	-0.47133	-0.65249	-0.87144	-0.24748	-0.90324	-0.50176	-0.74839	-0.49994	-0.37759	-0.976	-0.70491	-0.99327	-1.54533	-0.99369	-1.19921	-0.40693	-0.82677	-0.33519	-0.91788	-0.3774	0.114253	1.00364	0.71322	-0.33396	-1.03652	-0.65405
806.55	-1.84448	-2.87724	-0.89535	-0.66727	-1.83786	-0.88973	-0.41502	-0.26348	-0.28454	-0.69634	-0.38377	-0.67825	-0.95953	-1.48346	-1.65219	-1.52062	-1.4391	-1.44288	-0.91186	-1.51466	-1.38199	-0.33867	-0.3303	-1.61948	-0.5471	-0.63247	0.531573	0.335981	0.929131	-0.43698	-1.11245	-0.97217
898.7	-0.96865	-0.55567	-1.69237	-1.1478	-1.11498	-1.16222	-1.44693	-0.72245	0.116418	-0.73012	-1.05505	-0.72705	-0.47074	-0.98798	-1.39157	-1.11912	-2.34439	-0.80799	-1.32083	-1.75496	-1.15665	-0.35051	-0.46984	-0.76458	-0.97636	-1.50743	0.795131	0.511215	-0.23427	0.224255	-0.87738	-2.7465
824.66	-1.30828	-0.93917	-1.93004	-1.49734	-1.7247	-0.85663	-0.43172	-0.50633	0.132156	-1.52198	-1.41494	-0.71802	-1.50561	-1.07328	-0.69978	-1.35258	-2.48531	-1.48681	-2.13466	-1.62087	-1.19542	-0.96663	-0.61598	-1.65422	-2.44725	-0.89409	0.034948	0.935039	0.673009	-0.10083	-0.76555	-1.44247
808.67	-0.88216	-1.08145	-1.24722	-1.15736	-1.20179	-1.32005	-1.7345	-2.03981	-1.79414	-1.8001	-1.7409	-1.68868	-2.00815	-1.88849	-1.68838	-2.22657	-1.09337	-1.17589	-1.7812	-1.05292	-0.78443	-1.79707	-2.11468	-0.98431	-1.33601	-1.49492	0.264872	1.30312	1.00308	-0.0166	-1.64378	-0.99101
834.62	-1.6904	-1.65652	-1.46081	-1.45978	-1.3743	-1.57015	-1.43459	-1.52661	-1.28032	-1.06301	-1.47571	-1.99813	-1.39411	-1.54145	-1.7872	-2.10764	-2.12839	-1.99257	-1.61045	-1.41724	-0.84553	-1.24205	-1.57709	-1.23406	-0.7119	-0.56742	0.044965	0.744609	0.593572	-0.14028	-0.50342	-0.78443
878.6	-1.45527	-1.902	-2.31907	-2.10553	-1.52166	-1.71595	-1.83592	-2.07212	-1.61341	-2.07909	-1.90619	-1.69638	-1.54623	-2.08873	-1.91537	-1.5573	-2.05164	-1.55503	-1.78864	-1.58435	-1.60739	-1.23139	-1.30202	-0.81253	-0.77393	-0.51904	0.271252	1.20073	0.776781	-0.02391	-0.34654	-0.84812
844.64	-1.81386	-1.79347	-1.96003	-1.98997	-2.0607	-2.20826	-2.01613	-1.81244	-1.70478	-1.39527	-1.26341	-1.80685	-2.37257	-1.14373	-1.39354	-2.06366	-1.31767	-2.30668	-2.4495	-2.18528	-2.03035	-1.42457	-1.22927	-1.997	-2.12168	-1.27976	0.157228	1.31465	1.02906	0.151337	-0.92155	-1.40803
860.64	-2.35778	-2.78011	-2.45695	-2.28381	-3.17181	-2.70512	-1.965	-2.67808	-2.63021	-1.84058	-2.1874	-2.00437	-3.03938	-3.13503	-2.87526	-2.55119	-2.72504	-2.11389	-2.43976	-2.52552	-1.66227	-2.49113	-1.68754	-1.43392	-1.32483	-1.74696	0.367135	0.97176	0.72522	-0.17323	-0.65359	-1.84382
888.62	-2.44706	-2.58739	-2.66221	-2.95386	-2.69378	-3.12387	-3.05028	-3.06784	-2.99701	-2.99781	-3.06063	-2.83118	-3.24306	-2.96328	-2.62125	-2.43276	-2.99615	-2.72407	-2.37271	-2.40986	-1.7418	-2.27811	-2.24971	-1.5762	-1.96094	-1.70143	0.130596	1.29196	0.860439	-0.33378	-1.12602	-1.72995
600.51	-1.79696	-1.38027	-1.30175	-1.21813	-1.06632	-0.98717	-0.67433	-0.84747	-1.12404	-0.63865	-0.39711	-0.59848	-0.84072	-0.85962	-0.77001	-1.3183	-1.76403	-1.31845	-0.46165	-0.41438	-0.48912	-0.46562	-0.17778	0.075218	0.245469	0.564721	0.339775	-0.38647	-0.10357	0.457864	0.467423	0.451473
834.53	-1.23301	-2.67116	-2.43282	-2.50486	-2.71585	-2.7201	-2.51796	-2.67329	-2.21973	-2.15726	-1.97289	-1.30128	-1.56614	-1.85354	-1.96311	-1.55074	-1.30413	-0.92575	-0.66046	-0.62453	-0.64826	-0.87567	-0.87782	-0.48658	-0.12645	-0.14129	-0.03121	-0.37618	0.144468	0.284925	0.645824	1.05798
