# Supplementary material for: Nanoneedles enable spatiotemporal lipidomics of living tissues
Source: Nat Nanotechnol. 2025 Jun 16;20(9):1262–72. doi: 10.1038/s41565-025-01955-8 (PMC12443637; doi:10.1038/s41565-025-01955-8)
Supplement: Supplementary file 5 — Statistical source data. [file 41565_2025_1955_MOESM5_ESM.xlsx]

## Sheet: Figure 4d-top left
	log2(fold change)	-log10(adj. P value)
600.21	0.301434	2.14852e-05
600.51	0.606347	47.4838
600.7	0.377344	0.000226066
601.03	0.457549	0.704854
601.08	0.164909	0
601.29	0.155104	0
601.36	0.208397	3.11569e-10
601.51	0.571855	29.1104
601.81	0.459887	0.20985
602.08	0.129171	0
602.37	-0.0876757	0
602.51	0.474394	22.7779
602.8	0.221229	0
603.11	0.391082	0.13232
603.24	0.113335	0
603.39	0.0599734	0
603.5	0.406884	8.65916
603.8	0.582493	1.30804
604.12	0.286271	0.000116313
604.5	0.194346	1.92607e-09
604.82	0.524588	0.72871
605.07	0.396554	0.000149328
605.11	0.351505	0.0140964
605.47	0.136906	0
605.8	0.347184	5.84369e-06
606.11	0.0888956	0
606.5	0.552282	1.23489
606.89	0.318322	3.34932e-10
607.14	0.288648	2.11305e-07
607.74	0.640437	2.06337
607.8	0.488562	0.189559
608.13	0.197525	0
608.5	0.740796	5.05235
608.76	0.455673	0.725995
609.12	0.0591278	0
609.8	-0.0302785	0
610.12	0.427627	0.277292
610.22	0.849395	15.0028
610.51	0.520502	0.591618
610.74	0.270011	6.50156e-05
611.07	0.473607	1.67111
611.13	0.195443	0
611.18	0.337918	6.30801e-07
611.73	0.765927	4.77325
611.78	0.740647	1.66556
612.12	-0.0456542	0
612.22	0.532131	2.88243
612.51	0.703452	5.61706
612.72	0.313933	0.0239145
613.08	0.504168	1.85752
613.37	0.193044	0
613.52	0.374585	0.714441
613.73	0.419258	0.0180426
614.2	0.147027	0
614.25	0.0107575	0
614.52	0.356066	0.428549
614.68	0.399981	0.114608
615.03	0.242379	3.26232e-12
615.06	0.448005	0.210742
615.3	0.173018	0
615.78	0.386732	1.88977e-06
616.05	0.524413	0.737172
616.25	-0.250848	0.00010416
616.81	0.511158	0.288359
617.05	0.336623	0.00371274
617.15	0.309651	2.9241e-05
617.41	0.15388	0
617.8	0.537963	0.0309398
618.55	0.221321	4.14618e-06
618.8	0.399459	0.0102283
619.08	0.263028	3.81217e-10
619.11	0.344513	0.00102146
619.4	-0.00788438	4.82164e-17
620.09	0.516238	1.28104
620.55	0.222139	1.14275e-06
620.8	0.49671	0.402374
621.09	0.257483	1.1571e-10
621.18	0.364074	0.0309398
621.77	0.309001	1.35054e-11
622.19	-0.0837919	0
622.54	0.288521	0.000274113
622.77	0.680391	3.33445
623.12	0.200247	0
623.76	0.21258	0
624.08	0.386595	0.00970765
624.5	0.560608	0.642643
624.72	0.390718	0.0773098
625.11	0.11364	0
625.51	1.42322	43.1774
625.74	0.236831	0
626.08	0.227605	5.53042e-14
626.19	-0.268223	1.63936e-14
626.52	1.27257	39.3257
626.71	0.642195	5.05267
627.09	0.464676	1.39888
627.41	0.0795861	0
627.52	0.731123	32.526
627.84	0.157009	0
628.08	0.134021	0
628.54	1.06126	73.3539
628.7	0.585052	3.46994
629.08	0.145666	0
629.36	0.137359	0
629.51	0.676873	13.5711
629.81	0.568617	0.683199
630.1	0.397421	0.00105337
630.25	0.171169	0
630.52	1.01888	32.3989
630.66	0.687856	3.48654
631.04	0.540407	2.31733
631.14	0.360919	0.0332078
631.29	0.253367	1.20442e-11
631.5	0.332871	2.17645
631.77	0.463907	0.088685
632.15	0.37496	0.00333981
632.2	0.0763318	0
632.51	0.410642	3.06379
632.64	0.901718	8.55623
633.02	0.395855	0.368435
633.12	0.0864069	0
633.39	-0.0227386	0
633.5	0.364136	0.379279
633.75	0.609715	2.33354
634.12	0.210566	0
634.39	0.0293099	0
634.51	0.377417	1.37582
634.78	0.478723	0.273025
635.08	0.191989	1.92865e-16
635.39	0.00859805	1.44649e-16
635.74	0.442521	0.254027
636.12	0.523344	0.755803
636.51	0.442412	2.29031
636.77	0.638128	1.78382
637.06	0.234578	5.12082e-12
637.28	0.118736	0
637.73	0.670788	3.96846
638.08	0.250433	1.28694e-12
638.15	0.28456	2.32216e-06
638.75	0.399632	0.00140563
639.07	0.397873	0.180077
639.51	0.208125	1.4906e-10
639.75	0.42687	0.154167
640.06	0.237234	8.07239e-13
640.69	0.477888	0.583001
641.05	0.446132	0.613497
641.1	0.211003	0
642.06	0.389321	0.0140964
642.29	0.0137381	0
642.56	0.131901	0
642.68	0.423573	0.0924795
643.06	0.458687	1.10499
643.78	0.508179	0.273025
644.18	0.122351	0
644.58	0.175662	0
645.09	0.058249	0
645.22	0.388695	0.474161
645.32	0.111379	0
645.49	-0.0647014	0
645.79	0.281862	6.65318e-12
646.18	0.0109138	0
646.58	0.389308	1.04603
646.8	0.416767	0.000928207
647.06	0.439806	0.0207688
647.11	0.367322	0.160619
647.78	0.494305	0.329602
648.1	0.465497	0.428487
648.2	-0.105642	0
648.58	0.491154	1.33627
648.77	0.435905	0.0171619
648.99	0.459345	0.363071
649.09	0.50694	0.639996
649.36	0.0779611	0
650.13	-0.0667036	0
650.76	0.394185	0.000634971
651.14	0.355312	7.19279e-06
651.47	0.494375	0.197682
651.7	0.634349	3.40382
652.1	0.122512	0
652.54	0.955359	13.1161
653.08	0.0473833	0
653.24	0.192582	0
653.48	0.32852	0.0768839
653.7	0.520108	1.43008
654.09	0.360596	0.00832821
654.56	0.167491	0.00215589
654.73	0.212222	0
655.07	0.147813	0
655.56	0.560431	9.73976
655.69	0.762179	4.44492
656.06	0.250449	5.3377e-12
656.56	-0.103104	4.82164e-17
656.75	0.400039	3.72448e-08
657.06	0.220376	0
657.55	0.125501	0
657.79	0.450821	0.00193998
658.05	0.330566	5.21531e-06
658.16	0.00427831	0
658.54	0.0220259	0
659.04	0.357424	0.00932855
659.33	0.159456	0
659.53	-0.0251831	0
660.04	0.310336	1.7032e-08
660.41	0.223976	8.96214e-10
660.54	0.254906	0.000186589
661.06	0.078523	0
661.38	-0.194189	0
661.52	0.345015	0.399395
661.76	0.439078	0.00213525
662.07	0.285006	4.4651e-09
662.19	0.0114	4.82164e-17
662.43	0.0570485	0
662.55	0.383312	0.186788
662.78	0.574692	0.716222
662.94	0.233122	9.64327e-16
663.07	0.200772	0
663.2	0.229639	0
663.51	0.280823	0.0135074
663.76	0.22004	0
664.07	0.329817	0.00120456
664.14	0.425749	0.000319664
664.42	0.218463	9.64327e-17
664.76	0.363956	0.000159865
665.03	0.134723	0
665.09	0.325027	8.9939e-07
665.71	0.513276	0.448349
666.06	0.489665	3.02329
666.52	0.30242	0.0140964
666.73	0.404877	0.00831516
667.07	0.26542	0.000102253
667.51	0.32281	0.140682
667.66	0.390603	0.0131524
668.07	0.414665	0.296646
668.57	0.0492529	0
668.63	0.233268	3.21011e-10
669.06	0.472489	0.742555
669.13	0.287687	7.33853e-14
669.45	0.0666947	0
669.58	0.340522	0.221041
670.08	0.270341	3.81217e-10
670.46	0.362945	0.0551658
670.58	-0.160034	1.03663e-06
671.06	0.149612	0
671.59	-0.00732044	4.82164e-17
671.7	0.163093	0
672.12	0.537335	0.619267
672.59	-0.188514	2.20793e-10
673.35	0.200632	2.03349e-11
673.48	-0.321061	1.58409
673.59	0.12457	0
674.09	0.189885	0
674.35	-0.192816	0
674.49	-0.180141	2.74701e-07
674.58	0.101408	0
674.91	0.641898	2.22707
675.05	0.196709	0
675.34	0.142281	0
675.48	0.0330421	0
676.5	0.339732	0.32126
676.76	0.753944	3.49599
677	0.431307	0.00393413
677.07	0.135717	0
677.25	0.119958	0
678.07	0.42342	0.0620317
678.51	0.262353	0.00832821
678.75	0.589451	1.32614
679.1	0.530771	1.3012
679.5	0.984382	6.59148
679.74	0.42068	3.32417e-06
680.1	0.282218	3.81217e-10
680.54	0.302858	0.551328
680.75	0.57971	0.793462
681.08	0.475067	0.494803
681.53	0.281233	0.031272
681.65	0.688109	2.25642
682.09	0.452768	0.228343
682.58	-0.18836	1.49704
682.99	-0.0842817	0
683.07	0.266049	4.37318e-12
683.59	-0.151749	0.0462995
684.07	0.324988	1.27705e-06
684.42	0.179869	0
684.59	-0.245083	3.23205
685.05	0.279451	1.33778e-06
685.51	-0.0340846	0
685.59	-0.260494	1.86687
685.74	0.208671	0
686.06	0.139389	0
686.47	0.0889979	0
686.59	-0.235926	0.411152
686.7	0.228069	0
687.05	0.136655	0
687.35	0.0455801	0
687.55	-0.163889	0.00102146
688.07	0.32028	4.14618e-06
688.36	0.278058	7.40485e-06
688.55	-0.00736439	0
688.79	0.533151	0.0900645
689.06	0.258373	6.75029e-16
689.55	0.0221931	0
689.75	0.259579	5.15433e-14
690.03	0.371637	1.14275e-06
690.08	0.535577	1.02594
690.52	0.115451	0
691.34	0.359573	1.95394e-05
691.48	-0.0755159	0
691.65	0.430555	0.0261375
692.48	0.400198	1.13233
692.73	0.509183	0.153165
693.15	0.425601	0.000102253
693.47	0.400902	0.0659613
693.71	0.501187	0.319201
694.47	0.394618	0.379279
694.73	0.676822	2.12673
695.07	0.455709	0.745073
695.55	0.106879	0
696.08	0.307512	7.40485e-06
696.48	0.377786	0.835949
696.6	-0.0583945	0
696.7	0.844932	5.16421
697.06	0.398805	0.00475935
697.48	0.130683	0
697.6	-0.0668732	0
698.04	0.0369347	0
698.5	-0.226924	0.0152563
698.61	-0.0049697	0
698.97	0.239587	0
699.03	0.5353	1.36279
699.49	-0.179166	3.15428e-07
699.6	0.133131	0
700.04	0.163319	0
700.52	-0.630687	45.7527
700.69	0.479655	0.0754283
701.01	0.161057	0
701.07	0.443605	0.0214502
701.37	0.0539803	0
701.52	-0.476026	18.4989
702.02	-0.0518164	0
702.12	0.434483	0.297088
702.53	-0.328365	4.92383
702.67	0.398288	0.00208563
703.04	0.339368	0.000836783
703.33	0.223282	0
703.52	0.00742363	0
703.61	0.416528	0.0892024
704.13	0.391309	0.333555
704.41	0.0507757	0
704.53	0.396996	2.11231
705.06	0.372827	0.00545759
705.51	0.178251	0
705.74	0.661523	2.31692
706.52	0.682143	4.3554
706.62	0.490703	0.263142
707.06	0.372536	0.00765065
707.54	0.552892	1.77472
707.63	0.465367	0.499982
708.09	0.327008	9.98962e-10
708.45	0.267889	1.33778e-06
708.59	-0.0428188	0
709.05	0.248718	1.97852e-11
709.15	0.28352	7.27021e-12
709.6	-0.140277	2.3632e-05
709.71	0.439078	0.082704
710.07	0.151836	0
710.45	0.345484	0.0467312
710.61	-0.0656062	0
710.74	0.292485	2.852e-12
711.05	0.391262	0.0796017
711.48	0.00449898	0
711.62	-0.211502	0.039313
711.72	0.381465	2.28541e-05
712.06	0.202418	0
712.45	0.306397	0.0603162
712.62	-0.119341	0
713.01	0.268967	2.23475e-09
713.57	0.341846	1.30898
713.71	0.623748	0.704854
713.99	0.414234	0.00047056
714.02	0.0520849	0
714.51	-0.106236	0
714.57	0.0613441	0
714.7	0.534116	0.281103
715.02	0.406575	0.0839784
715.57	0.0946805	3.53074e-12
715.72	0.361649	0.000102253
716.05	-0.0282879	0
716.4	0.0458346	0
716.54	0.095947	2.80657e-10
716.99	0.449862	0.0768839
717.03	0.423393	0.158283
717.34	-0.0725391	0
717.53	-0.0402431	0
717.58	0.0996692	0
717.69	0.901436	5.62368
718.01	0.305509	5.45558e-08
718.08	0.378918	0.0140964
718.53	0.18882	0.935773
718.67	0.612858	1.03041
719.01	0.17288	0
719.12	0.470791	0.803369
719.31	0.327632	2.32972e-05
719.53	0.323716	2.35008
719.71	0.472163	0.26837
720.12	0.384534	0.0979271
720.53	0.293402	0.0429293
721.09	0.467565	0.483009
721.48	0.395164	1.51202
722.09	0.30644	2.26977e-08
722.5	-0.417513	4.55716
722.59	0.384045	0.0509089
723.05	0.188148	0
723.1	0.453698	0.067828
723.5	-0.0552332	0
723.58	-0.0766848	0
724.06	0.462373	0.205567
724.51	-0.275897	1.62751
724.69	0.450025	0.235626
725.03	0.233941	5.39541e-14
725.51	-0.129581	1.92865e-16
725.59	0.181583	0
726.04	0.420877	0.114507
726.54	-0.484077	30.5255
727.02	0.352218	0.0140964
727.54	-0.380704	10.2772
728.03	-0.0456995	0
728.55	-0.328043	8.86209
728.71	0.506751	0.184699
729.03	0.652265	3.51025
729.11	0.303477	1.38768e-09
729.55	-0.398974	3.83557
729.66	0.233305	3.37515e-16
730.07	0.344094	0.000880752
730.56	-0.0507688	0
731.04	0.521366	0.996204
731.33	0.162175	0
731.55	-0.0538161	0
731.64	0.362315	0.00553409
732.07	0.463403	0.172864
732.55	-0.0271011	0
732.92	0.409035	0.00988383
733.04	0.379932	0.000206052
733.3	0.276041	1.89583e-08
733.53	0.366524	0.487714
733.7	0.597562	0.198727
734.06	0.216694	0
734.52	0.123936	0
734.93	0.436245	0.0214546
735.06	0.303736	2.16061e-09
735.49	0.250042	3.35576e-05
735.61	0.118924	0
736.49	0.16268	1.4906e-10
736.64	0.0247468	0
736.69	0.162741	0
737.06	0.192927	0
737.53	-0.475612	10.4853
737.59	-0.0938977	0
737.69	0.285443	5.40384e-08
738.04	0.201319	0
738.51	-0.0249307	0
738.62	-0.0922247	0
739.02	0.881615	6.11887
739.08	0.358184	0.0106354
739.53	-0.308578	2.03799
739.61	0.0858812	0
740.02	0.598211	1.60486
740.51	-0.204355	0.0423108
740.67	0.327366	4.98305e-05
741.04	0.336672	0.00078041
741.28	0.193933	0
741.52	-0.1247	0
742.08	0.0488217	0
742.38	0.561782	1.26845
742.53	0.00793484	0
742.68	0.344439	0.000216805
743.03	0.303473	3.66789e-08
743.41	0.277092	4.82164e-15
743.54	0.12452	5.45558e-08
743.59	0.436923	3.5725
743.69	0.3968	0.00459053
744.41	0.326357	4.36046e-08
744.55	0.22144	8.57057
745.02	0.345458	0.000192189
745.31	0.339309	0.00675555
745.55	0.203481	2.41085
746.03	0.222806	0
746.53	0.396651	8.22624
746.69	0.676035	2.31733
747.04	0.196247	0
747.13	0.569967	1.61086
747.3	0.308287	1.24919e-06
747.51	0.647374	18.9507
748.05	0.330084	1.82065e-05
748.52	0.15518	0.527014
749.02	0.152059	0
749.11	0.288011	5.39541e-14
749.52	-0.114111	5.81511e-07
749.65	0.545604	0.711269
750.04	0.507868	0.194544
750.07	0.410105	0.0433126
750.53	-0.150521	1.80298
751.03	0.597364	2.13681
751.3	-0.0444689	0
751.54	-0.217884	3.14323
752.04	0.573553	1.72937
752.28	0.176938	0
752.55	-0.545109	26.0529
753.04	0.431708	0.272471
753.3	0.221488	0
753.55	-0.460181	12.5241
753.67	0.302737	5.09481e-06
754.05	0.0627453	0
754.56	-0.542043	18.9695
755.04	0.231594	6.75029e-16
755.57	-0.254401	0.224729
756.06	0.20105	0
756.57	-0.26901	0.499982
756.72	0.557195	0.311819
757.05	0.102567	0
757.12	0.270384	0
757.51	-0.139369	0
757.58	0.0525495	0
758.05	0.532618	1.44216
758.33	-0.0521581	0
758.48	-0.60128	20.563
758.7	0.294774	2.32297e-12
759.01	0.191628	0
759.33	0.113261	0
759.49	-0.394548	3.85863
759.53	-0.168875	2.25755e-10
759.7	0.219013	0
760.04	0.315237	2.9241e-05
760.09	0.354635	0.000102253
760.34	0.176185	0
760.51	-0.356833	7.15456
760.66	0.348727	0.00436618
760.99	0.631153	2.02126
761.03	0.367524	5.68067e-06
761.51	-0.39543	3.52855
761.65	0.221677	0
762.06	0.261101	1.83912e-12
762.52	0.0376944	0
762.91	0.334066	7.688e-12
763.02	0.429748	0.0527048
763.3	0.205292	0
763.53	0.0380132	0
763.67	0.540746	0.822433
764.06	0.259931	8.99994e-11
764.53	-0.179377	1.36333
764.68	0.5369	0.499982
765.05	0.159545	0
765.29	0.116103	0
765.56	0.0511578	0
766.07	0.354463	0.00102817
766.29	0.282578	1.00502e-07
766.53	0.254254	12.0308
766.98	0.530871	0.736016
767.04	0.0097703	4.82164e-17
767.31	0.346573	0.00515799
767.54	0.262699	8.49972
767.97	0.387241	0.000125461
768.05	0.283494	5.91027e-08
768.43	0.193683	0
768.53	0.12246	0.92925
769.03	0.354176	0.0366211
769.53	0.218718	2.56885
769.69	0.454695	0.0822961
770.04	0.295093	4.22607e-06
770.53	0.0442443	0
771.03	0.344236	0.00409082
771.37	-0.111729	0
771.53	0.072914	0
771.62	0.310143	0.140682
772.04	0.471088	0.245248
772.41	0.309333	2.26714e-09
772.55	0.154889	0.0287859
773.02	0.0173824	0
773.54	0.392027	5.13389
774.05	0.370047	0.00186781
774.33	0.126236	0
774.53	0.867122	70.3937
775.03	0.460106	0.326663
775.54	0.772054	31.1947
775.71	0.640577	1.46292
776.05	0.313281	4.76714e-10
776.55	0.0825882	1.7032e-08
777.06	0.272687	3.81217e-10
777.34	0.2866	2.60198e-11
777.47	0.0542568	0
777.55	-0.0628467	0
778.06	0.238635	1.57185e-14
778.41	-0.360133	1.64049e-10
778.56	-0.232411	4.86003
779	0.48955	0.239161
779.07	0.454146	0.54252
779.56	-0.0789993	0
780.06	0.351469	0.00193977
780.49	-0.100868	0
780.56	-0.343411	6.6832
780.97	0.48328	0.0783161
781.04	0.425561	0.198581
781.48	-0.108985	0
781.56	-0.222627	0.184067
782.05	0.129466	0
782.53	-0.329377	1.33202
783.03	0.368655	8.001e-05
783.53	-0.0225151	0
784.03	0.476011	0.537185
784.07	0.315784	4.58724e-06
784.5	-0.436934	17.0531
784.62	-0.0777187	0
785.02	0.347574	1.05978e-07
785.12	0.529061	0.432871
785.5	-0.397555	7.82761
785.62	-0.0949585	0
786.52	-0.424428	24.4499
787.01	0.554309	0.787862
787.53	-0.359193	9.21039
787.67	0.350748	7.97762e-07
788.05	0.233116	4.31054e-14
788.39	0.463056	0.29892
788.54	-0.459751	48.5029
789.02	0.266431	2.23475e-09
789.3	0.423	0.0140964
789.54	-0.428537	35.6684
790.04	0.431051	0.03896
790.37	0.138161	0
790.54	0.549765	52.4848
791.44	0.342528	0.00078041
791.54	0.716721	53.2184
791.94	0.513582	0.150198
792.43	0.121623	0
792.55	0.319341	9.7078
793.04	0.393758	0.0902329
793.14	0.389709	0.153118
793.56	0.195937	1.80164
794.05	0.5829	1.47021
794.43	0.0779537	0
794.54	0.277763	33.5494
794.71	0.684426	2.3522
795.04	0.154313	0
795.13	0.164318	0
795.55	0.209352	9.64459
796.05	0.0724094	0
796.54	0.267761	18.8105
797.04	0.340603	0.0105302
797.4	-0.00319095	0
797.55	0.278481	8.75545
798.05	0.172451	0
798.1	0.210899	0
798.45	-0.097641	0
798.54	0.124127	1.27705e-06
798.61	-0.134521	1.71966e-05
799.02	0.285547	8.33103e-08
799.4	0.0713261	0
799.53	0.0813827	0
799.64	-0.399862	4.39277
800.05	0.120299	0
800.12	0.247589	2.41082e-16
800.5	-0.0153667	0
800.63	0.000889867	4.82164e-17
800.71	0.217117	0
801.03	0.313314	0.000125461
801.5	-0.114749	1.15719e-15
802.36	0.28703	1.26038e-13
802.51	0.146342	0.00327903
803.04	-0.104489	0
803.35	0.193433	2.6736e-13
803.52	0.0119413	0
804.02	0.318706	3.81217e-10
804.36	0.11306	0
804.52	0.179338	0.00102146
804.92	0.346272	0.000145453
805	0.0470143	0
805.35	0.131519	0
805.51	0.220738	0.000262039
805.56	-0.197503	0.0211322
806.04	0.250978	0
806.52	-0.50501	16.5986
807.02	0.315259	1.94371e-05
807.35	-0.105191	0
807.53	-0.319079	4.31967
808.05	0.394052	0.000568426
808.51	-0.186766	2.42212
809.03	-0.0648643	0
809.51	-0.175356	0.239812
809.63	-0.0231818	0
809.97	0.415995	0.000292462
810.02	0.329952	0.000125461
810.39	0.293455	0.0768839
810.52	-0.321182	24.9766
811.02	0.343198	2.14852e-05
811.39	0.0626849	0
811.52	-0.222027	4.91015
811.99	0.540972	0.487714
812.02	0.205368	0
812.4	0.205417	1.01897e-06
812.53	-0.379643	14.9754
812.63	-0.317087	2.05495
813.02	0.0666183	0
813.53	-0.230577	1.6706
813.63	-0.180859	1.28398e-07
814.02	0.270413	1.98338e-12
814.45	0.0192612	0
814.55	-0.624718	37.5436
815.02	0.132523	0
815.43	-0.0631668	0
815.55	-0.508361	10.8535
816.03	0.398034	0.102715
816.55	0.0143942	0
817.01	0.258953	3.85731e-16
817.55	0.09032	0
817.98	0.508313	0.224455
818.53	0.320305	3.80872
818.95	0.414671	0.000656949
819.38	0.11254	0
819.57	0.0358519	0
820.04	0.212642	4.77342e-15
820.17	0.0972312	0
820.47	0.327774	2.14345
820.56	0.110643	0.000145004
820.98	0.509078	0.407773
821.04	0.324775	0.000415785
821.17	0.367428	0.00233311
821.56	0.180453	2.29875
822.05	0.154034	0
822.14	0.169471	0
822.48	0.0392452	0
822.56	0.221497	8.51719
823.03	0.336758	0.00103597
823.22	0.431498	0.0412942
823.55	0.182655	1.68054
824.04	0.266664	3.21011e-10
824.37	0.573958	3.75189
824.51	0.274489	6.20937
824.63	-0.0321425	0
825.02	0.462584	0.524328
825.36	0.165678	0
825.51	0.252547	4.31283
825.64	-0.134983	1.38526e-11
826.01	0.483266	0.13232
826.37	0.534071	3.2504
826.49	0.214803	3.7937
826.66	-0.491163	14.3097
827.01	0.505716	0.319842
827.37	0.280965	7.23246e-16
827.5	0.201613	1.61336
827.67	-0.471991	6.11804
828.02	0.271371	3.92452e-12
828.36	0.53852	3.27025
828.49	0.162913	0.304712
829.01	0.347279	1.78182e-07
829.34	0.285664	1.98845e-08
829.51	0.16183	7.26331e-07
830.02	0.582099	2.17512
830.36	0.464118	2.7967
830.5	0.195307	0.0140964
830.53	0.314625	1.41449
830.59	-0.166708	5.08731e-12
831.01	0.25651	1.06076e-15
831.36	0.0507355	0
831.5	0.164553	3.16576e-11
831.54	0.237626	0.00244403
831.67	0.365573	0.0672837
832.02	0.194068	0
832.08	0.353267	4.64344e-06
832.38	0.174902	0
832.5	0.61463	30.4193
832.59	-0.1399	1.78182e-07
832.99	0.33838	5.6919e-08
833.04	0.467975	0.650334
833.5	0.326544	5.78235
833.57	0.0335643	0
834.04	0.197727	0
834.35	-0.150091	0
834.53	1.14808	166.476
835.03	0.341577	1.98845e-08
835.39	0.269583	7.14527e-07
835.53	0.744462	77.5559
836.03	0.267421	1.00541e-12
836.09	0.25887	0
836.54	0.172774	3.41015
836.95	0.27766	1.10898e-15
837.02	0.419149	0.00971689
837.42	0.372031	0.501553
837.54	0.0273979	0
838.03	0.138691	0
838.55	-0.0252727	0
839.02	0.37786	0.0217948
839.55	-0.087304	2.60198e-11
840.03	0.377455	0.0344481
840.36	0.50788	0.92187
840.53	-0.357246	8.55223
841	0.21694	0
841.53	-0.182549	0.0331132
842.02	0.489227	0.224455
842.34	0.618861	2.90906
842.52	0.00406417	0
843.01	0.260048	0
843.38	0.0153733	0
843.48	-0.0846931	0
843.53	0.062359	0
844.02	0.457763	0.115615
844.34	0.161613	0
844.54	0.114775	9.78024e-10
844.63	-0.354983	24.4475
845.01	0.364768	0.000515417
845.36	0.115043	0
845.48	-0.311792	1.77333
845.54	0.314249	3.2917
845.63	-0.344254	13.8295
846.03	0.587859	1.17178
846.34	0.31947	0.0412942
846.5	-0.28291	12.3394
846.63	-0.481758	40.4406
847.01	0.439722	0.0513758
847.5	-0.273864	4.81094
847.63	-0.493938	35.6228
848.03	0.135925	0
848.49	0.384482	22.4169
848.62	-0.288973	18.9857
849.02	0.455334	0.0832788
849.4	0.439184	0.333161
849.5	0.435977	18.5526
849.62	-0.276065	11.5888
850.08	0.142293	0
850.5	0.507606	18.3079
850.62	-0.318243	15.1697
851	0.400504	0.0284282
851.5	0.411345	8.17875
851.55	0.476872	11.3658
851.62	-0.217462	1.21804
852.02	0.187459	0
852.34	0.273968	3.10646e-10
852.5	0.23499	9.50531
852.65	-0.192185	0.0721155
853.02	0.390892	0.000843944
853.37	0.279944	1.72564e-07
853.51	0.318004	13.9663
854.02	0.32231	0.000109545
854.5	0.267129	9.05483
854.68	-0.0525987	0
854.99	0.276161	4.91409e-08
855.08	0.219126	0
855.51	0.242927	3.15191
856.02	0.418979	0.0442111
856.07	0.36188	0.000216805
856.32	0.51682	1.31707
856.51	0.845126	67.7008
856.69	-0.105566	0
857.01	0.470305	0.762824
857.51	0.639327	31.1136
858.02	0.221882	0
858.43	-0.0148426	0
858.51	0.456043	14.4563
858.64	-0.296013	8.05746
859	0.177966	0
859.52	0.340578	2.61682
859.64	-0.356482	7.07322
860.02	0.196683	0
860.31	0.164234	0
860.43	0.121833	0
860.53	0.0667454	0
860.63	-0.185353	8.717
861	0.105637	0
861.32	0.47708	0.252789
861.55	-0.0605636	0
861.63	-0.206545	7.78566
862.03	0.421531	0.0293744
862.31	0.328084	2.67256e-06
862.52	-0.209174	0.45423
862.64	-0.398588	61.5103
863	0.433463	0.283062
863.32	-0.310413	1.87923e-12
863.47	0.0274945	0
863.55	-0.258755	2.08134
863.64	-0.385758	32.4719
864.01	0.278284	1.3692e-08
864.06	0.436822	0.0354361
864.47	0.164867	0.00409475
864.54	-0.232527	0.946745
864.64	-0.539221	62.9612
864.99	0.282523	6.68427e-08
865.39	0.164379	2.60198e-11
865.51	-0.119199	8.12783e-12
865.64	-0.454321	27.0663
866.02	0.369732	0.000147079
866.47	-0.0733128	0
866.53	-0.19514	0.611807
867.02	0.317188	5.6919e-08
867.17	0.534963	1.10671
867.52	0.268555	1.10423
867.99	0.335756	2.21123e-09
868.04	-0.0245667	0
868.49	-0.162783	3.88138
868.71	0.151224	0
869.37	0.228803	1.06076e-15
869.5	-0.065054	0
870	0.243783	0
870.5	-0.0598246	0
870.98	0.400374	0.00148818
871.06	0.332505	6.28976e-08
871.49	-0.0783717	7.33853e-14
871.55	0.307783	2.38608
871.63	-0.378688	4.36019
872.01	0.425302	0.0217948
872.33	0.124532	0
872.49	-0.0414749	0
872.55	0.0894005	0
872.65	-0.66828	53.8964
873.01	0.225732	2.89298e-15
873.38	0.128808	0
873.51	-0.15851	6.50156e-05
873.66	-0.639196	27.4099
874.01	0.236952	1.92865e-16
874.5	-0.0134223	0
874.65	-0.281935	16.1081
874.94	0.304177	1.92607e-09
875.32	0.231539	0
875.5	0.509521	11.8515
875.65	-0.381981	18.0343
876.01	0.258913	2.22473e-10
876.3	0.405929	0.0441206
876.41	-0.154867	3.83884e-12
876.5	0.533737	11.735
876.65	-0.326577	18.4605
876.99	0.432783	0.146094
877.42	0.0483551	0
877.54	0.101574	0
877.58	-0.25911	1.02334
877.64	-0.395307	16.1822
877.98	0.378437	0.0021847
878.42	0.0699133	0
878.59	-0.466031	17.5161
878.97	0.417591	0.307225
879.08	0.059538	0
879.4	0.298202	0.00801516
879.55	0.0378286	0
879.99	0.590369	1.50303
880.43	0.169691	1.20124e-05
880.53	0.253862	3.76504
880.99	0.467809	0.17599
881.52	0.228457	1.71382
882.02	0.117128	0
882.06	0.499327	0.420301
882.5	0.189226	0.923987
883.01	0.563664	0.98958
883.52	0.173727	0.568376
884.01	0.244246	4.82164e-15
884.49	0.085174	9.64327e-17
885.01	0.441648	0.0545287
885.45	0.156976	0.000397574
885.54	0.349186	20.9175
885.99	0.294065	1.38768e-09
886.45	0.152113	0.000634971
886.55	0.232667	4.77629
886.97	0.0325566	0
887.02	0.589886	0.92925
887.35	-0.0067402	4.82164e-17
887.46	0.195282	0.0115873
887.56	0.0317868	0
888	0.514214	1.09408
888.32	0.283548	2.26977e-08
888.47	0.191946	0.00120473
888.62	-0.639798	125.069
888.99	0.290839	1.1571e-10
889.35	0.00305391	4.82164e-17
889.51	-0.084224	0
889.63	-0.608734	73.0938
890	0.0768192	0
890.47	0.440983	7.18231
890.64	-0.789954	111.206
891	0.56628	1.01385
891.36	0.237938	4.43629e-12
891.47	0.285852	1.26953
891.64	-0.831515	75.3205
892	0.441408	0.239651
892.48	0.78002	54.2871
892.61	-0.558764	50.9267
893.01	0.239556	0
893.49	0.510707	17.3814
893.61	-0.463065	20.5288
894	0.249461	1.54292e-15
894.49	0.294112	7.07341
894.57	-0.125108	3.99814e-06
895.36	-0.000912687	0
895.49	0.0541957	0
895.56	0.0227072	0
896.01	0.261019	1.95421e-13
896.37	0.0988089	0
896.51	0.0288238	0
896.99	0.683227	2.78862
897.31	0.149725	0
897.5	0.0258392	0
897.56	0.182961	0.000430894
898	0.324682	4.22607e-06
898.43	0.0911106	0
898.5	-0.179668	0.0634873
898.65	-0.106033	0
898.99	0.501715	0.433768
899.5	0.0031603	4.82164e-17
899.6	0.125771	0

## Sheet: Figure 4d-top right
	log2(fold change)	-log10(adj. P value)
600.07	0.509595	6.17717
600.38	0.93925	37.1328
600.51	0.660392	112.423
601	0.661657	10.2962
601.34	0.950315	56.5374
601.51	0.673481	70.7113
601.81	0.865094	16.0856
602.03	0.480476	3.69649
602.37	1.61934	175.138
602.51	0.560873	53.3488
602.95	0.954197	27.2017
603.1	0.393887	3.64119
603.25	0.755819	24.6137
603.38	1.20419	79.9063
603.48	0.899089	77.0548
603.81	0.878205	14.9897
603.98	0.654986	7.63579
604.12	0.355304	2.54699
604.39	1.19352	44.589
604.48	0.888587	39.0295
604.59	1.37477	37.4067
604.93	0.789615	12.9799
605.12	0.355762	2.05448
605.35	1.25209	55.268
605.46	1.09202	55.8099
605.8	0.80303	12.9764
606.09	0.560319	6.00961
606.39	1.12911	32.1938
606.5	1.32167	45.0745
606.95	0.727122	10.611
607.36	0.992933	38.0903
607.77	1.11989	22.0972
607.87	0.50097	2.08748
608.14	0.582814	6.61427
608.35	0.972385	25.6756
608.51	1.48717	48.6018
608.99	0.674404	9.57611
609.34	1.03132	38.0404
609.75	0.993417	26.0998
609.82	0.719305	5.95253
610.12	0.357633	2.05891
610.21	0.751493	15.7577
610.51	1.56105	61.4596
610.78	0.827507	14.4822
611.11	0.413265	4.7564
611.19	0.678164	9.5115
611.36	0.778264	15.8202
611.74	1.03355	22.7378
612.11	0.38677	2.74035
612.17	0.551101	4.08498
612.51	1.44578	56.3739
613	0.748341	10.7786
613.04	0.61959	12.4449
613.38	0.924208	38.2184
613.52	1.04664	45.284
613.73	1.01753	21.0999
614.05	0.524647	5.73919
614.22	0.47389	5.71653
614.52	1.12203	50.9077
614.65	1.59701	91.7271
614.81	0.748053	10.5222
615.03	0.727338	13.238
615.21	0.785739	16.4927
615.5	0.809502	20.8593
615.73	0.85055	12.4396
616.04	0.604979	7.22521
616.25	0.451445	6.09223
616.51	1.25885	63.8243
617.12	0.64026	11.173
617.36	0.587386	14.7821
617.42	0.499602	6.69015
617.8	0.816687	12.5929
618.05	0.577648	6.63172
618.21	0.875557	25.0451
618.4	0.874418	21.0188
618.55	1.50862	83.7686
618.89	0.887512	15.486
619.22	0.640916	10.1338
619.56	1.52705	61.4177
619.79	0.90024	15.4598
620.12	0.352853	1.74484
620.39	0.792294	13.8661
620.56	1.4485	68.0032
620.8	0.802955	15.8832
621.14	0.577857	8.14586
621.36	0.767531	16.6585
621.78	0.62812	6.2872
622.16	0.495335	5.38073
622.78	1.00684	27.0757
623.13	0.526104	7.28189
623.76	1.02119	19.7834
624.09	0.384901	2.148
624.14	0.308513	0.290506
624.49	1.19234	17.4018
624.74	1.22195	42.8269
625.13	0.473578	6.25994
625.37	0.834132	19.8622
625.5	1.51398	85.1201
625.76	0.971657	12.8683
626.11	0.459912	4.37955
626.51	1.17945	61.1604
626.71	1.24589	49.1665
626.79	0.961529	20.0823
627.08	0.603082	12.9775
627.4	0.896303	29.7228
627.53	0.969375	108.604
628.08	0.47264	4.76425
628.53	1.17926	137.054
628.66	1.54152	63.5871
629.04	0.585716	10.6778
629.51	0.734556	38.7846
629.62	1.33329	32.2467
630.03	0.562843	6.16843
630.26	0.932927	25.5662
630.51	0.834648	48.1365
630.6	1.70804	130.389
630.8	0.834359	12.4099
631.06	0.509522	5.86147
631.5	0.935796	68.65
631.8	0.95888	16.0764
632.01	0.425826	2.78863
632.16	0.61745	6.62546
632.51	1.23522	96.3159
632.6	1.49014	73.308
632.97	0.532339	6.30896
633.12	0.207679	0.150839
633.18	0.655961	7.94067
633.39	1.07649	95.9226
633.51	0.894331	35.8898
633.78	1.02267	19.4999
634.09	0.576078	6.55805
634.4	1.07728	46.5122
634.51	1.48386	106.668
634.8	0.424746	2.18596
635.06	0.684596	12.0402
635.14	0.650262	7.36095
635.4	0.967964	39.5668
635.52	1.04247	21.3943
635.76	1.06594	29.5871
636.11	0.717209	10.178
636.37	0.956412	21.9891
636.77	0.801945	15.0161
637.09	0.550258	7.34243
637.36	1.04417	33.9748
637.77	1.14863	27.4418
638.08	0.59413	7.48305
638.75	1.04625	23.6109
639.11	0.474786	4.78089
639.48	0.514453	8.49743
639.74	1.11894	28.0361
640.08	0.538526	6.81664
640.49	0.977197	33.0166
640.72	1.36549	29.6365
641.06	0.547696	8.80303
641.42	0.918296	33.0564
641.75	1.0801	16.4568
642.06	0.505333	5.19027
642.57	1.18284	48.3782
642.69	1.29748	39.5481
643.05	0.522304	7.29383
643.32	0.612774	8.67171
643.77	0.94623	18.0251
644.03	0.618442	7.57233
644.58	1.34504	68.2002
645.04	0.643453	10.6065
645.12	0.927673	32.711
645.22	1.04043	45.2663
645.32	0.559696	8.29546
645.58	1.27637	45.3919
645.82	0.707	9.16688
646.16	0.582606	8.82155
646.58	0.989967	44.3994
646.97	0.605374	6.37377
647.12	0.740671	18.9102
647.16	0.711454	10.9336
647.45	0.403098	4.42357
647.95	0.64084	6.76664
648.49	1.26034	38.4933
648.58	1.35101	53.5537
648.79	0.871811	13.7018
648.97	0.718305	11.7828
649.11	0.705498	13.8131
649.4	0.835654	20.44
649.76	1.19083	27.774
650.14	0.69997	12.3699
650.7	0.957006	18.2527
650.81	0.784274	11.7713
651.11	0.501877	6.90668
651.39	0.758805	14.889
651.74	1.20416	28.8803
652.12	0.519653	5.76417
652.78	1.0802	25.6391
653.09	0.580773	8.87305
653.42	0.839387	25.8157
653.48	0.668468	23.4513
653.71	1.32508	46.3146
654.09	0.349223	1.52322
654.51	0.653589	17.5898
654.55	0.383491	11.5202
654.62	0.649792	9.33252
655.06	0.528868	7.96672
655.51	0.518142	9.65253
655.55	0.769614	42.0594
655.61	1.19026	40.6544
656.06	0.405469	2.99497
656.56	0.560249	28.191
656.61	0.473996	5.83423
657.03	0.542678	7.46347
657.34	0.783794	13.2254
657.58	0.652346	21.6275
658.03	0.616922	7.61076
658.53	0.924555	59.1981
658.79	0.871278	12.2814
659.03	0.657058	11.7364
659.32	0.434914	6.14595
659.53	1.01234	75.4751
659.62	1.19182	26.4021
660.41	1.44416	93.479
660.55	1.13072	42.0597
660.98	0.610035	5.96451
661.4	1.01892	46.5802
661.53	1.13699	58.6159
661.78	0.712172	8.62326
662.08	0.583993	4.80149
662.43	0.960957	21.9891
662.55	1.20285	40.8694
662.79	0.989833	23.7554
662.94	0.935233	20.4082
663.09	0.726133	13.4972
663.46	0.709857	16.8438
663.77	0.926379	16.936
664.07	0.648554	8.20552
664.42	0.948973	19.0805
664.55	1.11536	23.1653
664.81	0.866622	13.7627
665.1	0.567242	8.34341
665.38	0.970792	29.7336
665.73	1.12696	24.5016
666.06	1.61685	124.043
666.46	1.22309	33.7381
666.73	1.24927	36.3782
667.06	1.10278	62.3064
667.51	0.666538	20.4151
667.7	1.04777	18.3345
668.07	0.861095	18.2159
668.84	1.09796	24.7543
669.46	0.875969	54.11
669.65	1.27304	26.9115
670.07	0.325254	0.678207
670.46	1.03194	47.9439
670.6	0.585495	22.6328
671.04	0.784394	17.6849
671.35	0.74548	13.4972
671.6	0.864446	31.2922
671.65	1.1393	22.8901
672.04	0.520295	4.06643
672.14	1.09427	41.6628
672.6	0.826651	41.6817
673	0.754175	15.5812
673.13	0.909499	20.6276
673.34	0.348405	2.85526
673.48	-0.608899	28.9081
673.6	1.08056	31.9597
673.77	0.990994	13.0927
674.1	0.684214	7.75956
674.5	0.206441	1.29977
674.59	1.11287	51.7232
674.98	0.76994	15.8577
675.53	0.735527	15.2986
676.51	1.31852	74.4952
676.95	0.864477	15.7966
677.49	0.683178	17.5558
677.89	0.658032	6.094
678.41	0.647522	10.5819
678.51	1.05211	40.3945
678.88	0.949951	21.1094
679.41	0.792014	22.0395
679.51	0.293487	0.947997
679.74	1.04902	14.929
680.08	0.769501	12.2939
680.54	0.757444	24.2211
680.73	1.13054	24.1787
681.09	0.664625	9.13366
681.53	0.469918	10.9282
681.67	1.22322	29.9251
682.08	0.590877	6.83477
682.45	1.00095	19.9254
682.59	0.446701	37.1127
682.71	1.16809	25.9194
683.07	0.67575	12.2814
683.51	0.262436	1.19351
683.59	0.385691	22.3108
683.73	1.08394	23.4347
684.05	0.45278	3.51428
684.11	0.433825	2.1372
684.43	0.69341	7.91214
684.6	0.343222	18.4301
684.71	1.10616	22.0052
685.05	0.639141	11.4166
685.49	0.373377	4.82005
685.6	0.351153	11.3169
686.07	0.529716	5.37485
686.59	0.695265	47.3601
686.69	0.802707	9.79726
687.02	0.623009	9.98093
687.34	0.469695	6.59421
687.56	0.00675471	1.65601e-09
687.67	0.891106	11.2452
688.05	0.631853	6.0199
688.35	0.581709	8.31241
688.57	0.611148	25.9375
689.02	0.651705	10.1164
689.47	0.875845	29.3353
689.87	0.859136	11.5028
690.52	0.664387	26.9523
690.94	1.00542	20.884
691.35	0.793348	15.3716
691.46	0.852034	36.5234
691.74	1.02414	15.8832
692.03	0.579779	3.68769
692.47	1.19252	66.2759
692.9	0.658289	8.2194
693.17	0.812899	14.9845
693.45	0.960301	35.8715
693.82	0.935753	15.1714
694.47	1.38637	74.1176
694.88	0.956058	19.8442
695.26	0.780428	10.6057
695.48	0.769107	15.0637
695.54	0.861851	41.5958
695.64	1.35026	42.2399
696.61	0.554261	27.3217
696.68	0.996176	23.1942
697.06	0.682099	8.5883
697.48	0.688554	22.4707
697.61	0.635375	28.1626
697.67	1.19624	37.3162
698.04	0.620778	5.78522
698.5	-0.231298	2.17084
698.62	0.582642	24.2123
698.7	1.18005	23.5132
699.03	0.646341	10.5715
699.08	0.45517	2.78863
699.49	-0.605228	22.6317
699.62	0.913128	32.9218
700.01	0.270989	0.470348
700.52	-1.09034	194.399
700.58	-0.543578	21.7408
700.69	1.14137	23.3538
701.03	0.536793	6.82542
701.37	0.604219	9.99272
701.53	-1.05778	171.758
701.63	0.743375	15.0035
702.01	0.560805	4.02625
702.55	-0.343078	9.52237
702.91	0.520072	3.08402
703.32	0.57503	7.12488
703.52	0.184412	1.34428
703.58	0.663858	13.9307
704.31	0.536555	4.3917
704.53	0.817644	32.485
704.6	0.943605	22.1684
705.03	0.564674	7.88627
705.45	0.787911	19.2194
705.51	0.925679	33.0946
705.79	0.810319	9.2427
706.52	0.809543	26.0763
706.93	0.891797	18.9529
707.57	0.926917	33.8757
708.07	0.699033	7.73573
708.18	0.428769	2.81096
708.58	0.688196	20.3093
709.04	0.6767	12.7322
709.6	0.825057	86.6384
709.7	0.936025	27.0503
710.07	0.500615	5.09071
710.46	0.960281	23.0714
710.61	0.634587	50.3111
710.68	0.694883	14.2812
711.04	0.555355	7.35081
711.47	0.707834	11.8033
711.62	0.638182	32.8161
711.7	1.20625	35.4928
712.05	0.892009	21.3978
712.16	0.544784	2.96432
712.46	0.889373	29.6621
712.63	0.550885	18.4129
712.68	0.86263	16.3639
713.02	0.689881	13.4792
713.41	0.793877	12.4783
713.53	0.179566	0.135469
713.61	0.836624	29.9205
713.67	0.985052	20.4934
714.01	0.36984	1.32719
714.57	0.246558	1.38028
714.61	0.725857	22.1002
715.02	0.561748	6.95487
715.4	0.554658	5.41055
715.58	-0.283253	11.4457
715.75	0.978863	14.5401
716	0.617235	7.69908
716.55	-0.259442	5.37485
717	0.67777	11.1962
717.32	0.558913	4.03096
717.52	-0.0109486	1.65601e-09
717.59	0.335454	4.70455
717.65	0.772306	11.2416
718.54	0.0281702	5.71893e-09
719.11	0.976416	33.385
719.22	0.59222	4.42041
719.53	0.434077	13.8575
719.64	1.26405	41.6355
720.12	1.06801	34.1816
720.52	0.976449	41.1623
720.57	0.858738	18.3021
721.1	0.906637	24.4878
721.49	0.824845	24.6857
721.72	1.03561	25.3495
722.1	0.928947	23.4803
722.5	-0.449094	14.6284
723.12	0.891158	25.1852
723.2	0.822699	11.0387
723.55	0.401131	7.91214
723.74	0.88344	10.2821
724.45	0.776	15.2317
724.52	-0.596465	27.7673
724.59	0.375603	6.23669
725.26	0.642441	7.63471
725.48	0.147677	0.0289615
725.52	-0.262567	3.45402
725.65	1.07967	39.2764
725.73	1.20967	25.5238
726.05	0.727491	9.84538
726.54	-0.907795	160.791
726.66	0.726522	16.8708
727.02	0.662058	13.1073
727.12	0.672774	7.07961
727.54	-0.865977	104.694
727.63	0.250187	1.33733
727.71	1.08654	18.3879
728.43	0.883613	17.5842
728.56	-0.724706	66.463
728.61	-0.000934683	0
728.68	1.04696	25.607
729	0.556935	6.18047
729.14	0.791712	16.5154
729.58	-0.282159	5.28954
729.7	0.976527	14.6136
730.02	0.608518	7.18626
730.11	0.674532	7.40698
730.57	0.178518	1.66833
730.97	0.735799	13.8076
731.07	0.8296	17.1384
731.54	0.337925	3.95301
731.68	1.01802	16.4392
732.01	0.91696	18.8593
732.49	0.968476	38.5757
732.54	0.900213	36.373
732.62	0.993395	26.3303
732.95	0.661466	9.98444
733.04	0.742097	14.5258
733.28	0.674351	7.06092
733.53	0.69623	24.226
733.62	1.10846	26.4617
734.53	0.831723	31.2743
734.62	0.848628	18.831
735.55	0.56933	8.54357
736.03	0.565907	4.80595
736.49	0.382997	7.13498
736.64	0.0649231	2.06074e-06
736.74	0.935047	27.0874
737.54	-0.407231	14.9465
737.6	0.43132	11.6548
737.69	0.643029	11.1962
738.05	0.674942	7.04147
738.13	0.617553	6.59868
738.54	-0.248917	2.17235
738.76	0.899866	11.567
739.05	0.880241	24.0141
739.28	0.477152	5.93736
739.53	-0.136767	0.10757
739.6	0.545726	9.05661
739.75	1.08428	18.0422
740.05	0.677597	7.74749
740.51	-0.398856	12.052
740.64	0.938998	31.4296
740.7	1.30621	35.1009
741.03	0.88785	25.2529
741.59	0.465126	5.73694
742.03	0.702591	11.0752
742.15	0.524873	3.35545
742.53	-0.497668	29.3949
742.61	0.349279	4.3739
743.02	0.789414	19.6042
743.12	0.507648	3.43132
743.46	0.613262	13.2558
743.56	0.0395274	3.99498e-07
743.72	0.801919	8.38682
744.55	-0.206448	13.5855
744.71	1.16035	23.9771
744.99	0.805011	18.8294
745.31	0.742618	14.3812
745.55	-0.0757577	0.0594973
745.71	0.883742	11.6642
746.02	0.742697	9.34564
746.16	1.44492	65.3075
746.53	0.317191	12.0371
746.56	0.246573	3.30146
746.61	0.666848	15.8839
746.68	1.11421	22.0756
746.95	0.88378	16.0295
747.16	1.3205	51.2263
747.29	0.603029	6.14073
747.53	0.316261	6.91613
747.63	1.0196	23.2459
748.13	1.04987	36.1375
748.24	0.716885	5.94819
748.52	-0.47562	39.8749
748.64	0.816223	14.0694
749.3	0.707248	12.531
749.52	-0.275168	9.97662
749.63	0.710392	10.4004
750.54	-0.643981	89.7884
750.69	0.845862	13.8536
751.3	0.621313	5.6635
751.54	-0.600233	51.9371
751.67	1.0403	30.9627
752.29	0.715683	9.57842
752.55	-0.817939	109.63
752.66	0.629494	12.3676
753.3	0.798733	14.2498
753.55	-0.670656	47.9377
753.61	0.0584447	8.3036e-08
754.47	0.656126	11.6575
754.57	-0.686221	63.8332
754.65	0.29497	1.66348
755.04	0.995746	27.1492
755.39	0.7241	8.75739
755.58	-0.311042	7.08462
755.64	0.425737	6.63042
756.02	0.885989	13.7928
756.47	0.155779	0.0289615
756.63	0.429624	5.66452
757.51	0.615876	10.8453
757.6	0.300406	3.08402
757.75	0.909528	11.198
758.53	-0.0331998	3.07924e-08
758.62	0.597741	12.1823
758.75	1.18118	23.6797
758.99	0.611246	8.21054
759.15	0.692687	7.26013
759.54	0.390305	10.1443
759.68	1.08096	21.1212
760.35	0.529423	4.30158
760.52	-0.391756	12.6
760.65	0.952339	23.3708
761.28	0.587348	5.83423
761.54	0.195889	1.85319
761.64	1.05429	25.99
761.99	0.678055	7.26013
762.53	-0.255483	6.63042
762.68	0.844199	12.4423
762.95	0.763561	12.2832
763.53	-0.134991	1.0577
763.67	0.922844	16.6735
764.53	-0.40924	28.1044
764.65	0.509392	5.28954
765.56	-0.44541	51.0262
765.71	0.887728	14.7703
766.3	0.486693	3.15956
766.54	-0.386851	46.0647
766.7	0.952243	18.2107
767.54	-0.340573	18.7952
767.67	0.866618	19.4527
768.53	-0.388521	31.5182
768.68	0.870114	15.3089
769.02	0.717003	14.0704
769.43	0.72789	9.99317
769.54	-0.334204	14.3735
769.66	0.896562	24.6789
770.02	0.736936	13.4581
770.44	0.717434	11.9608
770.54	-0.322484	11.4292
770.69	1.01219	23.1353
771.01	0.765456	12.1829
771.54	0.0315522	2.09724e-09
771.73	0.975764	20.5203
772.38	0.759294	12.4347
772.56	0.0536305	3.44741e-05
772.67	0.627353	10.5905
772.99	0.673731	10.443
773.45	0.633719	9.13365
773.56	0.369417	12.6473
773.68	0.856534	15.0253
774.54	0.198661	4.07108
774.69	1.03804	22.4349
775.55	0.351631	10.0506
775.66	0.754611	11.8225
776.55	-0.468338	35.628
776.67	0.748733	10.5265
777.15	0.871223	18.6085
777.55	-0.321073	11.274
777.68	0.794088	12.3496
778.56	-0.65899	79.5994
778.68	0.552714	5.2163
779.14	1.03088	22.4289
779.33	0.418105	2.72274
779.56	-0.494982	37.7131
779.68	0.604277	7.15864
780.56	-0.676205	53.996
780.69	0.67886	12.7571
781.57	-0.365607	9.98587
781.66	0.392377	2.87025
782.55	-0.35335	6.12828
782.67	0.600216	9.23632
783.57	0.100714	0.000358778
783.71	1.09281	23.4746
784.02	0.68	9.82324
784.5	-0.588343	55.8459
784.58	-0.00599272	1.65601e-09
785	0.863189	23.6792
785.55	-0.034546	1.3936e-08
786.13	0.788987	10.619
786.53	-1.02679	181.076
786.69	1.01407	23.1187
787.12	0.696761	8.97768
787.54	-0.861338	80.5926
787.73	0.913373	12.9554
788.54	-1.43511	283.4
788.68	0.656136	8.73206
788.96	0.91169	18.396
789.33	0.511412	5.16874
789.55	-1.30598	283.379
789.68	1.03095	20.8291
790.38	0.791374	14.2387
790.54	-0.316319	17.4288
790.92	0.764169	11.1571
791.54	0.140133	1.22334
791.67	0.66622	8.26587
792.55	-0.312686	17.5564
792.69	0.821302	12.7182
793.16	1.02834	42.2631
793.56	-0.117038	0.389826
793.71	0.73742	8.56933
794.15	1.02148	31.6753
794.42	1.30186	75.3065
794.54	-0.335923	60.8416
795.15	1.03772	30.3466
795.55	-0.28054	33.6011
795.72	1.04848	20.4525
796.07	0.671116	8.52136
796.55	-0.277235	29.0661
796.7	0.764163	12.3921
797.54	-0.147186	2.21008
797.61	-0.250639	5.22545
798.04	0.763368	11.4292
798.47	0.0247102	1.65601e-09
798.57	0.0651291	3.39395e-06
798.76	0.493968	2.89998
799.61	0.196577	1.11074
799.75	0.66308	7.52998
800.5	-0.232609	3.8215
800.58	0.709839	28.8049
800.72	0.625172	9.13567
800.98	0.675596	8.59726
801.4	0.699409	10.1583
801.58	0.883805	43.0383
801.73	0.768615	9.48885
802.37	0.778095	10.1193
802.55	0.113081	0.147167
802.68	0.936393	20.0289
803.35	0.498905	11.7776
803.56	0.277426	2.08748
804.12	0.685822	6.85772
804.36	0.714303	20.4313
804.53	0.0546686	1.93331e-05
804.66	0.512015	5.55624
805.35	0.380832	4.60035
805.54	-0.00991238	1.65601e-09
805.66	0.477788	4.16603
806.38	1.05721	32.3954
806.53	-0.442042	24.8065
806.88	0.793973	11.9188
807.12	0.704627	8.51997
807.53	-0.166792	2.16179
807.64	0.195261	0.447998
807.73	0.823277	11.2059
808.41	1.35001	74.4798
808.51	-0.604385	64.829
808.75	0.719642	12.8574
809.52	-0.444216	22.229
809.62	0.0486131	3.07924e-08
809.73	0.799564	17.5994
810.41	1.49653	105.764
810.52	-0.926971	192.63
810.66	0.268514	1.75808
811.01	0.697076	9.92895
811.52	-0.739682	97.346
811.66	-0.0676245	8.55211e-07
812	0.604517	7.33341
812.41	1.2723	77.9496
812.53	-0.932497	136.999
812.61	-0.54598	18.0326
812.72	0.28381	1.03858
813.54	-0.643066	46.5777
813.61	-0.145789	0.0715308
813.75	0.566292	4.59136
813.99	0.855307	13.4181
814.41	0.859296	24.2722
814.56	-1.03648	138.539
814.68	0.199122	0.182877
815.44	0.305358	0.910932
815.56	-0.771922	43.6309
815.75	0.889091	13.6964
816.44	-0.0954353	0.00106494
816.55	-0.53565	30.8925
816.71	0.84739	13.2099
817.45	0.244849	1.44146
817.56	-0.138675	0.29073
817.72	0.908052	12.5835
817.97	0.855358	18.557
818.36	0.911508	17.9665
818.54	-0.0847035	0.00601198
818.67	0.308316	1.7856
818.93	0.749259	14.2455
819.12	0.801281	8.96007
819.57	-0.0857068	0.000377041
819.93	0.664996	6.31862
820.18	1.31512	51.2781
820.47	0.280392	3.79229
820.56	-0.256493	8.92779
820.71	0.519642	4.50944
821.18	1.25584	56.015
821.56	-0.317471	20.2537
822.17	1.09457	40.0326
822.47	0.243668	4.76816
822.57	-0.280457	24.2586
822.72	0.467096	4.08459
823.56	-0.0851996	0.10757
823.72	0.496395	4.56139
824.37	1.40375	57.0811
824.51	-0.0109121	1.65601e-09
824.64	-0.265719	5.38725
824.7	-0.0834439	1.07759e-05
825.51	-0.0204684	1.65601e-09
825.62	0.0910339	0.00100804
825.79	0.826566	10.5819
826.38	1.30428	65.8382
826.49	-0.260376	11.4835
826.67	-0.573081	35.2401
826.75	0.156541	0.0115542
826.96	0.663319	7.20271
827.5	-0.0867787	0.0732702
827.67	-0.172072	0.453053
827.74	0.0364406	1.65601e-09
828.09	0.872538	12.1016
828.37	1.20861	43.5671
828.5	-0.180011	2.07727
828.55	0.117763	0.0390703
828.74	0.577171	6.1502
829.38	0.778805	9.64951
829.54	0.175752	0.563902
829.73	0.812635	12.6173
830.37	1.04607	50.7329
830.53	0.0776573	0.00148464
830.64	0.430996	6.38402
830.95	0.836741	18.2083
831.36	0.679903	11.4643
831.56	0.403752	7.69418
831.69	0.863054	16.9459
832.42	0.390919	4.55228
832.51	0.165281	1.93527
832.59	-0.0240232	1.65601e-09
832.72	0.493766	4.66842
833.41	0.679083	12.7571
833.51	0.0152129	1.65601e-09
833.55	0.112419	0.0289615
833.73	0.651943	7.70248
834.54	-0.0967449	0.306946
834.89	0.935822	20.7426
835.1	0.822394	11.173
835.54	-0.384762	22.9766
835.73	0.247721	0.243695
836.43	0.742444	16.4043
836.54	-0.617097	93.0027
836.75	0.58306	7.65425
837.55	-0.396652	19.7999
837.71	0.273326	0.897377
838.55	-0.737672	104.145
838.67	-0.120369	0.0136582
839.43	0.839045	24.9228
839.54	-0.527355	31.2922
839.63	-0.149982	0.10757
839.99	0.88334	17.2905
840.54	-0.835554	74.4455
840.65	-0.396157	6.64765
841.49	0.120328	0.0255983
841.55	-0.601082	27.0874
841.64	-0.0983871	5.31758e-05
841.77	0.596699	4.3917
842.35	1.14736	42.6029
842.47	-0.123455	0.392453
842.53	-0.219091	3.48049
842.67	0.150619	0.0390703
842.95	0.746836	10.2514
843.48	-0.0539193	3.99498e-07
843.54	-0.054817	3.39395e-06
843.63	0.150927	0.148116
843.7	0.516485	4.9791
843.96	0.725626	9.10343
844.06	0.507978	2.99497
844.35	1.17756	33.0771
844.55	0.0863853	0.0137935
844.63	-0.320249	27.6602
844.93	0.866502	21.3914
845.55	0.222941	2.05448
845.64	-0.251435	15.5873
845.94	0.590726	4.34476
846.34	0.948049	27.4659
846.5	-0.729806	108.319
846.64	-0.40793	55.4103
846.91	1.03633	27.2462
847.55	-0.00640807	1.65601e-09
847.64	-0.562696	79.5818
847.92	0.928997	14.9062
848.49	-0.0501733	5.94731e-05
848.62	-0.52744	102.238
848.86	0.867838	13.6105
849.51	0.0156175	1.65601e-09
849.63	-0.508723	75.5214
849.84	0.948032	14.8699
850.5	0.0957552	0.200315
850.63	-0.537073	55.8184
850.78	0.706518	9.83447
851.56	0.22917	3.06712
851.76	0.615789	7.21604
852.39	0.775484	16.9146
852.51	0.0288152	1.40932e-05
852.64	-0.265411	3.7496
853.41	0.714899	16.4071
853.51	0.0581149	0.00432701
853.63	0.350365	4.49895
854.51	-0.00230419	0
854.64	0.304729	1.85877
854.81	0.92253	15.8149
855.09	0.660263	7.05512
855.51	0.0483069	6.79024e-06
855.62	0.473984	6.52488
856.4	0.433943	5.80516
856.51	0.200588	3.55316
856.6	0.288167	3.26723
857.05	0.609835	6.0199
857.51	-0.0739353	0.00432701
857.59	0.136131	0.0740019
857.96	0.713941	8.27216
858.43	0.115863	0.00889845
858.52	-0.106789	0.0865886
858.65	-0.284477	14.7099
858.94	0.903537	24.2417
859.52	-0.054903	3.99498e-07
859.65	-0.242985	5.77148
859.94	0.857461	18.2159
860.32	0.686319	8.09315
860.54	-0.0812097	0.0103799
860.64	-0.346485	52.5943
860.91	1.00504	27.4011
861.46	0.302659	2.41384
861.64	-0.360972	49.5719
861.96	0.827243	12.1436
862.53	-0.365216	11.1546
862.65	-0.57028	170.178
862.91	0.980636	23.261
863.22	0.594223	7.9012
863.48	0.156331	0.147167
863.65	-0.556389	108.702
863.91	0.861518	11.823
864.37	0.874517	21.6587
864.56	-0.378221	15.0455
864.65	-0.65609	136.175
864.79	0.490942	4.44741
865.44	0.31811	4.5552
865.65	-0.498154	39.5621
865.78	0.580914	5.88695
866.37	0.987057	39.2094
866.51	-0.0930415	0.0289615
866.73	0.248988	0.884581
867.18	1.3117	43.1491
867.51	0.10921	0.0790356
868.17	0.970498	25.9234
868.49	-0.534214	61.2182
868.66	-0.0636596	8.3036e-08
869.17	0.996564	22.8549
869.51	-0.285511	10.2242
869.66	0.315151	1.68746
870.16	0.85357	14.1877
870.49	-0.477981	45.4183
870.56	-0.205927	2.22554
870.71	0.26257	1.05849
871.16	0.886357	22.3947
871.38	0.763064	13.4171
871.56	0.0194368	1.65601e-09
871.94	0.852408	18.0306
872.16	1.04022	20.063
872.38	0.717844	14.7588
872.5	-0.313596	6.74694
872.66	-0.484626	51.8268
872.94	0.910569	21.1946
873.51	-0.419425	18.197
873.66	-0.420891	22.2399
873.93	0.918014	16.7379
874.55	-0.0262934	1.65601e-09
874.65	-0.364748	37.9545
874.92	0.942197	19.6983
875.41	0.382512	4.33387
875.58	0.220365	3.0911
875.65	-0.423916	33.0367
875.92	0.883629	12.8399
876.29	0.710926	6.95517
876.51	0.133812	0.150084
876.65	-0.510684	84.8829
876.89	0.978419	18.6857
877.42	0.577615	11.39
877.56	0.0158686	1.65601e-09
877.65	-0.507553	41.237
877.92	0.937487	19.5299
878.43	0.569092	17.3129
878.6	-0.648274	60.1033
878.76	0.124529	0.000390395
879.01	0.977404	18.8295
879.55	-0.089206	0.0594973
879.76	0.288153	0.726126
880.44	0.349301	7.18626
880.53	0.0118356	1.65601e-09
880.59	-0.281772	5.41255
880.68	-0.158877	0.0753544
881.48	0.187335	2.28227
881.52	0.124335	1.09988
881.74	0.848833	13.5664
882.43	0.200677	3.05666
882.51	0.0811666	0.0727778
882.65	0.207895	0.148491
883.4	0.351534	4.68677
883.52	-0.192669	3.57258
883.67	0.551488	7.08364
884.48	-0.0957404	0.160891
884.62	-0.0786431	1.07759e-05
885.06	0.751098	9.66319
885.43	0.188815	1.30718
885.54	-0.540269	64.9087
885.76	0.500378	4.0246
886.45	0.0426254	5.01829e-07
886.55	-0.500886	38.4537
886.71	0.0668319	5.01829e-07
887.46	0.2974	4.37442
887.56	-0.468239	30.2228
887.62	-0.394583	16.9684
887.93	0.981684	17.2488
888.38	0.583046	10.6016
888.5	-0.00271074	1.65601e-09
888.62	-0.993458	283.4
888.93	0.777729	10.5819
889.51	0.147071	0.187993
889.64	-0.920087	231.511
889.9	1.01448	18.4086
890.37	0.46124	6.05425
890.47	0.150231	0.285226
890.64	-0.998534	249.927
890.9	0.892805	15.3849
891.37	0.534003	6.59421
891.48	0.379851	7.59166
891.64	-0.957006	184.043
891.89	0.818722	11.469
892.03	0.715417	7.9425
892.35	0.659546	12.2963
892.48	0.110846	0.338526
892.62	-0.952775	186.015
892.88	0.818998	10.9651
893.49	-0.0427356	3.99498e-07
893.62	-0.761636	79.4598
893.76	0.592328	6.63963
894.2	1.34951	59.031
894.49	-0.122933	0.650616
894.59	-0.47764	20.6233
894.71	0.161014	0.0190902
894.84	1.06245	20.7022
895.2	1.33253	63.6504
895.52	-0.289759	6.843
895.7	0.115608	3.83555e-05
896.2	1.23239	32.0598
896.41	0.423134	5.96106
896.5	-0.204112	3.61905
896.57	-0.0569592	1.49012e-05
897.19	0.961395	17.8856
897.5	-0.149042	0.677919
897.58	0.0357814	5.71893e-09
897.67	0.578958	9.72476
898.44	0.221873	2.02879
898.5	-0.165093	1.92569
899.44	0.417987	7.63633
899.5	0.0393017	1.66986e-08

## Sheet: Figure 4d-middle left
	log2(fold change)	-log10(adj. P value)
600.21	-0.0123976	0
600.51	-0.323409	31.1135
600.7	-0.455511	1.05407
601.03	-0.093088	0
601.08	-0.0655515	0
601.29	0.20008	4.82164e-17
601.36	0.271063	0.0854633
601.51	-0.391489	24.7992
601.81	0.287152	4.33911e-07
602.08	0.240032	5.39625e-08
602.37	0.313389	1.37717
602.51	-0.357379	24.5824
602.8	-0.0961812	0
603.11	-0.0356047	0
603.24	0.161462	0
603.39	0.406484	2.46259
603.5	-0.369358	11.8443
603.8	0.388213	0.0609594
604.12	0.0648501	0
604.5	-0.445422	7.04082
604.82	-0.000683467	4.82164e-17
605.07	-0.0643209	0
605.11	-0.0299748	0
605.47	-0.244196	0.00419669
605.8	0.299428	8.06954e-07
606.11	0.104586	0
606.5	-1.00245	18.0321
606.89	0.390432	0.0115448
607.14	0.00572816	0
607.74	-0.0341505	0
607.8	-0.0141961	0
608.13	-0.035935	0
608.5	-1.10344	22.9572
608.76	-0.0335988	0
609.12	-0.00962954	0
609.8	0.133768	0
610.12	0.145841	0
610.22	0.177424	5.52405e-12
610.51	-0.73697	7.82509
610.74	-0.211959	8.50123e-05
611.07	0.159093	0
611.13	0.356137	0.20004
611.18	0.215558	0
611.73	-0.0863719	0
611.78	-0.123213	0
612.12	0.0377393	0
612.22	0.274395	0.00317934
612.51	-0.837315	14.6389
612.72	-0.247572	0.0150293
613.08	-0.106828	0
613.37	0.178751	0
613.52	0.0252929	0
613.73	-0.0171874	0
614.2	0.115822	0
614.25	0.169876	0.00351543
614.52	-0.850881	26.9961
614.68	-0.860315	17.6795
615.03	-0.0518055	0
615.06	-0.0497067	0
615.3	0.215098	9.64327e-17
615.78	-0.0385937	0
616.05	-0.295794	0.000795335
616.25	0.0603291	0
616.81	0.0546681	0
617.05	0.0275683	0
617.15	0.0828712	0
617.41	0.245177	0.0104449
617.8	0.0261457	0
618.55	-1.64147	130.685
618.8	-0.23087	1.63868e-12
619.08	-0.0849772	0
619.11	0.063188	0
619.4	0.198026	4.82164e-17
620.09	0.195177	0
620.55	-1.68359	144.348
620.8	-0.128367	0
621.09	-0.049473	0
621.18	0.137706	0
621.77	-0.0526831	0
622.19	0.0442251	0
622.54	-1.73181	112.372
622.77	-0.235417	5.15107e-09
623.12	0.140245	0
623.76	-0.173397	0
624.08	0.0533302	0
624.5	-1.3096	27.2437
624.72	-0.759708	11.996
625.11	0.000842333	0
625.51	-0.519881	4.74496
625.74	-0.501123	1.19226
626.08	0.0488988	0
626.19	0.202036	4.33947e-16
626.52	-0.955815	32.3347
626.71	-0.582654	7.72689
627.09	0.212102	2.66656e-08
627.41	0.143517	0
627.52	-0.118012	0.000690634
627.84	0.214106	0
628.08	0.00797397	0
628.54	-0.159356	0.807378
628.7	-0.5031	4.35373
629.08	0.105443	0
629.36	0.264792	6.28292e-06
629.51	-1.11073	86.8236
629.81	-0.0399754	0
630.1	-0.021187	0
630.25	0.189387	0
630.52	-0.955887	53.378
630.66	-0.478909	1.79733
631.04	-0.235665	1.22664e-05
631.14	0.0286685	0
631.29	0.0577502	0
631.5	-0.964116	71.8073
631.77	0.0591043	0
632.15	-0.348192	0.227377
632.2	-0.306054	0.00832096
632.51	-1.22452	81.9178
632.64	-0.774339	8.2861
633.02	-0.240634	0.00015051
633.12	0.773241	11.8784
633.39	0.339355	2.13159
633.5	-0.544801	7.32774
633.75	0.0059045	4.82164e-17
634.12	0.168099	0
634.39	0.414273	2.32494
634.51	-1.51356	108.196
634.78	-0.0108352	0
635.08	0.273249	0.00847259
635.39	0.235878	0.000605729
635.74	-0.0103886	0
636.12	-0.33416	0.00945056
636.51	-1.68534	121.409
636.77	-0.347065	0.0191112
637.06	0.0304443	0
637.28	0.26438	4.82164e-17
637.73	-0.05515	0
638.08	-0.110817	0
638.15	-0.0926178	0
638.75	-0.123034	0
639.07	-0.0777073	0
639.51	-0.566838	10.5772
639.75	-0.226027	6.89808e-12
640.06	-0.0589937	0
640.69	-0.621276	5.92795
641.05	-0.077291	0
641.1	0.062342	0
642.06	-0.361658	0.331551
642.29	0.0781798	0
642.56	-0.895575	20.486
642.68	-0.68131	6.42115
643.06	-0.201573	5.52405e-12
643.78	-0.071995	0
644.18	-0.0597639	0
644.58	-0.732082	14.685
645.09	-0.131158	0
645.22	-0.0346237	0
645.32	0.369227	0.972151
645.49	-0.0852962	0
645.79	0.0027635	0
646.18	-0.268874	0.129147
646.58	-0.70575	16.9608
646.8	-0.0964334	0
647.06	-0.338536	0.00217335
647.11	0.11743	0
647.78	-0.124096	0
648.1	-0.174571	0
648.2	-0.0401279	0
648.58	-0.9358	19.0923
648.77	-0.120717	0
648.99	-0.1356	0
649.09	-0.120795	0
649.36	0.136559	0
650.13	-0.233821	0
650.76	-0.0144301	0
651.14	-0.0964153	0
651.47	-2.20185	112.865
651.7	-0.423862	1.41321
652.1	-0.273246	2.13976e-06
652.54	-1.16963	35.4837
653.08	0.0545311	0
653.24	0.209528	2.41082e-16
653.48	-1.49361	83.6502
653.7	-0.106896	0
654.09	-0.020951	0
654.56	-0.435636	15.9591
654.73	-0.210082	4.82164e-17
655.07	0.396747	0.948819
655.56	-0.605612	21.1213
655.69	-0.337449	0.0442225
656.06	-0.0114464	0
656.56	-0.650114	42.7389
656.75	-0.0468154	0
657.06	0.158629	0
657.55	-1.01221	60.2507
657.79	0.0264572	0
658.05	-0.261406	3.17801e-06
658.16	0.188953	0
658.54	-0.8232	42.4546
659.04	-0.185252	0
659.33	0.404435	1.80004
659.53	-0.770377	35.262
660.04	-0.362724	0.134019
660.41	0.238484	0.000288463
660.54	-0.869463	27.1839
661.06	-0.178641	0
661.38	0.22611	2.03575e-08
661.52	-0.772753	21.7405
661.76	0.158723	0
662.07	-0.307232	0.0234931
662.19	-0.291306	0.000638337
662.43	0.165528	0
662.55	-0.8559	18.0777
662.78	0.151927	0
662.94	-0.109077	0
663.07	-0.129784	0
663.2	0.0224726	0
663.51	-0.73627	18.6888
663.76	0.0632411	0
664.07	-0.170882	0
664.14	0.0295173	0
664.42	0.281538	8.39547e-05
664.76	-0.0892245	0
665.03	-0.0100482	0
665.09	-0.064532	0
665.71	-0.355072	0.0671719
666.06	-0.110332	0
666.52	-0.857745	22.2976
666.73	-0.357702	0.0618846
667.07	0.0667874	0
667.51	-0.683506	16.4121
667.66	-0.268079	4.06076e-06
668.07	-0.208922	7.98509e-11
668.57	-0.517874	17.3093
668.63	-0.399528	1.8704
669.06	-0.165911	0
669.13	-0.282377	2.0456e-08
669.45	-0.0527461	0
669.58	-0.352061	2.42932
670.08	-0.219192	4.13345e-10
670.46	-0.4321	2.55951
670.58	-0.532455	26.6373
671.06	-0.0301927	0
671.59	-0.533219	12.4559
671.7	-0.336914	0.000304193
672.12	-0.263721	2.37079e-07
672.59	-0.690936	26.6818
673.35	0.376761	1.24464
673.48	0.152182	0.00483437
673.59	-0.40147	3.35278
674.09	-0.105409	0
674.35	0.184894	0
674.49	-0.638039	25.3328
674.58	-0.861283	31.7478
674.91	-0.230294	1.03557e-11
675.05	-0.347149	0.239712
675.34	0.266029	0.00012031
675.48	-0.661934	13.7753
676.5	-1.56629	109.384
676.76	-0.273343	7.41041e-07
677	-0.0999718	0
677.07	0.0307036	0
677.25	0.19355	2.89298e-16
678.07	-0.131821	0
678.51	-1.67708	140.096
678.75	-0.503894	2.19991
679.1	-0.0994596	0
679.5	-2.89197	187.869
679.74	-0.00115155	0
680.1	-0.191164	0
680.54	-1.3377	113.473
680.75	-0.175366	0
681.08	-0.0892649	0
681.53	-1.66333	115.381
681.65	-0.48293	0.661689
682.09	-0.179295	0
682.58	-0.629418	92.2994
682.99	-0.123527	0
683.07	-0.17085	0
683.59	-0.595887	60.4773
684.07	-0.153705	0
684.42	0.101529	0
684.59	-0.52658	57.695
685.05	-0.0463121	0
685.51	-0.911003	28.1815
685.59	-0.540993	41.2942
685.74	-0.0329636	0
686.06	-0.176508	0
686.47	-0.429757	1.91165
686.59	-0.593093	38.2786
686.7	-0.0432587	0
687.05	-0.040941	0
687.35	0.400717	1.79914
687.55	0.0426694	0
688.07	-0.394705	0.646995
688.36	0.457409	1.63281
688.55	-0.444011	14.0411
688.79	0.0531192	0
689.06	-0.160254	0
689.55	-0.147422	5.21467e-07
689.75	0.0899224	0
690.03	-0.367724	0.00711468
690.08	-0.280765	4.78803e-05
690.52	-0.641659	23.8233
691.34	0.0497201	0
691.48	-0.376946	2.84207
691.65	-0.241475	2.80812e-11
692.48	-1.39077	76.5481
692.73	-0.199157	0
693.15	0.0202636	0
693.47	-0.792002	11.25
693.71	0.0519563	0
694.47	-1.59462	75.6522
694.73	-0.147619	0
695.07	-0.142123	0
695.55	-0.382433	2.05973
696.08	-0.489367	2.61945
696.48	-1.43556	82.2039
696.6	-0.354584	12.8828
696.7	-0.268248	1.65492e-08
697.06	-0.320123	0.00401647
697.48	-0.124912	0
697.6	-0.192782	0.722116
698.04	-0.240971	2.93813e-08
698.5	-0.335069	5.53725
698.61	-0.331589	6.90927
698.97	-0.029346	0
699.03	-0.208808	1.63868e-12
699.49	0.00915828	0
699.6	-0.375927	6.1547
700.04	-0.0978657	0
700.52	0.00588852	0
700.69	-0.21019	0
701.01	-0.252368	6.53833e-09
701.07	-0.237809	1.92962e-13
701.37	0.428874	1.80283
701.52	0.291215	14.74
702.02	0.169195	0
702.12	-0.140428	0
702.53	0.139758	0.61867
702.67	-0.188965	0
703.04	-0.129463	0
703.33	0.185878	0
703.52	-0.420516	9.67388
703.61	-0.342738	0.107327
704.13	-0.230445	1.81328e-05
704.41	0.107957	0
704.53	-0.762469	23.3111
705.06	-0.041469	0
705.51	-1.24423	49.8084
705.74	-0.0661828	0
706.52	-1.88318	124.152
706.62	-0.243349	1.5306e-10
707.06	-0.09019	0
707.54	-1.38813	55.3166
707.63	-0.234258	5.2324e-07
708.09	-0.304473	5.62357e-06
708.45	-1.19515	40.1343
708.59	-0.435323	8.20521
709.05	-0.0708068	0
709.15	-0.0114661	0
709.6	-0.183988	1.99398
709.71	-0.156786	0
710.07	-0.154301	0
710.45	-1.18457	35.3594
710.61	-0.250571	4.56984
710.74	0.109662	0
711.05	-0.130192	0
711.48	-0.64774	7.51316
711.62	-0.0879433	4.82164e-17
711.72	-0.34687	0.00515735
712.06	-0.182023	0
712.45	-0.703012	16.6463
712.62	-0.218243	1.57219
713.01	-0.0810424	0
713.57	-0.309367	2.5338
713.71	-0.095244	0
713.99	-0.0292109	0
714.02	-0.00288284	0
714.51	-0.104754	0
714.57	-0.184134	0.000288463
714.7	-0.168209	0
715.02	-0.142118	0
715.57	0.362512	12.9534
715.72	-0.240859	7.83505e-10
716.05	-0.280874	1.35909e-08
716.4	0.179015	0
716.54	0.289974	9.4761
716.99	-0.0359511	0
717.03	-0.0939372	0
717.34	0.327997	7.28229e-05
717.53	-0.0352905	0
717.58	0.0915765	0
717.69	-0.049969	0
718.01	0.0712873	0
718.08	-0.0269002	0
718.53	0.191121	2.37639
718.67	-0.0111018	0
719.01	-0.29436	0.0074376
719.12	-0.0743375	0
719.31	0.0930024	0
719.53	-0.117044	1.48872e-10
719.71	-0.000374573	0
720.12	-0.154795	0
720.53	-0.449182	5.16122
721.09	-0.210791	1.01303e-12
721.48	-0.629768	12.5301
722.09	-0.267023	9.21062e-06
722.5	-0.196598	1.6833
722.59	-0.174989	0
723.05	-0.324055	0.0874325
723.1	-0.0864915	0
723.5	-0.208399	0.489444
723.58	-0.0377697	0
724.06	-0.270866	6.98917e-06
724.51	-0.148631	0.290133
724.69	-0.0475765	0
725.03	-0.11195	0
725.51	-0.0880036	0
725.59	-0.0957951	0
726.04	-0.305499	0.00659828
726.54	-0.0570175	9.33466e-07
727.02	-0.0898685	0
727.54	-0.0694163	3.9341e-10
728.03	-0.0970861	0
728.55	-0.0226548	0
728.71	-0.0796789	0
729.03	-0.370179	0.455967
729.11	0.0936462	0
729.55	0.0456511	0
729.66	-0.0635317	0
730.07	-0.283688	0.00515735
730.56	-0.273029	5.39251
731.04	-0.224679	3.13406e-13
731.33	0.210904	0
731.55	-0.360971	4.08649
731.64	-0.216486	1.43123e-11
732.07	-0.351151	0.0783778
732.55	-0.714683	25.2118
732.92	-0.0822592	0
733.04	-0.321868	0.000595891
733.3	0.45676	1.08862
733.53	-0.805913	21.7906
733.7	0.0104264	0
734.06	-0.242341	1.10593e-08
734.52	-0.892476	38.0013
734.93	0.213517	0
735.06	-0.123134	0
735.49	-0.609845	10.2551
735.61	-0.450552	2.46603
736.49	-0.655663	21.4499
736.64	-0.0188819	0
736.69	-0.0928265	0
737.06	-0.15709	0
737.53	0.0863262	2.66656e-08
737.59	0.014689	0
737.69	0.00709664	0
738.04	-0.354081	0.0380633
738.51	-0.122482	0.00308174
738.62	-0.0792181	0
739.02	-0.17772	0
739.08	-0.126707	0
739.53	0.115099	0.000135382
739.61	0.0603386	0
740.02	-0.111744	0
740.51	0.11371	3.71622e-06
740.67	-0.0976965	0
741.04	-0.02975	0
741.28	0.140044	0
741.52	-0.00436053	0
742.08	-0.25036	1.30925e-08
742.38	-0.145457	0
742.53	0.079564	9.8953e-07
742.68	-0.137924	0
743.03	0.083773	0
743.41	-0.678559	4.31374
743.54	0.0228825	0
743.59	0.165385	1.90083e-07
743.69	-0.0493812	0
744.41	-0.703948	5.52004
744.55	0.0153854	0
745.02	-0.235571	5.70486e-11
745.31	0.0380464	0
745.55	0.0128309	0
746.03	-0.0652194	0
746.53	-0.137433	0.0593114
746.69	-0.311898	0.000273729
747.04	0.0675676	0
747.13	0.0947933	0
747.3	0.0392454	0
747.51	0.0842699	0
748.05	-0.135013	0
748.52	-0.157413	2.73305
749.02	-0.153863	0
749.11	-0.0803534	0
749.52	-0.117751	0.148507
749.65	-0.338035	0.0133454
750.04	-0.340305	0.000364498
750.07	-0.228717	1.03557e-11
750.53	-0.055826	1.27466e-06
751.03	-0.214905	4.26763e-13
751.3	-0.0198392	0
751.54	-0.00859573	0
752.04	-0.184957	0
752.28	0.0207381	0
752.55	0.0440735	0
753.04	-0.44467	1.51095
753.3	0.262806	3.13406e-14
753.55	0.0964995	0.000475571
753.67	0.0384466	0
754.05	-0.158452	0
754.56	0.0461393	0
755.04	-0.0568315	0
755.57	0.0865108	0
756.06	-0.274429	1.504e-05
756.57	0.0794068	0
756.72	-0.0131733	0
757.05	-0.284769	2.37133e-05
757.12	-0.0809273	0
757.51	-0.367245	1.08862
757.58	-0.127302	1.17552e-11
758.05	-0.226271	5.47577e-11
758.33	0.345533	0.00455175
758.48	-0.229834	6.94361
758.7	0.0539423	0
759.01	-0.256853	1.92403e-12
759.33	0.2451	1.46215e-11
759.49	-0.258407	4.47421
759.53	-0.230171	0.80002
759.7	-0.0913923	0
760.04	-0.151251	0
760.09	-0.0818485	0
760.34	0.370848	0.086287
760.51	0.144713	0.936043
760.66	-0.0584701	0
760.99	-0.41612	0.26532
761.03	-0.283636	5.2324e-07
761.51	0.100379	4.82164e-16
761.65	-0.226701	5.52405e-12
762.06	-0.158089	0
762.52	-0.0890453	0.00112535
762.91	-0.192449	0
763.02	-0.263418	1.97923e-07
763.3	0.102601	0
763.53	-0.126159	0.319368
763.67	0.0311697	0
764.06	-0.116953	0
764.53	0.0837557	0.00219038
764.68	-0.315715	0.000177926
765.05	-0.162556	0
765.29	0.174225	0
765.56	0.389721	28.2459
766.07	-0.0385743	0
766.29	0.255219	1.15982e-05
766.53	0.247702	16.1505
766.98	-0.0669868	0
767.04	0.00771	4.82164e-17
767.31	0.236429	3.18803e-10
767.54	0.281945	14.8705
767.97	-0.223037	0
768.05	-0.149683	0
768.43	-0.839253	12.3016
768.53	0.375112	36.8681
769.03	-0.0486767	0
769.53	0.212965	4.37034
769.69	-0.193558	0
770.04	-0.353386	0.470647
770.53	0.214684	5.2611
771.03	-0.0122813	0
771.37	0.228044	6.4176e-14
771.53	0.0536202	0
771.62	0.00298937	4.82164e-17
772.04	-0.214371	3.37515e-14
772.41	-0.903021	14.2359
772.55	0.0658474	0
773.02	-0.200007	0
773.54	-0.186392	0.630592
774.05	-0.336912	0.0819828
774.33	0.428935	0.0713381
774.53	0.0714548	5.52405e-12
775.03	-0.139464	0
775.54	0.0352174	0
775.71	-0.0280162	0
776.05	-0.193006	0
776.55	-0.118917	1.08791
777.06	-0.117626	0
777.34	-0.100761	0
777.47	-0.401832	2.87595
777.55	-0.196866	3.14982
778.06	-0.151633	0
778.41	-0.699536	5.35319
778.56	0.0635206	9.4077e-07
779	-0.514483	1.48953
779.07	-0.264053	0.000386384
779.56	0.033166	0
780.06	-0.120631	0
780.49	-0.312045	3.66699
780.56	-0.0206697	0
780.97	-0.341469	0.00252093
781.04	-0.377671	0.445229
781.48	-0.457079	5.96111
781.56	-0.0182434	0
782.05	0.0511254	0
782.53	-0.122757	1.43612e-06
783.03	-0.178592	0
783.53	-0.173175	0.00285008
784.03	-0.0486465	0
784.07	-0.154349	0
784.5	-0.254803	14.7738
784.62	-0.113076	0
785.02	-0.280827	1.27466e-06
785.12	-0.255775	1.53041e-10
785.5	-0.0962426	0.000190774
785.62	0.154317	0
786.52	0.293786	23.1017
787.01	-0.354578	0.0466566
787.53	0.303689	12.9103
787.67	-0.234679	2.25648e-12
788.05	-0.131607	0
788.39	-0.883722	14.1327
788.54	0.657877	161.431
789.02	-0.157619	0
789.3	0.162235	0
789.54	0.634001	129.677
790.04	-0.286569	1.13732e-05
790.37	-1.07109	28.2286
790.54	0.400563	40.2683
791.44	-0.491703	2.53899
791.54	0.23132	6.73592
791.94	-0.185991	0
792.43	-1.3491	95.8772
792.55	0.203877	5.08856
793.04	-0.264403	0.000259967
793.14	-0.0737361	0
793.56	0.237047	5.73536
794.05	-0.184589	0
794.43	-1.27703	85.0255
794.54	0.0393346	5.07986e-08
794.71	-0.0480851	0
795.04	-0.255971	1.80607e-11
795.13	-0.139026	0
795.55	0.110989	2.75374
796.05	-0.436647	1.35024
796.54	0.0816859	0.741495
797.04	-0.280873	0.0153323
797.4	-0.324942	0.1125
797.55	0.228798	7.74024
798.05	-0.134311	0
798.1	-0.280251	0.00123666
798.45	-0.541377	16.359
798.54	-0.0228284	0
798.61	0.143631	0.181452
799.02	-0.239626	5.62357e-06
799.4	-0.538142	3.316
799.53	-0.120847	1.03557e-11
799.64	0.325695	5.80041
800.05	-0.233031	7.28229e-05
800.12	-0.126368	0
800.5	-0.17129	1.41077
800.63	0.230283	0.00708811
800.71	0.1378	0
801.03	-0.359147	0.610406
801.5	-0.109151	5.38494e-10
802.36	-0.637457	4.59963
802.51	-0.197886	2.62165
803.04	-0.151279	0
803.35	-0.292151	0.529214
803.52	0.0274393	0
804.02	-0.217923	4.82164e-17
804.36	-0.735091	12.867
804.52	-0.283509	4.23007
804.92	-0.465856	1.50769
805	-0.129149	0
805.35	-0.251968	6.68441e-05
805.51	-0.101615	0
805.56	0.0273969	0
806.04	-0.200216	0
806.52	0.0395576	0
807.02	-0.0905625	0
807.35	-0.231015	2.24187e-12
807.53	0.0677765	1.7599e-14
808.05	-0.20533	0
808.51	0.0554687	1.91154e-12
809.03	-0.182511	4.82164e-17
809.51	0.139298	0.722116
809.63	-0.11861	1.01254e-15
809.97	-0.446972	0.193914
810.02	-0.331026	0.086287
810.39	-1.71707	130.58
810.52	0.280918	38.0595
811.02	-0.305015	0.000310663
811.39	-0.696289	6.72762
811.52	0.196435	8.13586
811.99	-0.503341	1.23371
812.02	-0.338306	0.234862
812.4	-1.56072	114.149
812.53	0.310869	19.3977
812.63	0.464613	12.9383
813.02	-0.250199	1.97923e-07
813.53	0.271923	7.28712
813.63	0.384758	4.9235
814.02	-0.31844	0.00121054
814.45	-0.446541	5.7322
814.55	0.4636	43.0526
815.02	-0.0996617	0
815.43	-0.486921	2.90791
815.55	0.290604	6.78644
816.03	-0.239972	3.64499e-05
816.55	0.280354	11.1002
817.01	-0.356349	0.0747513
817.55	0.120209	2.90408e-06
817.98	-0.586166	2.4794
818.53	-0.124078	0.000190745
818.95	-0.391243	0.0979774
819.38	-0.749829	9.49785
819.57	-0.0435059	0
820.04	-0.358403	0.912844
820.17	-0.110008	0
820.47	-0.261345	2.21481
820.56	-0.116066	0.398772
820.98	-0.292924	2.65482e-05
821.04	-0.269454	0.000299539
821.17	0.245364	4.80139e-13
821.56	0.208815	5.96701
822.05	-0.147339	0
822.14	0.0361531	0
822.48	-0.19035	1.46665
822.56	0.182207	8.90987
823.03	-0.156317	0
823.22	0.0137812	0
823.55	0.203195	4.77896
824.04	-0.251249	2.30814e-05
824.37	-1.52564	71.7031
824.51	0.0502097	0
824.63	0.513329	21.0759
825.02	-0.275839	0.000462191
825.36	-0.734188	9.04546
825.51	0.0468592	0
825.64	0.430625	10.5774
826.01	-0.233678	1.44649e-16
826.37	-1.50375	72.5743
826.49	0.117926	0.483823
826.66	0.579566	38.0707
827.01	-0.290771	1.48146e-06
827.37	-0.562796	2.33084
827.5	0.155412	1.26025
827.67	0.483247	13.1017
828.02	-0.299309	0.000517754
828.36	-1.48327	73.0206
828.49	0.0231969	0
829.01	-0.195187	0
829.34	-0.161577	0
829.51	0.0133802	0
830.02	-0.247174	6.28292e-06
830.36	-1.25845	53.6851
830.5	-0.129896	1.48146e-06
830.53	-0.0350138	0
830.59	-0.0197019	0
831.01	-0.147036	0
831.36	-0.460215	2.11608
831.5	-0.121174	6.26813e-16
831.54	-0.128706	1.92865e-15
831.67	0.0498111	0
832.02	-0.303982	0.0449698
832.08	-0.195281	0
832.38	-0.872646	22.5451
832.5	-0.0172796	0
832.59	0.0551978	0
832.99	-0.232693	3.13406e-14
833.04	-0.175783	0
833.5	0.0150057	0
833.57	0.162767	0.0267398
834.04	-0.3069	0.0352596
834.35	-1.02759	22.2795
834.53	0.440894	34.3946
835.03	-0.322712	0.000690634
835.39	-0.723774	11.2445
835.53	0.456077	37.4222
836.03	-0.163897	0
836.09	-0.237404	7.14567e-14
836.54	0.399491	37.0054
836.95	-0.30666	0.00012472
837.02	-0.0126518	4.82164e-17
837.42	-0.624896	10.2107
837.54	0.334184	15.3864
838.03	-0.238031	1.24836e-09
838.55	0.330109	20.1849
839.02	-0.12857	0
839.55	0.265467	8.68238
840.03	-0.197951	3.10996e-14
840.36	-1.0335	24.1933
840.53	0.237129	7.55337
841	-0.361652	0.0706375
841.53	0.135108	0.00847259
842.02	-0.198904	0
842.34	-1.00204	22.6751
842.52	0.0669607	0
843.01	-0.53856	1.87513
843.38	-0.7405	10.2906
843.48	-0.0994187	4.33947e-16
843.53	0.189525	0.399223
844.02	-0.35547	0.0512617
844.34	-0.813216	14.4825
844.54	-0.000223852	0
844.63	-0.0661763	0.0766754
845.01	-0.281054	3.64499e-05
845.36	-0.472241	1.57956
845.48	-0.0705416	0
845.54	-0.0285273	0
845.63	-0.047873	8.38145e-13
846.03	-0.374287	0.146614
846.34	-0.736014	16.0781
846.5	0.166822	7.41445
846.63	0.0704857	0.184568
847.01	-0.412425	0.42261
847.5	0.199651	4.60312
847.63	0.145763	5.92779
848.03	-0.203021	4.16589e-14
848.49	0.0215744	0
848.62	0.282531	33.8029
849.02	-0.240547	4.8953e-11
849.4	-0.803621	13.6792
849.5	0.128783	0.271546
849.62	0.31153	28.6108
850.08	0.060155	0
850.5	-0.0936806	9.33466e-07
850.62	0.355802	37.312
851	-0.350112	0.324175
851.5	0.0343371	0
851.55	0.25551	2.10168
851.62	0.320258	11.0884
852.02	-0.183628	0
852.34	-1.22807	33.2525
852.5	-0.246714	17.789
852.65	0.452581	14.735
853.02	-0.229804	8.72234e-14
853.37	-0.810598	13.5451
853.51	-0.136426	2.56462
854.02	-0.35652	0.38461
854.5	-0.120936	1.54834
854.68	0.212725	0.00337316
854.99	-0.37789	0.599681
855.08	-0.0212425	0
855.51	-0.204756	3.75773
856.02	-0.462124	1.85169
856.07	-0.218773	1.63936e-15
856.32	-1.07773	26.5303
856.51	0.0313273	0
856.69	0.283867	0.08969
857.01	-0.331644	0.206729
857.51	0.1087	1.0654e-05
858.02	-0.278523	6.66165e-05
858.43	-0.53563	14.5988
858.51	-0.00559598	0
858.64	0.134375	2.11173
859	-0.393924	0.483823
859.52	0.00983449	0
859.64	0.224941	4.90701
860.02	-0.100419	0
860.31	-0.435685	1.59416
860.43	-0.598115	18.6539
860.53	0.0476968	0
860.63	0.317487	50.3254
861	-0.401605	0.349412
861.32	-0.265454	2.28816e-08
861.55	0.163353	0.196297
861.63	0.328099	38.9374
862.03	-0.273014	3.14473e-06
862.31	-0.469482	2.23909
862.52	0.0486643	0
862.64	0.352066	88.4844
863	-0.125868	0
863.32	-0.182083	0
863.47	-0.189416	0.03942
863.55	0.178934	1.51634
863.64	0.36298	55.9769
864.01	-0.124409	0
864.06	-0.22149	2.40686e-12
864.47	-0.288446	5.67003
864.54	0.234843	4.10335
864.64	0.360583	60.4032
864.99	-0.18889	2.41564e-14
865.39	-0.350932	4.22367
865.51	-0.0341223	0
865.64	0.340841	29.2376
866.02	-0.222854	4.16589e-14
866.47	-0.163283	1.91614
866.53	-0.00295632	0
867.02	-0.365622	0.0671719
867.17	0.0284127	0
867.52	-0.0578862	0
867.99	-0.218203	0
868.04	-0.103479	0
868.49	0.0762067	0.33481
868.71	0.284664	0.0153459
869.37	-0.730105	9.72284
869.5	0.178244	3.56572
870	-0.487561	1.473
870.5	0.171875	3.96874
870.98	-0.45275	0.753857
871.06	-0.223822	4.82164e-17
871.49	0.0102455	0
871.55	0.110267	9.5251e-12
871.63	0.267336	4.33402
872.01	-0.44636	0.963865
872.33	-0.955843	20.3564
872.49	-0.0235068	0
872.55	0.0860073	0
872.65	0.234627	15.8384
873.01	-0.280247	0.00206067
873.38	-0.549425	4.5461
873.51	0.21684	2.44931
873.66	0.26177	9.50448
874.01	-0.15309	0
874.5	0.0387896	0
874.65	0.423599	66.956
874.94	-0.489953	1.50769
875.32	-0.496397	2.04424
875.5	-0.0310939	0
875.65	0.512836	58.9811
876.01	-0.439093	1.56978
876.3	-0.518067	2.625
876.41	-0.52458	17.2726
876.5	-0.221002	1.03176
876.65	0.460294	64.2277
876.99	-0.293694	0.00945056
877.42	-0.434907	5.09274
877.54	0.106567	2.41082e-15
877.58	0.239774	3.12606
877.64	0.526181	52.2655
877.98	-0.344957	0.149168
878.42	-0.645931	22.2757
878.59	0.534044	43.3242
878.97	-0.403711	1.15722
879.08	-0.0387347	0
879.4	-0.799437	19.7282
879.55	0.353068	11.8379
879.99	-0.440984	1.08862
880.43	-0.440734	11.0031
880.53	-0.0125566	0
880.99	-0.237675	7.49017e-11
881.52	0.00716946	0
882.02	-0.219695	8.22814e-10
882.06	-0.320535	0.00123666
882.5	0.00622881	0
883.01	-0.296488	8.58694e-05
883.52	0.0660709	4.82164e-17
884.01	-0.118479	0
884.49	-0.0277807	0
885.01	-0.454067	1.24045
885.45	-0.248541	4.20601
885.54	0.230273	12.7911
885.99	-0.31144	0.0114967
886.45	-0.256154	5.00419
886.55	0.15355	2.21926
886.97	-0.342266	0.0130684
887.02	-0.501321	1.10587
887.35	-0.568801	5.51625
887.46	-0.189813	0.398772
887.56	0.239934	7.42776
888	-0.488573	2.10398
888.32	-0.658435	7.97864
888.47	-0.136321	5.62357e-06
888.62	0.472205	146.441
888.99	-0.259388	2.28816e-08
889.35	-0.656467	7.17776
889.51	-0.0247453	0
889.63	0.571156	127.704
890	-0.151003	0
890.47	-0.235491	2.04488
890.64	0.541347	119.531
891	-0.464189	1.01595
891.36	-0.710574	10.3516
891.47	-0.20472	0.406625
891.64	0.511452	65.9198
892	-0.27918	0.00128846
892.48	-0.0117269	0
892.61	0.686342	125.029
893.01	-0.463012	1.22833
893.49	0.024323	0
893.61	0.68684	76.0652
894	-0.365339	0.147575
894.49	-0.0109845	0
894.57	0.308949	8.43452
895.36	-0.69398	9.82724
895.49	0.194983	4.09116
895.56	0.22421	1.66653
896.01	-0.223095	4.9118e-13
896.37	-0.769589	16.5714
896.51	0.108624	0.0740589
896.99	-0.52726	2.12167
897.31	-0.64619	4.31475
897.5	0.0406794	0
897.56	0.168978	0.00475184
898	-0.478879	2.06638
898.43	-0.455279	10.171
898.5	-0.00871681	0
898.65	0.472159	6.665
898.99	-0.394421	0.205618
899.5	-0.15686	0.0397795
899.6	0.226452	0.0139424

## Sheet: Figure 4d-middle right
	log2(fold change)	-log10(adj. P value)
600.07	-0.303307	3.31831
600.38	-0.161947	0.444927
600.51	-0.131596	7.70637
601	-0.462586	8.01897
601.34	-0.181342	1.48744
601.51	-0.177231	7.64928
601.81	-0.387367	3.58814
602.03	-0.242885	0.938437
602.37	-0.240062	5.09736
602.51	-0.15039	5.51716
602.95	-0.481572	9.50588
603.1	-0.257081	2.41072
603.25	-0.312826	5.09313
603.38	-0.137271	0.36519
603.48	-0.28262	11.1145
603.81	-0.442019	4.90562
603.98	-0.519034	8.19009
604.12	-0.152022	0.190002
604.39	-0.316244	3.03229
604.48	-0.290371	5.57271
604.59	-1.12758	35.0153
604.93	-0.442676	5.43397
605.12	-0.139542	0.0344916
605.35	-0.298872	3.14511
605.46	-0.356058	6.40723
605.8	-0.286805	1.37445
606.09	-0.268017	1.28729
606.39	-0.42064	4.88224
606.5	-0.801277	21.2809
606.95	-0.444131	5.88893
607.36	-0.337459	5.37708
607.77	-0.626095	9.38344
607.87	-0.248956	0.252026
608.14	-0.404804	4.5211
608.35	-0.280268	1.60024
608.51	-0.966289	27.0064
608.99	-0.289433	1.82199
609.34	-0.365417	6.06759
609.75	-0.51787	8.73681
609.82	-0.432672	2.96443
610.12	-0.159323	0.116614
610.21	-0.32036	3.97518
610.51	-1.01298	31.4364
610.78	-0.738843	19.0821
611.11	-0.149681	0.259161
611.19	-0.336834	2.83324
611.36	-0.375225	4.6972
611.74	-0.508618	7.56704
612.11	-0.197905	0.529187
612.17	-0.414225	4.04012
612.51	-0.610671	12.7548
613	-0.289112	1.53373
613.04	-0.343901	5.30789
613.38	-0.208371	1.77354
613.52	-0.283749	3.81353
613.73	-0.461364	5.22943
614.05	-0.304855	2.68282
614.22	-0.305151	3.76632
614.52	-0.443535	10.9173
614.65	-1.50611	114.005
614.81	-0.430761	4.64741
615.03	-0.323768	3.27188
615.21	-0.376744	4.49211
615.5	-0.351632	5.49296
615.73	-0.519919	6.30292
616.04	-0.332902	2.99261
616.25	-0.516196	16.6157
616.51	-0.671306	23.1463
617.12	-0.349161	4.57588
617.36	-0.177625	0.953222
617.42	-0.168225	0.272823
617.8	-0.315015	1.79426
618.05	-0.388668	4.64097
618.21	-0.415845	7.36959
618.4	-0.29746	2.4757
618.55	-1.55369	120.124
618.89	-0.493481	5.88628
619.22	-0.332128	3.46164
619.56	-1.06461	35.8761
619.79	-0.385416	3.20919
620.12	-0.327733	3.78201
620.39	-0.224206	0.448123
620.56	-1.65411	117.097
620.8	-0.551323	12.1321
621.14	-0.30712	2.89041
621.36	-0.212491	0.745139
621.78	-0.270997	0.877521
622.16	-0.283692	2.4608
622.78	-0.588969	12.8697
623.13	-0.262994	2.24256
623.76	-0.59629	9.05049
624.09	-0.356884	4.04435
624.14	-0.331672	1.73321
624.49	-0.448683	2.24777
624.74	-0.941551	38.6275
625.13	-0.320466	5.28788
625.37	-0.262137	1.70716
625.5	-0.332286	3.96023
625.76	-0.508411	4.64573
626.11	-0.304374	2.87747
626.51	-0.127691	0.0344916
626.71	-0.754762	25.6747
626.79	-0.625007	11.8122
627.08	-0.267941	3.04658
627.4	-0.177199	0.692877
627.53	-0.289489	15.6423
628.08	-0.191116	0.310015
628.53	-0.259311	11.5801
628.66	-1.14076	43.6318
629.04	-0.319174	3.96899
629.51	-1.09353	145.219
629.62	-0.856414	20.3129
630.03	-0.199788	0.335906
630.26	-0.288418	2.45965
630.51	-0.844239	90.5959
630.6	-1.23585	92.2222
630.8	-0.345733	2.07096
631.06	-0.428339	7.78739
631.5	-0.71828	71.46
631.8	-0.314446	1.55681
632.01	-0.397265	4.39108
632.16	-0.438712	5.04301
632.51	-0.910374	82.5302
632.6	-1.20277	67.8524
632.97	-0.435497	7.1955
633.12	0.11959	0.0158175
633.18	-0.352116	3.01777
633.39	-0.154453	1.69589
633.51	-0.408655	10.6083
633.78	-0.619075	10.5693
634.09	-0.241881	0.824652
634.4	-0.452476	9.90327
634.51	-1.16907	83.8385
634.8	-0.47861	6.92635
635.06	-0.404604	5.935
635.14	-0.313885	1.7573
635.4	-0.247605	2.56524
635.52	-0.718729	14.1027
635.76	-0.567629	10.0584
636.11	-0.348418	2.74042
636.37	-0.0811767	6.96898e-07
636.77	-0.474809	7.43843
637.09	-0.456278	8.52749
637.36	-0.192551	0.448123
637.77	-0.645147	11.8846
638.08	-0.333512	3.51612
638.75	-0.579586	9.78284
639.11	-0.415626	6.04752
639.48	-0.0456451	3.90789e-08
639.74	-0.726393	14.819
640.08	-0.379688	5.06263
640.49	-0.534745	14.6863
640.72	-0.999446	23.6714
641.06	-0.45381	10.0068
641.42	-0.200158	0.850303
641.75	-0.436833	2.69196
642.06	-0.36868	4.51698
642.57	-0.769385	30.3323
642.69	-0.88491	25.8002
643.05	-0.224015	1.45282
643.32	-0.335784	4.10681
643.77	-0.413623	3.8072
644.03	-0.27018	1.21185
644.58	-0.854864	36.1003
645.04	-0.294869	2.52682
645.12	-0.334997	5.04359
645.22	-0.361979	6.83721
645.32	-0.344387	5.07702
645.58	-1.19557	57.3117
645.82	-0.437363	4.74529
646.16	-0.567282	16.7587
646.58	-0.689281	31.8518
646.97	-0.36199	3.28857
647.12	-0.384237	7.7058
647.16	-0.436999	6.49855
647.45	0.0141401	4.39724e-09
647.95	-0.305027	1.36543
648.49	-0.723593	16.6567
648.58	-0.998143	39.2048
648.79	-0.442063	4.65473
648.97	-0.45591	7.43203
649.11	-0.239765	1.53373
649.4	-0.327642	3.45345
649.76	-0.652902	10.1321
650.14	-0.388597	4.72545
650.7	-0.558042	7.99506
650.81	-0.318051	1.93087
651.11	-0.287254	2.80829
651.39	-0.266118	1.67992
651.74	-0.783457	16.0788
652.12	-0.332606	3.30635
652.78	-0.665445	13.1066
653.09	-0.305373	3.04083
653.42	-0.25814	2.52323
653.48	-0.824037	62.7799
653.71	-0.599237	10.6534
654.09	-0.301452	2.56896
654.51	-0.659357	32.8393
654.55	-0.16612	3.09304
654.62	-0.580486	15.2984
655.06	-0.283692	2.94549
655.51	-0.917168	68.1592
655.55	-0.523025	33.6388
655.61	-0.782422	26.2516
656.06	-0.337581	3.9129
656.56	-0.431986	29.0895
656.61	-0.704417	31.4227
657.03	-0.366166	5.71806
657.34	-0.438012	6.61995
657.58	-0.770337	57.1117
658.03	-0.271901	1.84119
658.53	-0.699578	60.335
658.79	-0.486867	5.49296
659.03	-0.350072	4.16653
659.32	-0.316769	5.7282
659.53	-0.696974	59.5627
659.62	-0.953908	25.1341
660.41	-0.297249	4.18205
660.55	-0.883111	42.3508
660.98	-0.230704	0.437365
661.4	-0.280978	4.16581
661.53	-0.775511	38.3144
661.78	-0.446907	4.9607
662.08	-0.351875	2.19191
662.43	-0.348074	2.98201
662.55	-0.819083	30.9252
662.79	-0.502623	7.35985
662.94	-0.454009	5.94441
663.09	-0.392863	5.28788
663.46	-0.104032	0.00248503
663.77	-0.457591	5.07702
664.07	-0.331344	2.91384
664.42	-0.584043	9.23856
664.55	-0.808727	20.0763
664.81	-0.569181	8.71692
665.1	-0.311853	3.29396
665.38	-0.158247	0.0882963
665.73	-0.670288	11.96
666.06	-0.368453	6.04639
666.46	-0.703701	15.3075
666.73	-0.810938	22.7646
667.06	-0.388766	9.48301
667.51	-0.296921	6.07609
667.7	-0.683146	10.1522
668.07	-0.308917	2.31894
668.84	-0.51418	6.38379
669.46	-0.0733412	0.00317409
669.65	-0.779278	14.2496
670.07	-0.201769	0.220895
670.46	-0.3096	5.10452
670.6	-0.632335	52.7327
671.04	-0.363373	4.88181
671.35	-0.348191	3.7247
671.6	-0.674974	33.1698
671.65	-0.855038	18.7791
672.04	-0.363197	3.05887
672.14	-0.424664	7.35358
672.6	-0.785946	60.1115
673	-0.429346	7.16664
673.13	-0.423196	5.81318
673.34	-0.229475	1.96855
673.48	0.490664	46.6404
673.6	-0.669193	18.0014
673.77	-0.461157	3.05077
674.1	-0.294967	1.24062
674.5	-0.138304	0.989615
674.59	-1.02626	65.5889
674.98	-0.478444	8.82478
675.53	-0.690713	24.1521
676.51	-1.19189	84.597
676.95	-0.532253	8.94329
677.49	-1.04615	74.8842
677.89	-0.421607	3.09871
678.41	-0.424424	6.58335
678.51	-1.36543	111.512
678.88	-0.372149	3.629
679.41	-0.275159	2.56094
679.51	-1.55672	100.836
679.74	-0.320549	1.01355
680.08	-0.360825	3.37892
680.54	-1.37873	127.065
680.73	-0.610721	8.06161
681.09	-0.4172	4.7177
681.53	-1.17808	106.939
681.67	-0.660543	11.8738
682.08	-0.258198	1.26804
682.45	-0.507333	7.02415
682.59	-0.344195	37.6475
682.71	-1.06611	31.9033
683.07	-0.456866	9.3829
683.51	-0.752701	39.6577
683.59	-0.381158	41.8444
683.73	-0.657232	10.9728
684.05	-0.256531	1.3187
684.11	-0.322047	1.83671
684.43	-0.738403	15.8934
684.6	-0.411428	50.0679
684.71	-0.985492	23.7689
685.05	-0.384466	6.41011
685.49	-0.0248201	4.39724e-09
685.6	-0.38848	29.1482
686.07	-0.501212	8.40599
686.59	-0.492355	39.4187
686.69	-0.948729	25.7821
687.02	-0.361487	4.62184
687.34	-0.244559	2.45965
687.56	-0.179092	4.45922
687.67	-0.877304	17.7933
688.05	-0.193872	0.118937
688.35	-0.319733	3.07817
688.57	-0.530043	33.4316
689.02	-0.514076	9.95701
689.47	-0.260539	2.94501
689.87	-0.398517	2.7574
690.52	-0.495223	25.7767
690.94	-0.485205	6.23976
691.35	-0.267723	1.1696
691.46	-0.317263	7.00362
691.74	-0.664466	8.44482
692.03	-0.480342	4.56209
692.47	-0.909979	55.7894
692.9	-0.364497	3.6824
693.17	-0.283425	1.62472
693.45	-0.419929	8.45332
693.82	-0.347511	2.06326
694.47	-1.12077	67.4408
694.88	-0.498879	6.33451
695.26	-0.322264	1.69607
695.48	-0.407518	5.46772
695.54	-0.345949	8.49904
695.64	-0.795545	19.6856
696.61	-0.362514	22.4172
696.68	-0.866343	30.6001
697.06	-0.379085	3.77907
697.48	-0.11775	0.0720854
697.61	-0.441237	24.8573
697.67	-0.873668	31.979
698.04	-0.332397	2.39773
698.5	0.244626	7.39075
698.62	-0.537204	40.9608
698.7	-0.72487	12.2466
699.03	-0.309879	3.18179
699.08	-0.374888	3.48722
699.49	0.537345	45.9378
699.62	-0.553806	19.3908
700.01	-0.290097	2.26398
700.52	0.611771	197.729
700.58	0.0867101	0.458143
700.69	-0.817441	17.5624
701.03	-0.344702	4.20493
701.37	-0.200303	0.683677
701.53	0.497302	123.65
701.63	-0.768574	26.5698
702.01	-0.236797	0.396639
702.55	0.0377289	8.27496e-06
702.91	-0.258659	0.534287
703.32	-0.325287	2.99709
703.52	-0.134524	1.26323
703.58	-0.553129	16.8762
704.31	-0.257146	1.11534
704.53	-0.682036	43.3386
704.6	-0.635725	16.7007
705.03	-0.397941	5.43397
705.45	-0.186664	0.534287
705.51	-0.795275	44.141
705.79	-0.502228	4.31695
706.52	-1.31698	117.708
706.93	-0.434529	5.78653
707.57	-0.986545	65.3233
708.07	-0.396335	3.3405
708.18	-0.641689	17.1093
708.58	-0.662115	35.0259
709.04	-0.302117	2.80156
709.6	-0.303555	18.8325
709.7	-0.737233	26.5346
710.07	-0.369541	4.63782
710.46	-0.816011	26.2794
710.61	-0.293017	17.7965
710.68	-0.645645	26.2987
711.04	-0.25957	2.07735
711.47	-0.309648	2.40533
711.62	-0.435302	29.7445
711.7	-0.748073	17.9473
712.05	-0.397951	4.78187
712.16	-0.511895	5.04811
712.46	-0.51059	15.6317
712.63	-0.417963	19.7993
712.68	-0.683831	17.9785
713.02	-0.34026	4.16465
713.41	-0.36711	2.94862
713.53	-0.0328984	4.39724e-09
713.61	-0.514048	17.47
713.67	-0.714955	16.5727
714.01	-0.209681	0.259161
714.57	-0.156469	0.719314
714.61	-0.466259	12.9489
715.02	-0.391642	5.61657
715.4	-0.202579	0.259161
715.58	0.132534	5.33722
715.75	-0.555278	5.27756
716	-0.404087	4.57515
716.55	-0.0241622	6.076e-08
717	-0.435264	7.36276
717.32	-0.264589	0.572293
717.52	-0.0660193	0.0135244
717.59	-0.320093	8.97109
717.65	-0.489453	7.21068
718.54	0.00461841	4.39724e-09
719.11	-0.328972	3.90087
719.22	-0.449891	4.69129
719.53	-0.230257	5.28561
719.64	-0.930683	28.4147
720.12	-0.404246	5.81666
720.52	-0.525472	17.8472
720.57	-0.613543	14.3643
721.1	-0.260903	1.8831
721.49	-0.484841	14.091
721.72	-0.412925	4.39108
722.1	-0.410928	5.07439
722.5	0.393602	29.5631
723.12	-0.366413	5.06478
723.2	-0.47373	4.85319
723.55	-0.195235	2.43451
723.74	-0.557147	5.82492
724.45	-0.139574	0.0170143
724.52	0.45482	43.8929
724.59	-0.163016	1.0711
725.26	-0.447085	4.63417
725.48	0.176654	0.983686
725.52	0.300434	13.2687
725.65	-0.665164	20.8553
725.73	-0.623795	8.32401
726.05	-0.311952	1.79426
726.54	0.575956	158.8
726.66	-0.66613	22.7476
727.02	-0.379646	5.90839
727.12	-0.474406	5.31214
727.54	0.480777	85.4153
727.63	-0.297405	5.32691
727.71	-0.739113	12.4727
728.43	-0.635424	13.7058
728.56	0.364992	47.602
728.61	-0.145982	1.79426
728.68	-0.812323	22.1529
729	-0.380108	4.60444
729.14	-0.393725	5.54994
729.58	-0.0365332	2.30938e-05
729.7	-0.638398	7.69557
730.02	-0.360969	3.489
730.11	-0.588529	9.18958
730.57	-0.350562	22.3899
730.97	-0.454426	8.8375
731.07	-0.490459	9.3847
731.54	-0.351965	8.85534
731.68	-0.578797	7.09556
732.01	-0.325418	2.54982
732.49	-0.411387	9.70987
732.54	-0.743342	40.4481
732.62	-0.844518	28.5778
732.95	-0.428982	6.5788
733.04	-0.491707	9.4841
733.28	-0.243603	0.575416
733.53	-0.395335	13.363
733.62	-0.76378	18.2051
734.53	-0.695744	41.0366
734.62	-0.601701	14.1763
735.55	-0.604028	18.468
736.03	-0.310157	1.52615
736.49	-0.193426	2.47316
736.64	0.030661	3.90789e-08
736.74	-0.475274	9.36687
737.54	0.026419	6.96898e-07
737.6	-0.241198	5.33508
737.69	-0.351366	4.93293
738.05	-0.238089	0.498662
738.13	-0.698417	17.384
738.54	-0.0164243	4.39724e-09
738.76	-0.420312	3.22493
739.05	-0.269666	2.07735
739.28	-0.238367	1.51671
739.53	0.0749591	0.00402929
739.6	-0.466424	13.1412
739.75	-0.592216	6.68723
740.05	-0.410149	3.69651
740.51	0.0523843	0.00248503
740.64	-0.580858	17.9079
740.7	-0.609875	8.97521
741.03	-0.448853	9.00876
741.59	-0.32323	4.63782
742.03	-0.431022	6.67649
742.15	-0.512861	6.51074
742.53	0.236609	16.4818
742.61	-0.393568	12.4938
743.02	-0.369529	5.67089
743.12	-0.557523	8.97109
743.46	-0.208068	1.41483
743.56	-0.103849	0.722147
743.72	-0.436233	3.14511
744.55	0.1058	6.9665
744.71	-0.764817	13.42
744.99	-0.40962	6.71967
745.31	-0.405638	5.89643
745.55	0.0398253	0.00351
745.71	-0.527928	5.09094
746.02	-0.372956	2.74042
746.16	-0.508991	8.99128
746.53	0.0550193	0.029514
746.56	-0.15701	2.21425
746.61	-0.590286	25.6506
746.68	-0.73144	14.7814
746.95	-0.492063	6.63132
747.16	-0.333922	2.91309
747.29	-0.208274	0.257966
747.53	0.176475	2.89444
747.63	-0.567499	10.6065
748.13	-0.341319	3.65648
748.24	-0.439281	2.89444
748.52	0.555031	115.914
748.64	-0.67139	16.8776
749.3	-0.263645	1.58165
749.52	0.479793	68.6474
749.63	-0.485952	8.71836
750.54	0.600291	170.504
750.69	-0.351388	2.95844
751.3	-0.338821	1.88846
751.54	0.44052	65.8539
751.67	-0.557984	13.1929
752.29	-0.544704	8.8748
752.55	0.50911	120.957
752.66	-0.419656	9.09351
753.3	-0.33972	2.79681
753.55	0.411355	49.9469
753.61	-0.128012	0.241801
754.47	-0.488683	10.1947
754.57	0.31718	37.7532
754.65	-0.240481	2.46511
755.04	-0.403025	4.46047
755.39	-0.275612	0.892206
755.58	0.166417	4.19847
755.64	-0.315695	6.95966
756.02	-0.431064	3.68043
756.47	-0.0927784	0.00367642
756.63	-0.267456	3.58674
757.51	-0.311683	3.56984
757.6	-0.384031	12.4576
757.75	-0.355619	1.48872
758.53	-0.164679	4.82453
758.62	-0.474919	12.8715
758.75	-0.626765	7.75327
758.99	-0.460708	7.97419
759.15	-0.524325	6.50671
759.54	-0.297021	12.1639
759.68	-0.596368	7.56461
760.35	-0.431856	5.02486
760.52	0.159521	4.47228
760.65	-0.789674	25.2895
761.28	-0.355804	3.05139
761.54	-0.133727	1.53373
761.64	-0.74136	19.3726
761.99	-0.340046	2.19825
762.53	0.0799998	0.52504
762.68	-0.61182	10.5745
762.95	-0.310988	2.12285
763.53	0.0670341	0.110564
763.67	-0.726219	16.1134
764.53	0.241876	24.5864
764.65	-0.584151	14.753
765.56	0.18201	20.0376
765.71	-0.553778	8.40242
766.3	-0.418607	3.90087
766.54	0.122308	9.97211
766.7	-0.511622	7.23251
767.54	0.139345	7.07073
767.67	-0.704405	20.9308
768.53	0.181444	16.4328
768.68	-0.623809	12.7548
769.02	-0.283442	2.32676
769.43	-0.299773	1.59353
769.54	0.11787	3.72576
769.66	-0.561286	14.3259
770.02	-0.455004	8.08636
770.44	-0.328363	3.16248
770.54	0.141524	4.60753
770.69	-0.537078	8.59144
771.01	-0.378422	3.91123
771.54	0.00583247	4.39724e-09
771.73	-0.64502	12.5526
772.38	-0.441746	6.07436
772.56	0.0823735	0.212374
772.67	-0.589657	16.3347
772.99	-0.409928	5.39044
773.45	-0.21614	0.672264
773.56	-0.10595	0.692877
773.68	-0.502458	7.02359
774.54	0.336527	27.9883
774.69	-0.688406	14.4447
775.55	0.1338	1.79345
775.66	-0.61544	12.6012
776.55	0.401295	56.4233
776.67	-0.557078	10.0712
777.15	-0.44516	6.46971
777.55	0.342681	28.9247
777.68	-0.551419	8.16895
778.56	0.449243	92.5456
778.68	-0.610107	12.828
779.14	-0.445918	4.73821
779.33	-0.375235	4.28703
779.56	0.382795	58.1121
779.68	-0.497765	8.10375
780.56	0.254692	20.0093
780.69	-0.470488	9.87767
781.57	0.166153	3.90087
781.66	-0.431187	8.66406
782.55	0.0826941	0.050496
782.67	-0.447263	9.0976
783.57	-0.0237773	4.39724e-09
783.71	-0.633875	9.88988
784.02	-0.421297	5.91306
784.5	0.3188	39.9672
784.58	-0.303203	8.94421
785	-0.425988	7.19461
785.55	-0.125093	1.73326
786.13	-0.568793	7.76781
786.53	0.529491	158.226
786.69	-0.58174	10.6737
787.12	-0.579114	9.45592
787.54	0.437564	63.0666
787.73	-0.508639	4.76821
788.54	0.833419	244.4
788.68	-0.59586	12.5286
788.96	-0.431492	4.91814
789.33	-0.238821	0.97545
789.55	0.757446	244.4
789.68	-0.663272	13.1625
790.38	-0.300813	2.3183
790.54	0.637842	158.442
790.92	-0.6178	11.3752
791.54	0.360816	30.3323
791.67	-0.47379	6.7841
792.55	0.118022	5.24432
792.69	-0.520228	7.54678
793.16	-0.461206	10.8037
793.56	-0.072201	0.110564
793.71	-0.573841	7.94804
794.15	-0.597769	15.631
794.42	-1.11556	69.5557
794.54	0.0904797	8.06349
795.15	-0.536954	11.4888
795.55	0.0890471	6.08008
795.72	-0.531347	6.51994
796.07	-0.558937	9.642
796.55	0.0797239	4.38206
796.7	-0.573843	11.2808
797.54	0.0366888	0.00176943
797.61	0.0454956	0.00174819
798.04	-0.497796	6.82489
798.47	-0.260321	7.39411
798.57	-0.229376	6.61629
798.76	-0.565015	8.664
799.61	0.00677408	4.39724e-09
799.75	-0.498253	6.5692
800.5	0.0366561	7.72009e-06
800.58	-0.332634	8.9701
800.72	-0.330962	3.04658
800.98	-0.396783	4.38469
801.4	-0.408874	4.45922
801.58	-0.450332	17.5653
801.73	-0.491079	5.39431
802.37	-0.324763	1.5698
802.55	-0.187191	4.486
802.68	-0.571988	10.3913
803.35	-0.289933	6.27476
803.56	-0.183288	1.54555
804.12	-0.41454	3.48722
804.36	-0.419854	9.45077
804.53	-0.00729516	4.39724e-09
804.66	-0.39961	5.60813
805.35	-0.14108	0.190002
805.54	0.0222355	4.39724e-09
805.66	-0.290065	1.9886
806.38	-0.79001	28.3167
806.53	0.128304	4.28947
806.88	-0.630837	11.8609
807.12	-0.351041	2.7608
807.53	0.111067	2.25784
807.64	-0.385753	12.22
807.73	-0.656238	12.0066
808.41	-1.17799	75.5791
808.51	0.258097	31.0579
808.75	-0.601037	15.2493
809.52	0.275443	21.422
809.62	-0.194251	2.17889
809.73	-0.522516	11.8944
810.41	-1.46263	126.371
810.52	0.522486	184.702
810.66	-0.229902	2.68345
811.01	-0.310613	1.93087
811.52	0.469074	110.176
811.66	0.0128888	4.39724e-09
812	-0.438927	6.33451
812.41	-1.31157	112.395
812.53	0.492265	118.803
812.61	0.202411	5.794
812.72	-0.235625	1.73586
813.54	0.437617	54.2909
813.61	0.0771915	0.00402929
813.75	-0.464199	5.37329
813.99	-0.4891	5.56661
814.41	-0.926546	52.895
814.56	0.559605	138.832
814.68	-0.187039	1.05607
815.44	-0.207742	0.663866
815.56	0.380586	30.4484
815.75	-0.577791	7.26563
816.44	-0.13088	0.877521
816.55	0.346705	33.5138
816.71	-0.533186	8.00577
817.45	-0.179085	1.55681
817.56	0.167818	3.63008
817.72	-0.439242	3.58845
817.97	-0.503043	8.62064
818.36	-0.429805	4.90949
818.54	0.0504109	0.00317409
818.67	-0.452171	12.7796
818.93	-0.395382	5.11834
819.12	-0.412619	3.27714
819.57	-0.0412075	0.000216753
819.93	-0.342059	1.92779
820.18	-0.394328	4.41387
820.47	0.000644759	0
820.56	0.0568534	0.112578
820.71	-0.462589	6.78941
821.18	-0.457855	8.75225
821.56	0.0668982	0.692877
822.17	-0.453493	7.16096
822.47	0.117085	1.3187
822.57	0.105653	6.29009
822.72	-0.584094	13.7039
823.56	-0.0143483	4.39724e-09
823.72	-0.38749	4.8337
824.37	-1.07318	50.3551
824.51	-0.0501001	0.010251
824.64	0.151025	3.30042
824.7	-0.204807	2.79846
825.51	-0.0791892	0.422227
825.62	0.0293995	3.90789e-08
825.79	-0.53053	6.56225
826.38	-1.16184	79.3719
826.49	0.0440759	0.0247698
826.67	0.324011	30.4482
826.75	-0.280331	3.68043
826.96	-0.391371	3.73716
827.5	0.0472695	0.00317409
827.67	0.124329	0.708709
827.74	-0.219144	1.21795
828.09	-0.604866	9.51619
828.37	-1.15981	64.8221
828.5	-0.0275201	1.58392e-07
828.55	-0.210288	5.09094
828.74	-0.305874	2.30139
829.38	-0.423119	3.69171
829.54	-0.132845	0.778354
829.73	-0.48322	5.85143
830.37	-0.826727	49.8544
830.53	-0.0508929	0.000195678
830.64	-0.340834	8.01897
830.95	-0.530658	10.4742
831.36	-0.414323	5.95973
831.56	-0.249275	4.87139
831.69	-0.658242	14.9493
832.42	-0.24349	2.78143
832.51	0.200524	9.15821
832.59	0.126134	2.08516
832.72	-0.34204	3.93439
833.41	-0.443553	8.69262
833.51	0.240976	13.6732
833.55	0.0160087	4.39724e-09
833.73	-0.559035	9.61525
834.54	0.48964	91.055
834.89	-0.641395	15.6688
835.1	-0.461881	4.66632
835.54	0.481992	93.4332
835.73	-0.595049	16.727
836.43	-0.286081	2.88135
836.54	0.286336	58.2816
836.75	-0.49024	8.44707
837.55	0.175208	9.83415
837.71	-0.289706	3.19132
838.55	0.465354	117.965
838.67	-0.0744399	0.00380503
839.43	-0.477115	11.9762
839.54	0.40477	46.0153
839.63	0.129839	0.644737
839.99	-0.503136	7.99495
840.54	0.53795	88.1202
840.65	0.203378	3.97253
841.49	-0.0245486	4.39724e-09
841.55	0.41418	37.124
841.64	0.0806459	0.00317409
841.77	-0.416463	3.20919
842.35	-0.729733	24.2352
842.47	-0.059381	0.0133227
842.53	-0.0633956	0.0448775
842.67	-0.334776	8.49408
842.95	-0.431834	4.84058
843.48	-0.0929916	0.179388
843.54	-0.0369037	5.41654e-07
843.63	-0.198572	2.91692
843.7	-0.407781	5.48337
843.96	-0.377385	2.94043
844.06	-0.502288	7.15793
844.35	-0.68397	17.848
844.55	-0.110358	1.36543
844.63	0.0421627	0.192529
844.93	-0.400008	5.32625
845.55	-0.064732	0.00270292
845.64	0.0479318	0.259161
845.94	-0.527971	6.41953
846.34	-0.51871	12.0274
846.5	0.335875	69.0088
846.64	0.0667834	2.52131
846.91	-0.491363	8.23047
847.55	-0.01036	4.39724e-09
847.64	0.142199	13.7962
847.92	-0.642952	10.3587
848.49	0.242353	20.3888
848.62	0.256216	67.4756
848.86	-0.55003	8.95797
849.51	0.160143	5.59807
849.63	0.237649	45.7678
849.84	-0.448801	3.82044
850.5	-0.0227567	3.90789e-08
850.63	0.251296	34.9082
850.78	-0.635701	15.2988
851.56	-0.0156453	4.39724e-09
851.76	-0.552252	10.3394
852.39	-0.631849	18.0072
852.51	-0.172183	22.6215
852.64	0.0753591	0.0564938
853.41	-0.431522	9.24574
853.51	-0.11126	3.92791
853.63	-0.266102	4.24826
854.51	-0.191854	17.5373
854.64	-0.244655	2.40911
854.81	-0.529722	7.24037
855.09	-0.34837	2.75834
855.51	-0.187946	8.98126
855.62	-0.441188	10.5818
856.4	-0.403481	10.3812
856.51	0.0110691	4.39724e-09
856.6	-0.147864	1.04451
857.05	-0.434332	5.09094
857.51	0.266586	15.4303
857.59	-0.0202144	4.39724e-09
857.96	-0.431192	4.39398
858.43	-0.110402	0.181402
858.52	0.089083	0.313008
858.65	0.103293	3.57583
858.94	-0.460264	7.69557
859.52	0.162825	3.18086
859.65	0.0871116	0.633338
859.94	-0.507036	8.10375
860.32	-0.369498	3.01777
860.54	0.247317	11.602
860.64	0.177101	33.5987
860.91	-0.569425	11.8752
861.46	-0.244	3.11321
861.64	0.225652	48.5251
861.96	-0.398181	3.69171
862.53	0.308504	20.3401
862.65	0.197687	61.5799
862.91	-0.568962	10.7561
863.22	-0.39078	4.81342
863.48	0.0637844	0.000216753
863.65	0.234814	56.9931
863.91	-0.4624	4.92985
864.37	-0.323506	3.31035
864.56	0.338186	30.3575
864.65	0.204264	44.4201
864.79	-0.654517	17.6891
865.44	-0.100914	0.0650814
865.65	0.203659	17.1492
865.78	-0.704756	18.8141
866.37	-0.463122	11.7258
866.51	-0.119515	1.48188
866.73	-0.449241	13.5309
867.18	-0.619086	12.0541
867.51	-0.0819491	0.116614
868.17	-0.552474	10.6722
868.49	0.0967527	4.25728
868.66	-0.166716	0.722147
869.17	-0.404258	5.05956
869.51	-0.0936141	1.95303
869.66	-0.245398	2.08062
870.16	-0.455083	5.39431
870.49	0.102628	3.93583
870.56	-0.193835	5.33365
870.71	-0.311002	5.15269
871.16	-0.512006	8.78467
871.38	-0.455845	7.44447
871.56	-0.150576	1.73889
871.94	-0.416929	5.32519
872.16	-0.45404	4.11707
872.38	-0.410109	7.18732
872.5	0.110576	0.983686
872.66	0.177744	19.7529
872.94	-0.609489	14.6075
873.51	0.192387	8.44713
873.66	0.162784	7.82238
873.93	-0.416032	3.4232
874.55	0.126722	1.73321
874.65	0.231622	37.9062
874.92	-0.585943	10.3616
875.41	-0.300836	4.93159
875.58	0.37631	19.6582
875.65	0.241935	28.5381
875.92	-0.519348	6.30736
876.29	-0.419238	3.14511
876.51	-0.0499846	4.39967e-05
876.65	0.269617	64.5715
876.89	-0.568542	9.40481
877.42	-0.350741	7.28591
877.56	0.132413	1.0274
877.65	0.228745	21.2451
877.92	-0.617946	11.3835
878.43	-0.320454	9.0138
878.6	0.401667	61.2827
878.76	-0.353404	6.68556
879.01	-0.623812	11.8108
879.55	-0.0443984	0.000216753
879.76	-0.421907	6.56967
880.44	-0.156527	1.74388
880.53	-0.124488	4.45229
880.59	-0.0410131	2.30938e-05
880.68	-0.0911492	0.0133289
881.48	-0.0191918	7.57343e-09
881.52	-0.180708	9.48865
881.74	-0.44972	4.17416
882.43	-0.16212	4.01596
882.51	-0.0985794	1.99708
882.65	-0.267288	3.07346
883.4	-0.0879627	0.00402929
883.52	0.157416	5.5155
883.67	-0.327102	3.6332
884.48	-0.118212	3.58674
884.62	0.0279373	4.39724e-09
885.06	-0.545073	7.95911
885.43	0.0409303	4.39147e-06
885.54	0.573242	170.309
885.76	-0.445907	5.5155
886.45	-0.101193	0.645764
886.55	0.512408	98.9121
886.71	-0.234553	4.10884
887.46	-0.180347	2.633
887.56	0.441647	65.0416
887.62	0.295269	23.0348
887.93	-0.445815	4.54917
888.38	-0.237341	1.81604
888.5	0.019475	4.39724e-09
888.62	0.422793	244.357
888.93	-0.467905	5.55913
889.51	-0.114982	0.384724
889.64	0.35693	133.464
889.9	-0.545466	6.78686
890.37	-0.268246	2.9815
890.47	-0.0318605	3.93539e-08
890.64	0.332429	117.137
890.9	-0.41493	4.07325
891.37	-0.240407	1.45931
891.48	-0.0857859	0.0100377
891.64	0.344297	92.7886
891.89	-0.414106	3.78201
892.03	-0.434156	4.43953
892.35	-0.258493	1.87741
892.48	0.182366	7.49627
892.62	0.399373	131.279
892.88	-0.599133	9.36521
893.49	0.130273	1.88177
893.62	0.32769	45.5128
893.76	-0.726887	22.9644
894.2	-0.461822	8.21632
894.49	0.0195615	4.39724e-09
894.59	0.277248	17.8056
894.71	-0.406133	10.3501
894.84	-0.562039	6.71279
895.2	-0.466509	8.2158
895.52	-0.00196113	0
895.7	-0.29601	3.66196
896.2	-0.493465	5.92749
896.41	-0.258447	3.45646
896.5	0.0158553	4.39724e-09
896.57	-0.0992893	0.199308
897.19	-0.460541	4.76179
897.5	-0.0402232	0.000216753
897.58	-0.103762	0.058067
897.67	-0.398276	7.70856
898.44	-0.159331	1.98757
898.5	0.0854182	0.722147
899.44	-0.348677	9.80597
899.5	-0.049198	2.30938e-05

## Sheet: Figure 4d-bottom left
	log2(fold change)	-log10(adj. P value)
600.21	0.289036	0
600.51	0.282938	7.93025
600.7	-0.0781675	0
601.03	0.364461	3.62701e-05
601.08	0.0993579	0
601.29	0.355184	1.0181e-10
601.36	0.47946	1.33699
601.51	0.180366	0.583852
601.81	0.747039	1.67649
602.08	0.369203	9.48513e-07
602.37	0.225713	1.72726e-11
602.51	0.117015	1.95914e-06
602.8	0.125048	0
603.11	0.355477	3.81282e-06
603.24	0.274796	4.82164e-17
603.39	0.466457	1.08553
603.5	0.0375256	0
603.8	0.970706	4.14746
604.12	0.351121	0.000743172
604.5	-0.251076	2.45401e-05
604.82	0.523904	0.129844
605.07	0.332233	1.78401e-15
605.11	0.32153	1.03487e-07
605.47	-0.107291	0
605.8	0.646612	0.583265
606.11	0.193482	0
606.5	-0.450164	0.0662528
606.89	0.708754	0.593144
607.14	0.294376	2.45421e-14
607.74	0.606286	0.512446
607.8	0.474365	0.00159012
608.13	0.16159	0
608.5	-0.362641	0.000197085
608.76	0.422075	0.0626002
609.12	0.0494983	0
609.8	0.10349	0
610.12	0.573468	0.687237
610.22	1.02682	13.9111
610.51	-0.216468	0
610.74	0.0580525	0
611.07	0.6327	2.71143
611.13	0.551581	0.397393
611.18	0.553476	0.0310741
611.73	0.679555	1.53984
611.78	0.617435	0.100807
612.12	-0.00791487	4.82164e-17
612.22	0.806527	6.35927
612.51	-0.133863	0
612.72	0.066361	0
613.08	0.39734	0.00970838
613.37	0.371795	4.83075e-05
613.52	0.399878	0.220492
613.73	0.402071	3.00926e-06
614.2	0.262849	1.14302e-12
614.25	0.180633	6.21991e-15
614.52	-0.494816	2.11469
614.68	-0.460334	0.309494
615.03	0.190573	0
615.06	0.398298	4.26172e-05
615.3	0.388116	8.5144e-09
615.78	0.348138	0
616.05	0.228619	0
616.25	-0.190519	0
616.81	0.565826	0.104708
617.05	0.364191	0.000201686
617.15	0.392522	0.000259465
617.41	0.399057	0.196576
617.8	0.564108	0.000366004
618.55	-1.42014	36.7784
618.8	0.168588	0
619.08	0.17805	0
619.11	0.407701	0.000198238
619.4	0.190141	0
620.09	0.711415	2.5867
620.55	-1.46145	41.6389
620.8	0.368343	5.3165e-07
621.09	0.20801	0
621.18	0.50178	0.448726
621.77	0.256318	0
622.19	-0.0395668	0
622.54	-1.44328	29.9325
622.77	0.444974	0.0272706
623.12	0.340491	1.4079e-10
623.76	0.0391835	0
624.08	0.439925	0.00135553
624.5	-0.74899	2.12507
624.72	-0.36899	0.00134228
625.11	0.114482	0
625.51	0.903343	12.6165
625.74	-0.264291	0
626.08	0.276503	0
626.19	-0.0661873	0
626.52	0.316757	0.309127
626.71	0.0595406	0
627.09	0.676778	3.35883
627.41	0.223104	0
627.52	0.613111	18.4236
627.84	0.371114	0
628.08	0.141995	0
628.54	0.901907	39.5526
628.7	0.0819516	0
629.08	0.251109	0
629.36	0.402151	4.89155e-05
629.51	-0.433854	4.75525
629.81	0.528642	0.0144361
630.1	0.376234	7.54899e-11
630.25	0.360556	8.14138e-12
630.52	0.0629961	0
630.66	0.208947	0
631.04	0.304741	7.97644e-08
631.14	0.389588	0.000561771
631.29	0.311117	4.32506e-12
631.5	-0.631246	10.8817
631.77	0.523012	0.033967
632.15	0.0267682	0
632.2	-0.229722	0
632.51	-0.813874	14.4271
632.64	0.127379	0
633.02	0.155221	0
633.12	0.859648	4.60311
633.39	0.316616	0.0154808
633.5	-0.180665	0
633.75	0.61562	0.980945
634.12	0.378665	5.41419e-07
634.39	0.443582	0.118994
634.51	-1.13614	22.7923
634.78	0.467888	0.000682428
635.08	0.465238	0.20986
635.39	0.244476	0
635.74	0.432132	0.000433599
636.12	0.189184	0
636.51	-1.24292	26.6123
636.77	0.291062	0
637.06	0.265022	4.82164e-17
637.28	0.383116	0
637.73	0.615638	1.08543
638.08	0.139616	0
638.15	0.191942	0
638.75	0.276599	0
639.07	0.320165	6.97583e-08
639.51	-0.358712	0.127158
639.75	0.200843	0
640.06	0.17824	0
640.69	-0.143388	0
641.05	0.368841	0.00384438
641.1	0.273345	0
642.06	0.0276626	0
642.29	0.091918	0
642.56	-0.763674	4.02279
642.68	-0.257737	0
643.06	0.257114	0
643.78	0.436184	0.00030225
644.18	0.0625869	0
644.58	-0.55642	1.62771
645.09	-0.072909	0
645.22	0.354071	0.00930888
645.32	0.480607	0.271179
645.49	-0.149998	0
645.79	0.284626	0
646.18	-0.25796	9.86507e-14
646.58	-0.316442	0.04298
646.8	0.320333	0
647.06	0.101269	0
647.11	0.484752	0.309568
647.78	0.370209	1.4079e-10
648.1	0.290926	4.82164e-17
648.2	-0.14577	0
648.58	-0.444647	0.104079
648.77	0.315188	0
648.99	0.323745	8.14138e-12
649.09	0.386145	9.25235e-08
649.36	0.214521	0
650.13	-0.300525	0
650.76	0.379755	1.53193e-07
651.14	0.258897	0
651.47	-1.70747	25.4755
651.7	0.210487	0
652.1	-0.150734	0
652.54	-0.214267	9.16111e-16
653.08	0.101914	0
653.24	0.40211	6.46148e-06
653.48	-1.16508	19.5645
653.7	0.413212	0.0169364
654.09	0.339645	1.10184e-08
654.56	-0.268145	0.705253
654.73	0.00214044	0
655.07	0.54456	0.60778
655.56	-0.045181	0
655.69	0.42473	0.0136747
656.06	0.239003	0
656.56	-0.753218	21.3924
656.75	0.353223	0
657.06	0.379005	1.0942e-09
657.55	-0.886707	17.6787
657.79	0.477278	8.88561e-09
658.05	0.0691602	0
658.16	0.193231	0
658.54	-0.801174	13.8936
659.04	0.172171	0
659.33	0.563891	1.69982
659.53	-0.79556	12.3032
660.04	-0.0523879	0
660.41	0.46246	0.580571
660.54	-0.614557	3.79232
661.06	-0.100118	0
661.38	0.0319206	0
661.52	-0.427738	1.06576
661.76	0.597801	0.0154808
662.07	-0.0222259	0
662.19	-0.279906	0
662.43	0.222576	0
662.55	-0.472588	0.402002
662.78	0.72662	1.17615
662.94	0.124045	0
663.07	0.0709874	0
663.2	0.252111	0
663.51	-0.455447	1.21422
663.76	0.283281	0
664.07	0.158934	0
664.14	0.455266	5.72104e-06
664.42	0.500002	0.127225
664.76	0.274731	0
665.03	0.124675	0
665.09	0.260495	0
665.71	0.158204	0
666.06	0.379333	0.247995
666.52	-0.555325	2.03235
666.73	0.0471749	0
667.07	0.332207	0.00236031
667.51	-0.360697	0.169513
667.66	0.122523	0
668.07	0.205743	0
668.57	-0.468621	4.53681
668.63	-0.16626	0
669.06	0.306578	5.33718e-10
669.13	0.00531041	0
669.45	0.0139486	0
669.58	-0.0115385	0
670.08	0.051149	0
670.46	-0.0691551	0
670.58	-0.692489	15.5734
671.06	0.119419	0
671.59	-0.54054	3.59151
671.7	-0.173821	0
672.12	0.273615	0
672.59	-0.87945	15.2675
673.35	0.577393	2.21227
673.48	-0.168879	4.82164e-15
673.59	-0.2769	4.43365e-07
674.09	0.0844759	0
674.35	-0.00792164	4.82164e-17
674.49	-0.81818	12.6733
674.58	-0.759875	8.18138
674.91	0.411604	0.000240981
675.05	-0.15044	0
675.34	0.408311	0.000379781
675.48	-0.628892	3.39195
676.5	-1.22656	26.8255
676.76	0.480601	0.0658763
677	0.331336	1.39827e-15
677.07	0.166421	0
677.25	0.313509	3.47496e-11
678.07	0.291599	0
678.51	-1.41473	38.285
678.75	0.085557	0
679.1	0.431312	0.00132756
679.5	-1.90759	37.8441
679.74	0.419528	4.82164e-17
680.1	0.0910542	0
680.54	-1.03484	26.9864
680.75	0.404344	1.10859e-06
681.08	0.385802	6.46148e-06
681.53	-1.3821	28.018
681.65	0.20518	0
682.09	0.273473	0
682.58	-0.817778	60.5244
682.99	-0.207809	0
683.07	0.0951989	0
683.59	-0.747636	34.3556
684.07	0.171283	0
684.42	0.281398	0
684.59	-0.771663	48.4866
685.05	0.233139	0
685.51	-0.945087	10.0571
685.59	-0.801488	32.2029
685.74	0.175707	0
686.06	-0.0371182	0
686.47	-0.340759	3.87742e-09
686.59	-0.829019	24.7235
686.7	0.18481	0
687.05	0.095714	0
687.35	0.446297	0.711394
687.55	-0.121219	0
688.07	-0.0744253	0
688.36	0.735467	3.24593
688.55	-0.451376	4.50492
688.79	0.58627	0.0390433
689.06	0.0981191	0
689.55	-0.125229	0
689.75	0.349501	3.51015e-13
690.03	0.00391289	0
690.08	0.254812	0
690.52	-0.526208	4.61889
691.34	0.409293	2.67908e-08
691.48	-0.452462	0.422252
691.65	0.189081	0
692.48	-0.990572	15.8629
692.73	0.310026	0
693.15	0.445864	1.72726e-11
693.47	-0.3911	0.000446118
693.71	0.553143	0.0294551
694.47	-1.2	16.1855
694.73	0.529203	0.0964987
695.07	0.313586	1.8811e-11
695.55	-0.275553	7.19239e-12
696.08	-0.181855	0
696.48	-1.05778	16.9273
696.6	-0.412978	5.95731
696.7	0.576684	0.350474
697.06	0.0786818	0
697.48	0.0057713	0
697.6	-0.259655	0.077777
698.04	-0.204036	0
698.5	-0.561993	4.99668
698.61	-0.336559	1.6996
698.97	0.210241	0
699.03	0.326492	1.10184e-08
699.49	-0.170008	0
699.6	-0.242796	0.000778138
700.04	0.0654537	0
700.52	-0.624798	30.2848
700.69	0.269465	0
701.01	-0.0913112	0
701.07	0.205795	0
701.37	0.482854	0.184514
701.52	-0.184811	0.361936
702.02	0.117378	0
702.12	0.294056	1.51882e-14
702.53	-0.188607	0.0264935
702.67	0.209323	0
703.04	0.209905	0
703.33	0.40916	3.28246e-10
703.52	-0.413092	1.93447
703.61	0.0737899	0
704.13	0.160863	0
704.41	0.158733	0
704.53	-0.365473	0.461905
705.06	0.331358	6.50448e-10
705.51	-1.06598	11.0761
705.74	0.59534	0.658021
706.52	-1.20103	20.8994
706.62	0.247354	0
707.06	0.282346	0
707.54	-0.835234	7.53059
707.63	0.231109	0
708.09	0.0225353	0
708.45	-0.927258	7.87635
708.59	-0.478142	2.6777
709.05	0.177911	0
709.15	0.272054	0
709.6	-0.324264	3.05956
709.71	0.282293	0
710.07	-0.00246487	0
710.45	-0.839082	5.20054
710.61	-0.316177	2.10922
710.74	0.402147	1.61555e-09
711.05	0.26107	0
711.48	-0.643241	1.19125
711.62	-0.299445	0.886795
711.72	0.0345946	0
712.06	0.0203944	0
712.45	-0.396615	0.522714
712.62	-0.337584	1.16184
713.01	0.187924	0
713.57	0.0324786	0
713.71	0.528504	0.00316026
713.99	0.385023	1.82656e-08
714.02	0.049202	0
714.51	-0.21099	7.78557e-10
714.57	-0.12279	0
714.7	0.365907	1.00925e-11
715.02	0.264458	0
715.57	0.457193	9.19554
715.72	0.12079	0
716.05	-0.309162	0
716.4	0.22485	0
716.54	0.385921	7.44448
716.99	0.413911	7.00942e-05
717.03	0.329456	3.70349e-10
717.34	0.255458	0
717.53	-0.0755337	0
717.58	0.191246	4.67699e-15
717.69	0.851467	2.50418
718.01	0.376797	4.03421e-07
718.08	0.352017	3.18411e-08
718.53	0.379941	6.66865
718.67	0.601756	0.205122
719.01	-0.12148	0
719.12	0.396454	0.00248573
719.31	0.420635	0.00018048
719.53	0.206672	0.000188905
719.71	0.471788	0.0152319
720.12	0.229739	0
720.53	-0.15578	0
721.09	0.256773	0
721.48	-0.234603	8.14138e-12
722.09	0.0394179	0
722.5	-0.614111	10.343
722.59	0.209056	0
723.05	-0.135907	0
723.1	0.367207	9.96291e-11
723.5	-0.263632	0.00187954
723.58	-0.114455	0
724.06	0.191507	0
724.51	-0.424528	4.79864
724.69	0.402449	0.000375068
725.03	0.121991	0
725.51	-0.217585	0.000243069
725.59	0.0857876	0
726.04	0.115379	0
726.54	-0.541095	25.8366
727.02	0.262349	0
727.54	-0.45012	10.5259
728.03	-0.142786	0
728.55	-0.350698	6.688
728.71	0.427072	0.000258903
729.03	0.282086	4.09839e-15
729.11	0.397123	3.18411e-08
729.55	-0.353323	1.64825
729.66	0.169773	0
730.07	0.0604067	0
730.56	-0.323798	2.12179
731.04	0.296687	5.3038e-16
731.33	0.373079	7.57142e-13
731.55	-0.414787	0.687237
731.64	0.145829	0
732.07	0.112252	0
732.55	-0.741785	8.93213
732.92	0.326776	9.62399e-14
733.04	0.0580636	0
733.3	0.732801	2.0605
733.53	-0.439389	1.05779
733.7	0.607988	0.0770604
734.06	-0.0256461	0
734.52	-0.76854	9.27238
734.93	0.649763	0.490035
735.06	0.180602	0
735.49	-0.359803	0.0289281
735.61	-0.331628	2.26379e-08
736.49	-0.492983	3.35709
736.64	0.00586482	0
736.69	0.0699142	0
737.06	0.0358366	0
737.53	-0.389286	4.25913
737.59	-0.0792087	0
737.69	0.29254	0
738.04	-0.152761	0
738.51	-0.147413	3.76192e-09
738.62	-0.171443	0
739.02	0.703895	1.25733
739.08	0.231476	0
739.53	-0.193478	4.03421e-07
739.61	0.14622	0
740.02	0.486467	0.121137
740.51	-0.0906457	0
740.67	0.22967	0
741.04	0.306922	9.24893e-11
741.28	0.333977	4.82164e-17
741.52	-0.129061	0
742.08	-0.201538	0
742.38	0.416325	0.000779729
742.53	0.0874988	0
742.68	0.206515	0
743.03	0.387246	2.52666e-08
743.41	-0.401468	1.4079e-10
743.54	0.147403	1.61555e-09
743.59	0.602308	5.24372
743.69	0.347419	2.84143e-11
744.41	-0.377591	9.24893e-11
744.55	0.236825	6.93374
745.02	0.109888	0
745.31	0.377356	0.000406303
745.55	0.216312	1.37851
746.03	0.157587	0
746.53	0.259218	0.75524
746.69	0.364137	3.70349e-10
747.04	0.263814	0
747.13	0.664761	1.20711
747.3	0.347532	3.28246e-10
747.51	0.731644	16.1847
748.05	0.195071	0
748.52	-0.00223337	0
749.02	-0.00180382	0
749.11	0.207658	0
749.52	-0.231862	0.901285
749.65	0.207569	0
750.04	0.167563	0
750.07	0.181389	0
750.53	-0.206347	3.51004
751.03	0.382459	0.000162839
751.3	-0.0643082	0
751.54	-0.22648	2.00541
752.04	0.388596	0.000238221
752.28	0.197676	0
752.55	-0.501035	16.8032
753.04	-0.0129617	0
753.3	0.484293	4.01642e-05
753.55	-0.363682	4.83772
753.67	0.341184	1.00925e-11
754.05	-0.0957066	0
754.56	-0.495904	9.7031
755.04	0.174762	0
755.57	-0.16789	3.47496e-11
756.06	-0.0733787	0
756.57	-0.189603	2.49586e-06
756.72	0.544021	0.00499134
757.05	-0.182201	0
757.12	0.189457	0
757.51	-0.506614	0.223232
757.58	-0.0747523	0
758.05	0.306348	1.76713e-13
758.33	0.293374	0
758.48	-0.831114	30.4104
758.7	0.348716	0
759.01	-0.0652256	0
759.33	0.358361	3.52558e-12
759.49	-0.652954	10.7335
759.53	-0.399047	0.938936
759.7	0.127621	0
760.04	0.163986	0
760.09	0.272787	0
760.34	0.547034	0.241901
760.51	-0.212119	0.260455
760.66	0.290257	1.92865e-16
760.99	0.215033	0
761.03	0.083888	0
761.51	-0.295051	0.0425685
761.65	-0.00502376	0
762.06	0.103012	0
762.52	-0.0513509	0
762.91	0.141618	0
763.02	0.166329	0
763.3	0.307892	0
763.53	-0.0881454	0
763.67	0.571916	0.657275
764.06	0.142978	0
764.53	-0.0956216	8.8236e-15
764.68	0.221185	0
765.05	-0.00301111	4.82164e-17
765.29	0.290328	0
765.56	0.440879	16.1614
766.07	0.315888	9.24893e-11
766.29	0.537798	0.465053
766.53	0.501956	32.2869
766.98	0.463884	0.000154738
767.04	0.0174803	0
767.31	0.583001	0.513158
767.54	0.544644	24.9138
767.97	0.164204	0
768.05	0.133811	0
768.43	-0.645571	1.15105
768.53	0.497572	30.6126
769.03	0.305499	9.24893e-11
769.53	0.431684	11.3068
769.69	0.261137	0
770.04	-0.0582931	0
770.53	0.258928	2.99281
771.03	0.331955	2.67908e-08
771.37	0.116315	0
771.53	0.126534	0
771.62	0.313132	0.000259465
772.04	0.256717	0
772.41	-0.593688	0.607726
772.55	0.220736	0.587888
773.02	-0.182625	0
773.54	0.205635	0.00430007
774.05	0.0331351	0
774.33	0.555171	0.0096407
774.53	0.938577	51.9202
775.03	0.320642	4.19482e-15
775.54	0.807271	21.8205
775.71	0.612561	0.216979
776.05	0.120275	0
776.55	-0.0363286	0
777.06	0.155061	0
777.34	0.185839	0
777.47	-0.347576	0.00225925
777.55	-0.259713	1.62764
778.06	0.0870025	0
778.41	-1.05967	3.07292
778.56	-0.16889	0.368155
779	-0.024933	0
779.07	0.190092	0
779.56	-0.0458332	0
780.06	0.230838	0
780.49	-0.412913	1.71802
780.56	-0.364081	5.51737
780.97	0.141811	0
781.04	0.0478897	0
781.48	-0.566063	2.26366
781.56	-0.24087	0.0273759
782.05	0.180591	0
782.53	-0.452134	2.98673
783.03	0.190064	0
783.53	-0.19569	8.8236e-15
784.03	0.427365	0.000311933
784.07	0.161435	0
784.5	-0.691737	35.511
784.62	-0.190795	0
785.02	0.0667475	0
785.12	0.273286	0
785.5	-0.493798	9.07018
785.62	0.059359	0
786.52	-0.130641	0.0422726
787.01	0.199731	0
787.53	-0.0555036	0
787.67	0.116069	0
788.05	0.101509	0
788.39	-0.420666	0.00337325
788.54	0.198126	4.66831
789.02	0.108812	0
789.3	0.585235	0.201263
789.54	0.205463	5.43769
790.04	0.144482	0
790.37	-0.932931	6.54256
790.54	0.950328	87.3472
791.44	-0.149175	0
791.54	0.948041	53.7452
791.94	0.327592	0
792.43	-1.22747	29.1553
792.55	0.523218	19.5525
793.04	0.129355	0
793.14	0.315973	1.74825e-06
793.56	0.432984	10.2372
794.05	0.398311	4.6533e-06
794.43	-1.19908	26.6681
794.54	0.317097	24.1186
794.71	0.636341	0.590556
795.04	-0.101658	0
795.13	0.0252914	0
795.55	0.320341	13.8809
796.05	-0.364237	1.48846e-08
796.54	0.349447	20.3589
797.04	0.0597305	0
797.4	-0.328133	1.84717e-13
797.55	0.507279	22.2418
798.05	0.0381393	0
798.1	-0.069352	0
798.45	-0.639018	8.05762
798.54	0.101299	0
798.61	0.00910985	0
799.02	0.0459209	0
799.4	-0.466816	0.00411312
799.53	-0.0394646	0
799.64	-0.0741669	0
800.05	-0.112732	0
800.12	0.121221	0
800.5	-0.186657	0.0154808
800.63	0.231172	1.51882e-14
800.71	0.354917	9.94143e-10
801.03	-0.0458331	0
801.5	-0.2239	0.00232338
802.36	-0.350427	4.25606e-13
802.51	-0.0515433	0
803.04	-0.255768	0
803.35	-0.098718	0
803.52	0.0393806	0
804.02	0.100783	0
804.36	-0.622031	1.92316
804.52	-0.104171	0
804.92	-0.119584	0
805	-0.0821349	0
805.35	-0.120449	0
805.51	0.119123	0
805.56	-0.170106	7.54899e-11
806.04	0.0507616	0
806.52	-0.465452	10.1208
807.02	0.224697	0
807.35	-0.336207	0
807.53	-0.251302	1.11353
808.05	0.188722	0
808.51	-0.131298	0.0299237
809.03	-0.247375	0
809.51	-0.0360575	0
809.63	-0.141791	0
809.97	-0.0309768	0
810.02	-0.00107418	0
810.39	-1.42362	34.0388
810.52	-0.0402649	0
811.02	0.0381821	0
811.39	-0.633604	0.496689
811.52	-0.0255924	0
811.99	0.0376309	0
812.02	-0.132938	0
812.4	-1.3553	30.5792
812.53	-0.0687744	0
812.63	0.147526	0
813.02	-0.183581	0
813.53	0.0413462	0
813.63	0.203899	8.47692e-13
814.02	-0.0480274	0
814.45	-0.427279	0.698678
814.55	-0.161118	0.136004
815.02	0.0328612	0
815.43	-0.550088	0.309494
815.55	-0.217757	0.039745
816.03	0.158063	0
816.55	0.294748	4.42075
817.01	-0.0973968	0
817.55	0.210529	0.00267686
817.98	-0.077853	0
818.53	0.196227	0.0452785
818.95	0.0234281	0
819.38	-0.637289	0.980945
819.57	-0.00765394	0
820.04	-0.145762	0
820.17	-0.0127765	0
820.47	0.0664283	0
820.56	-0.00542376	0
820.98	0.216154	0
821.04	0.0553219	0
821.17	0.612792	0.509531
821.56	0.389268	12.8124
822.05	0.00669498	0
822.14	0.205624	0
822.48	-0.151105	7.97644e-08
822.56	0.403704	20.6756
823.03	0.180442	0
823.22	0.445279	7.07528e-05
823.55	0.38585	9.26741
824.04	0.0154143	0
824.37	-0.951683	10.7106
824.51	0.324699	6.35216
824.63	0.481187	7.48542
825.02	0.186744	0
825.36	-0.56851	0.593144
825.51	0.299406	4.35456
825.64	0.295642	0.634881
826.01	0.249588	0
826.37	-0.969682	11.7178
826.49	0.332728	7.88179
826.66	0.0884029	0
827.01	0.214945	0
827.37	-0.281831	0
827.5	0.357025	5.87045
827.67	0.0112556	0
828.02	-0.0279375	0
828.36	-0.944753	11.2343
828.49	0.18611	0.249943
829.01	0.152091	0
829.34	0.124086	0
829.51	0.17521	8.28346e-11
830.02	0.334926	1.24809e-07
830.36	-0.794331	6.97867
830.5	0.0654116	0
830.53	0.279611	0.117312
830.59	-0.186409	0
831.01	0.109474	0
831.36	-0.40948	0.000319358
831.5	0.0433783	0
831.54	0.10892	0
831.67	0.415384	0.0265797
832.02	-0.109915	0
832.08	0.157986	0
832.38	-0.697744	4.06798
832.5	0.59735	19.0874
832.59	-0.0847021	0
832.99	0.105687	0
833.04	0.292192	2.41767e-12
833.5	0.34155	4.386
833.57	0.196332	3.67172e-07
834.04	-0.109172	0
834.35	-1.17768	8.44938
834.53	1.58897	156.855
835.03	0.0188645	0
835.39	-0.454191	0.128747
835.53	1.20054	106.925
836.03	0.103524	0
836.09	0.021466	0
836.54	0.572264	35.0176
836.95	-0.029	0
837.02	0.406497	1.25653e-05
837.42	-0.252865	9.24893e-11
837.54	0.361582	7.42554
838.03	-0.0993404	0
838.55	0.304836	6.86778
839.02	0.24929	0
839.55	0.178163	0.110071
840.03	0.179504	0
840.36	-0.525615	0.837745
840.53	-0.120117	8.14138e-12
841	-0.144712	0
841.53	-0.0474416	0
842.02	0.290323	0
842.34	-0.383175	0.011308
842.52	0.0710249	0
843.01	-0.278512	0
843.38	-0.725126	1.96585
843.48	-0.184112	1.4079e-10
843.53	0.251884	0.183485
844.02	0.102293	0
844.34	-0.651603	2.23443
844.54	0.114551	0
844.63	-0.421159	25.0368
845.01	0.0837148	0
845.36	-0.357197	1.79712e-11
845.48	-0.382333	2.53322
845.54	0.285722	1.34828
845.63	-0.392127	14.9844
846.03	0.213572	0
846.34	-0.416544	0.398066
846.5	-0.116088	0.0176545
846.63	-0.411272	19.7745
847.01	0.0272973	0
847.5	-0.0742132	0
847.63	-0.348175	12.8453
848.03	-0.0670968	0
848.49	0.406056	16.8336
848.62	-0.00644254	0
849.02	0.214787	0
849.4	-0.364436	0.00255823
849.5	0.56476	18.8427
849.62	0.0354651	0
850.08	0.202448	0
850.5	0.413926	8.80162
850.62	0.0375591	0
851	0.0503923	0
851.5	0.445682	6.62438
851.55	0.732382	17.7516
851.62	0.102797	0
852.02	0.00383131	0
852.34	-0.954103	6.51212
852.5	-0.011724	0
852.65	0.260396	0.197455
853.02	0.161088	0
853.37	-0.530654	0.699058
853.51	0.181578	2.21196
854.02	-0.0342099	0
854.5	0.146193	0.28339
854.68	0.160127	0
854.99	-0.10173	0
855.08	0.197883	0
855.51	0.0381706	0
856.02	-0.0431446	0
856.07	0.143107	0
856.32	-0.560905	1.12266
856.51	0.876453	46.4171
856.69	0.178301	0
857.01	0.138661	0
857.51	0.748028	28.3443
858.02	-0.0566411	0
858.43	-0.550473	4.78369
858.51	0.450447	8.59722
858.64	-0.161638	0.214104
859	-0.215959	0
859.52	0.350412	1.71802
859.64	-0.131541	3.8265e-08
860.02	0.0962644	0
860.31	-0.271451	0
860.43	-0.476282	2.92516
860.53	0.114442	0
860.63	0.132134	2.10679
861	-0.295969	0
861.32	0.211626	0
861.55	0.102789	0
861.63	0.121554	0.564209
862.03	0.148517	0
862.31	-0.141398	0
862.52	-0.16051	1.24809e-07
862.64	-0.0465222	5.3038e-16
863	0.307595	8.14138e-12
863.32	-0.492496	0.000317088
863.47	-0.161922	0
863.55	-0.079821	0
863.64	-0.0227784	0
864.01	0.153875	0
864.06	0.215332	0
864.47	-0.123579	0
864.54	0.00231623	0
864.64	-0.178638	3.69952
864.99	0.0936336	0
865.39	-0.186553	6.70208e-15
865.51	-0.153321	7.19239e-12
865.64	-0.11348	2.57371e-05
866.02	0.146878	0
866.47	-0.236595	1.47051
866.53	-0.198096	0.0863701
867.02	-0.0484337	0
867.17	0.563376	0.309568
867.52	0.210669	0.000445878
867.99	0.117553	0
868.04	-0.128046	0
868.49	-0.0865763	6.88373e-05
868.71	0.435889	0.0512314
869.37	-0.501302	0.206471
869.5	0.11319	3.05658e-09
870	-0.243777	0
870.5	0.11205	1.23597e-09
870.98	-0.0523752	0
871.06	0.108682	0
871.49	-0.0681262	0
871.55	0.418049	3.81528
871.63	-0.111352	0
872.01	-0.0210589	0
872.33	-0.83131	4.32076
872.49	-0.0649816	0
872.55	0.175408	3.53752e-07
872.65	-0.433653	15.8645
873.01	-0.054515	0
873.38	-0.420617	0.010788
873.51	0.0583302	0
873.66	-0.377426	5.74438
874.01	0.0838619	0
874.5	0.0253673	0
874.65	0.141664	1.20813
874.94	-0.185777	0
875.32	-0.264857	0
875.5	0.478427	7.05188
875.65	0.130855	0.0463854
876.01	-0.18018	0
876.3	-0.112137	0
876.41	-0.679447	9.5368
876.5	0.312735	1.20362
876.65	0.133717	0.408901
876.99	0.139089	0
877.42	-0.386552	0.377624
877.54	0.208141	2.76603e-07
877.58	-0.0193361	0
877.64	0.130874	0.000438782
877.98	0.0334802	0
878.42	-0.576018	5.77383
878.59	0.0680128	0
878.97	0.0138801	0
879.08	0.0208033	0
879.4	-0.501235	1.42877
879.55	0.390897	5.65316
879.99	0.149385	0
880.43	-0.271042	0.0921087
880.53	0.241306	1.43104
880.99	0.230134	0
881.52	0.235626	0.861194
882.02	-0.102567	0
882.06	0.178792	0
882.5	0.195455	0.396297
883.01	0.267177	0
883.52	0.239798	1.76782
884.01	0.125768	0
884.49	0.0573933	0
885.01	-0.0124195	0
885.45	-0.0915652	0
885.54	0.579459	37.5123
885.99	-0.0173752	0
886.45	-0.104041	0
886.55	0.386217	10.8646
886.97	-0.30971	0
887.02	0.0885646	0
887.35	-0.575541	0.823419
887.46	0.00546898	0
887.56	0.271721	3.36186
888	0.025641	0
888.32	-0.374887	0.000103326
888.47	0.0556249	0
888.62	-0.167593	5.77944
888.99	0.0314517	0
889.35	-0.653413	1.15105
889.51	-0.108969	0
889.63	-0.0375775	0
890	-0.0741839	0
890.47	0.205492	0.0042722
890.64	-0.248607	7.80609
891	0.102091	0
891.36	-0.472636	0.176519
891.47	0.0811318	0
891.64	-0.320063	6.62656
892	0.162228	0
892.48	0.768293	36.4663
892.61	0.127578	0.0812231
893.01	-0.223456	0
893.49	0.53503	12.4147
893.61	0.223775	1.31571
894	-0.115878	0
894.49	0.283127	4.04559
894.57	0.18384	0.011308
895.36	-0.694892	2.44854
895.49	0.249179	2.20949
895.56	0.246917	0.12613
896.01	0.0379239	0
896.37	-0.67078	3.43608
896.51	0.137448	0.000213495
896.99	0.155967	0
897.31	-0.496465	0.00134228
897.5	0.0665186	0
897.56	0.351939	0.997666
898	-0.154197	0
898.43	-0.364168	0.889157
898.5	-0.188385	0.00356274
898.65	0.366126	0.493317
898.99	0.107293	0
899.5	-0.153699	4.82164e-17
899.6	0.352223	0.0884918

## Sheet: Figure 4d-bottom right
	log2(fold change)	-log10(adj. P value)
600.07	0.206289	0.000539946
600.38	0.777303	23.2923
600.51	0.528796	74.3965
601	0.199071	2.43981e-05
601.34	0.768973	31.4677
601.51	0.496251	38.1735
601.81	0.477727	2.54685
602.03	0.237591	0.00028925
602.37	1.37928	130.105
602.51	0.410483	25.172
602.95	0.472625	4.61342
603.1	0.136806	1.13804e-11
603.25	0.442993	5.63876
603.38	1.06692	58.4884
603.48	0.616469	37.4016
603.81	0.436186	1.86576
603.98	0.135952	4.82164e-17
604.12	0.203282	0.000556632
604.39	0.877278	22.4202
604.48	0.598216	15.483
604.59	0.247192	0.00582732
604.93	0.346939	0.582078
605.12	0.21622	0.000162977
605.35	0.953218	30.5978
605.46	0.735967	20.7833
605.8	0.516225	3.5488
606.09	0.292302	0.029927
606.39	0.708469	10.447
606.5	0.520389	5.38733
606.95	0.282991	0.0394108
607.36	0.655473	14.6464
607.77	0.493792	2.54942
607.87	0.252014	1.91083e-08
608.14	0.17801	1.00292e-09
608.35	0.692117	9.67951
608.51	0.520883	4.83084
608.99	0.384971	0.988005
609.34	0.665902	14.4028
609.75	0.475547	3.55757
609.82	0.286634	0.000155558
610.12	0.19831	2.33055e-06
610.21	0.431133	3.50952
610.51	0.548075	5.94129
610.78	0.0886644	0
611.11	0.263585	0.208997
611.19	0.34133	0.503705
611.36	0.403039	2.23614
611.74	0.524936	4.39647
612.11	0.188865	2.86503e-07
612.17	0.136876	0
612.51	0.835111	19.6369
613	0.459228	2.19793
613.04	0.275688	0.464408
613.38	0.715837	21.8573
613.52	0.762892	23.0836
613.73	0.556165	4.16237
614.05	0.219792	0.000539946
614.22	0.168739	5.92057e-07
614.52	0.67849	16.6545
614.65	0.0909036	4.33947e-16
614.81	0.317292	0.146963
615.03	0.40357	2.02416
615.21	0.408995	2.2544
615.5	0.45787	4.93358
615.73	0.330631	0.15304
616.04	0.272077	0.0294733
616.25	-0.0647512	0
616.51	0.587542	12.1809
617.12	0.2911	0.346568
617.36	0.409761	4.70949
617.42	0.331377	0.889681
617.8	0.501672	2.99543
618.05	0.18898	5.344e-08
618.21	0.459713	4.7696
618.4	0.576958	7.0375
618.55	-0.0450713	0
618.89	0.39403	0.898277
619.22	0.308788	0.422881
619.56	0.462433	3.79276
619.79	0.514824	3.22362
620.12	0.0251198	9.64327e-17
620.39	0.568088	4.85404
620.56	-0.205611	0.0180617
620.8	0.251633	0.0413056
621.14	0.270737	0.107635
621.36	0.55504	6.82981
621.78	0.357123	0.314013
622.16	0.211643	0.00028925
622.78	0.417872	2.57263
623.13	0.26311	0.113824
623.76	0.424896	1.34642
624.09	0.0280168	9.64327e-17
624.14	-0.0231589	9.64327e-17
624.49	0.743661	5.46507
624.74	0.280395	0.414702
625.13	0.153112	2.17473e-07
625.37	0.571995	7.43206
625.5	1.18169	51.8893
625.76	0.463245	1.35384
626.11	0.155538	2.26932e-11
626.51	1.05176	43.3203
626.71	0.491123	6.36585
626.79	0.336522	0.386929
627.08	0.335141	1.72273
627.4	0.719104	18.2487
627.53	0.679886	54.9733
628.08	0.281524	0.0838617
628.53	0.919949	94.9786
628.66	0.400755	2.45626
629.04	0.266542	0.231924
629.51	-0.358975	7.13218
629.62	0.476881	2.7639
630.03	0.363055	0.791248
630.26	0.644509	9.52732
630.51	-0.00959101	9.64327e-17
630.6	0.472197	10.3429
630.8	0.488626	2.47652
631.06	0.081183	0
631.5	0.217516	2.32517
631.8	0.644433	5.59465
632.01	0.028561	9.64327e-17
632.16	0.178737	1.07399e-10
632.51	0.32485	6.20171
632.6	0.287377	1.17076
632.97	0.0968418	0
633.12	0.32727	0.766819
633.18	0.303844	0.122072
633.39	0.922034	71.0615
633.51	0.485676	8.02637
633.78	0.403599	1.36882
634.09	0.334197	0.337309
634.4	0.624804	13.3752
634.51	0.314788	3.46826
634.8	-0.0538643	0
635.06	0.279992	0.176704
635.14	0.336376	0.167977
635.4	0.720359	19.7242
635.52	0.323745	0.260894
635.76	0.49831	3.93248
636.11	0.36879	0.687057
636.37	0.875236	15.3707
636.77	0.327136	0.583871
637.09	0.0939803	0
637.36	0.851618	20.5314
637.77	0.503483	3.63375
638.08	0.260618	0.0315833
638.75	0.466667	2.71178
639.11	0.0591607	0
639.48	0.468808	6.011
639.74	0.392547	1.14798
640.08	0.158837	6.55285e-10
640.49	0.442452	5.0901
640.72	0.366048	0.496528
641.06	0.0938865	0
641.42	0.718138	16.3221
641.75	0.643264	4.11557
642.06	0.136652	2.01544e-14
642.57	0.413456	4.50261
642.69	0.412572	2.26359
643.05	0.298289	0.471234
643.32	0.27699	0.208997
643.77	0.532607	3.90731
644.03	0.348261	0.35709
644.58	0.490179	7.4277
645.04	0.348584	1.04648
645.12	0.592675	11.2301
645.22	0.678449	16.7998
645.32	0.21531	0.00441977
645.58	0.0808056	0
645.82	0.269637	0.00507163
646.16	0.0153247	9.64327e-17
646.58	0.300686	2.04026
646.97	0.243385	0.000161026
647.12	0.356433	2.19736
647.16	0.274456	0.102269
647.45	0.417238	2.81759
647.95	0.335813	0.120987
648.49	0.536746	5.3414
648.58	0.352865	1.82406
648.79	0.429748	1.52556
648.97	0.262395	0.0696077
649.11	0.465732	4.18773
649.4	0.508012	5.32476
649.76	0.537925	3.73027
650.14	0.311373	0.356273
650.7	0.398964	0.954716
650.81	0.466222	2.24076
651.11	0.214623	0.0025089
651.39	0.492687	4.28899
651.74	0.420703	1.45139
652.12	0.187046	2.2171e-07
652.78	0.41476	1.5816
653.09	0.2754	0.130152
653.42	0.581247	10.9588
653.48	-0.155568	0.00321414
653.71	0.725839	11.359
654.09	0.0477716	0
654.51	-0.00576805	9.64327e-17
654.55	0.217372	1.71534
654.62	0.0693061	0
655.06	0.245176	0.0807829
655.51	-0.399026	4.65751
655.55	0.246589	2.53587
655.61	0.407841	3.26177
656.06	0.0678875	0
656.56	0.128263	0.0215935
656.61	-0.230421	0.0651211
657.03	0.176511	5.92057e-07
657.34	0.345782	0.846021
657.58	-0.117991	1.6414e-07
658.03	0.345021	0.785619
658.53	0.224977	1.69854
658.79	0.384411	0.670836
659.03	0.306986	0.483357
659.32	0.118144	8.19437e-13
659.53	0.315368	6.05767
659.62	0.23791	0.000774798
660.41	1.14691	56.5974
660.55	0.247608	0.323268
660.98	0.379332	0.56852
661.4	0.737944	22.94
661.53	0.361479	3.94457
661.78	0.265266	0.00332271
662.08	0.232118	3.94671e-06
662.43	0.612883	7.0375
662.55	0.383763	2.88089
662.79	0.48721	3.16534
662.94	0.481224	3.19649
663.09	0.33327	0.825895
663.46	0.605825	9.01083
663.77	0.468788	2.37954
664.07	0.31721	0.288293
664.42	0.364929	0.698735
664.55	0.306635	0.221094
664.81	0.297442	0.0466844
665.1	0.255389	0.0675447
665.38	0.812545	16.528
665.73	0.456673	2.06018
666.06	1.2484	67.6703
666.46	0.51939	4.55378
666.73	0.438328	2.83099
667.06	0.714014	22.1668
667.51	0.369617	4.37996
667.7	0.364629	0.224729
668.07	0.552178	5.44294
668.84	0.583783	4.73352
669.46	0.802628	40.762
669.65	0.493761	2.55023
670.07	0.123484	0
670.46	0.722344	23.0952
670.6	-0.0468403	0
671.04	0.421021	3.05116
671.35	0.397289	1.93854
671.6	0.189472	0.032333
671.65	0.284266	0.0216153
672.04	0.157098	1.14996e-13
672.14	0.669604	13.0742
672.6	0.0407051	0
673	0.324829	0.743193
673.13	0.486303	3.88209
673.34	0.11893	3.24978e-14
673.48	-0.118235	7.68313e-07
673.6	0.411368	3.08305
673.77	0.529837	2.00045
674.1	0.389248	0.519086
674.5	0.0681368	0
674.59	0.0866179	4.82164e-17
674.98	0.291495	0.339833
675.53	0.044814	0
676.51	0.126633	1.6414e-07
676.95	0.332224	0.561022
677.49	-0.362973	3.06321
677.89	0.236425	8.87076e-07
678.41	0.223098	0.00279069
678.51	-0.313318	2.0043
678.88	0.577802	5.64985
679.41	0.516855	6.35529
679.51	-1.26324	25.0052
679.74	0.728467	6.15557
680.08	0.408676	1.57108
680.54	-0.621284	12.7901
680.73	0.519815	3.08396
681.09	0.247425	0.000350907
681.53	-0.708165	15.6564
681.67	0.562673	5.00903
682.08	0.33268	0.383192
682.45	0.493615	3.72315
682.59	0.102506	0.119137
682.71	0.101985	0
683.07	0.218884	0.00321414
683.51	-0.490265	5.21734
683.59	0.0045337	9.64327e-17
683.73	0.426708	1.54735
684.05	0.196249	8.87076e-07
684.11	0.111778	0
684.43	-0.0449933	0
684.6	-0.0682064	3.32511e-08
684.71	0.120665	0
685.05	0.254675	0.120987
685.49	0.348557	2.8902
685.6	-0.0373265	0
686.07	0.0285036	0
686.59	0.202911	2.01413
686.69	-0.146022	4.82164e-17
687.02	0.261523	0.0697347
687.34	0.225136	0.0555821
687.56	-0.172337	0.240659
687.67	0.013802	9.64327e-17
688.05	0.437982	1.43364
688.35	0.261977	0.0554739
688.57	0.0811043	8.19437e-13
689.02	0.13763	4.36358e-14
689.47	0.615306	12.3198
689.87	0.460619	1.39697
690.52	0.169164	0.0923706
690.94	0.520212	3.67851
691.35	0.525625	3.98044
691.46	0.534771	13.0791
691.74	0.359671	0.204032
692.03	0.0994367	0
692.47	0.282544	2.0003
692.9	0.293792	0.148048
693.17	0.529474	4.3222
693.45	0.540372	8.40446
693.82	0.588243	4.15328
694.47	0.265599	1.07042
694.88	0.457179	2.25573
695.26	0.458164	1.47123
695.48	0.361589	1.12278
695.54	0.515902	11.5962
695.64	0.554712	5.45215
696.61	0.191747	1.48017
696.68	0.129834	8.31732e-14
697.06	0.303013	0.159162
697.48	0.570804	11.9824
697.61	0.194139	1.00882
697.67	0.322568	1.06606
698.04	0.288381	0.014293
698.5	0.0133281	9.64327e-17
698.62	0.0454384	0
698.7	0.455181	1.80789
699.03	0.336462	1.19787
699.08	0.0802827	0
699.49	-0.0678839	0
699.62	0.359321	3.28388
700.01	-0.0191086	9.64327e-17
700.52	-0.478568	28.4681
700.58	-0.456868	12.2908
700.69	0.323929	0.163818
701.03	0.192092	2.56759e-06
701.37	0.403916	2.50453
701.53	-0.560481	35.7059
701.63	-0.025199	0
702.01	0.324008	0.0385615
702.55	-0.305349	4.86722
702.91	0.261412	5.09653e-05
703.32	0.249743	0.0095929
703.52	0.049888	0
703.58	0.110729	9.83614e-15
704.31	0.27941	0.0215935
704.53	0.135608	7.46956e-06
704.6	0.307881	0.707859
705.03	0.166732	6.55285e-10
705.45	0.601247	9.45678
705.51	0.130404	1.46164e-07
705.79	0.30809	0.0067262
706.52	-0.507435	8.71895
706.93	0.457268	3.05564
707.57	-0.0596284	0
708.07	0.302699	0.0327342
708.18	-0.21292	2.27728e-05
708.58	0.0260805	0
709.04	0.374583	1.56885
709.6	0.521502	32.7605
709.7	0.198792	0.00351013
710.07	0.131074	2.26617e-15
710.46	0.14427	3.36005e-11
710.61	0.34157	12.8023
710.68	0.0492375	0
711.04	0.295785	0.511071
711.47	0.398187	1.70501
711.62	0.20288	1.4477
711.7	0.458173	3.01749
712.05	0.494058	4.08628
712.16	0.0328886	9.64327e-17
712.46	0.378783	3.66911
712.63	0.132923	0.000449525
712.68	0.178798	3.3865e-07
713.02	0.349621	1.35745
713.41	0.426768	1.45204
713.53	0.146667	1.25934e-09
713.61	0.322576	2.31808
713.67	0.270097	0.0384248
714.01	0.160159	3.24978e-14
714.57	0.0900897	0
714.61	0.259598	0.515125
715.02	0.170106	5.344e-08
715.4	0.352079	0.426943
715.58	-0.150718	0.860773
715.75	0.423585	0.589797
716	0.213149	1.52014e-06
716.55	-0.283604	4.86641
717	0.242506	0.0156495
717.32	0.294324	0.00353212
717.52	-0.0769679	3.5873e-14
717.59	0.0153607	9.64327e-17
717.65	0.282853	0.076556
718.54	0.0327886	0
719.11	0.647444	11.7751
719.22	0.142329	0
719.53	0.20382	0.699951
719.64	0.33337	0.802786
720.12	0.663762	11.0288
720.52	0.450977	6.84122
720.57	0.245195	0.0254962
721.1	0.645733	9.76485
721.49	0.340004	2.42859
721.72	0.622683	7.08024
722.1	0.518019	4.35768
722.5	-0.0554919	0
723.12	0.524745	6.14057
723.2	0.34897	0.176704
723.55	0.205896	0.312694
723.74	0.326293	0.0271302
724.45	0.636427	8.01859
724.52	-0.141644	0.00337682
724.59	0.212587	0.187696
725.26	0.195356	1.92799e-10
725.48	0.324331	1.67379
725.52	0.0378675	0
725.65	0.414509	3.79276
725.73	0.585874	4.22328
726.05	0.415539	1.18176
726.54	-0.331839	11.1602
726.66	0.0603926	0
727.02	0.282412	0.369399
727.12	0.198368	3.88339e-09
727.54	-0.3852	12.1002
727.63	-0.0472176	0
727.71	0.347426	0.152907
728.43	0.248189	0.00565403
728.56	-0.359715	10.9243
728.61	-0.146917	0.00366909
728.68	0.234637	0.00203009
729	0.176827	1.51808e-09
729.14	0.397987	2.05001
729.58	-0.318692	5.27668
729.7	0.338129	0.0586137
730.02	0.247549	0.00134863
730.11	0.0860027	0
730.57	-0.172044	0.384672
730.97	0.281373	0.314348
731.07	0.339141	0.912646
731.54	-0.0140402	9.64327e-17
731.68	0.439219	1.10675
732.01	0.591543	6.53341
732.49	0.557089	11.3617
732.54	0.156871	0.00107397
732.62	0.148877	4.27902e-11
732.95	0.232484	0.00458051
733.04	0.25039	0.0327342
733.28	0.430749	0.911285
733.53	0.300895	2.44931
733.62	0.344682	0.632848
734.53	0.135979	1.57491e-05
734.62	0.246927	0.0319478
735.55	-0.0346984	0
736.03	0.25575	0.000213903
736.49	0.189571	0.117607
736.64	0.0955841	6.75752e-12
736.74	0.459773	4.27592
737.54	-0.380812	9.80437
737.6	0.190122	0.208997
737.69	0.291663	0.383862
738.05	0.436853	1.35056
738.13	-0.0808647	0
738.54	-0.265341	1.35764
738.76	0.479554	1.69148
739.05	0.610575	8.96085
739.28	0.238786	0.00754225
739.53	-0.0618076	0
739.6	0.0793023	0
739.75	0.492065	1.5773
740.05	0.267448	0.00186956
740.51	-0.346472	6.95934
740.64	0.35814	2.54023
740.7	0.696337	8.1162
741.03	0.438997	3.91774
741.59	0.141897	9.31285e-11
742.03	0.271569	0.0923716
742.15	0.0120124	9.64327e-17
742.53	-0.261059	4.37129
742.61	-0.0442893	0
743.02	0.419885	3.21002
743.12	-0.049875	0
743.46	0.405194	3.8227
743.56	-0.064322	0
743.72	0.365686	0.105989
744.55	-0.100648	0.544355
744.71	0.395534	0.849798
744.99	0.395391	2.41987
745.31	0.33698	0.952645
745.55	-0.0359324	0
745.71	0.355814	0.169447
746.02	0.369741	0.438151
746.16	0.93593	26.6806
746.53	0.37221	14.2801
746.56	0.0895628	6.0133e-10
746.61	0.0765625	0
746.68	0.38277	0.911285
746.95	0.391717	1.14201
747.16	0.986573	27.5674
747.29	0.394755	0.798416
747.53	0.492736	15.1583
747.63	0.452103	2.97089
748.13	0.70855	13.0892
748.24	0.277604	1.13832e-05
748.52	0.0794109	5.7013e-07
748.64	0.144833	1.61549e-12
749.3	0.443603	2.90188
749.52	0.204625	2.70741
749.63	0.22444	0.00200939
750.54	-0.0436903	0
750.69	0.494474	3.12167
751.3	0.282492	0.00200939
751.54	-0.159713	0.798416
751.67	0.482315	5.25814
752.29	0.170979	4.31996e-11
752.55	-0.308829	10.2774
752.66	0.209838	0.0067262
753.3	0.459013	2.33953
753.55	-0.259301	4.4063
753.61	-0.0695671	0
754.47	0.167443	5.344e-08
754.57	-0.369041	12.8582
754.65	0.0544881	0
755.04	0.592721	6.15557
755.39	0.448488	1.52637
755.58	-0.144625	0.0430455
755.64	0.110042	4.10119e-12
756.02	0.454924	1.47785
756.47	0.0630006	0
756.63	0.162168	3.90355e-06
757.51	0.304193	0.645323
757.6	-0.0836245	0
757.75	0.55391	2.25945
758.53	-0.197879	1.47785
758.62	0.122822	7.47257e-13
758.75	0.554413	2.99252
758.99	0.150538	4.10119e-12
759.15	0.168361	1.14996e-13
759.54	0.0932839	9.31285e-11
759.68	0.484589	2.10804
760.35	0.0975667	0
760.52	-0.232234	2.10416
760.65	0.162665	2.34443e-09
761.28	0.231545	2.509e-05
761.54	0.0621623	9.64327e-17
761.64	0.312925	0.430979
761.99	0.338009	0.136573
762.53	-0.175483	1.00571
762.68	0.232378	6.41528e-05
762.95	0.452574	2.28544
763.53	-0.0679574	7.47257e-13
763.67	0.196625	1.77613e-07
764.53	-0.167365	2.21968
764.65	-0.0747597	0
765.56	-0.2634	12.0959
765.71	0.33395	0.288293
766.3	0.0680862	0
766.54	-0.264543	14.9462
766.7	0.440622	2.02686
767.54	-0.201228	3.86864
767.67	0.162214	2.07274e-08
768.53	-0.207077	5.12373
768.68	0.246305	0.00737335
769.02	0.433561	3.00852
769.43	0.428117	1.37052
769.54	-0.216334	3.76216
769.66	0.335277	1.23653
770.02	0.281932	0.208997
770.44	0.389071	1.67789
770.54	-0.18096	1.20475
770.69	0.475112	3.26819
771.01	0.387034	1.30655
771.54	0.0373847	0
771.73	0.330745	0.361513
772.38	0.317548	0.379124
772.56	0.136004	0.0695302
772.67	0.0376956	0
772.99	0.263803	0.0305896
773.45	0.417579	2.1511
773.56	0.263467	4.00237
773.68	0.354076	0.644506
774.54	0.535188	29.3407
774.69	0.349634	0.56852
775.55	0.485431	17.3933
775.66	0.139171	8.51019e-14
776.55	-0.0670432	7.92417e-12
776.67	0.191654	2.17473e-07
777.15	0.426063	2.38543
777.55	0.0216075	1.44649e-16
777.68	0.242669	0.000275964
778.56	-0.209747	3.86453
778.68	-0.0573934	0
779.14	0.584957	5.21744
779.33	0.0428705	0
779.56	-0.112187	0.0466844
779.68	0.106512	0
780.56	-0.421513	15.2861
780.69	0.208372	0.00217477
781.57	-0.199454	0.68014
781.66	-0.0388099	0
782.55	-0.270656	1.81876
782.67	0.152953	2.75332e-09
783.57	0.0769364	0
783.71	0.458936	1.8798
784.02	0.258703	0.0220432
784.5	-0.269543	6.27479
784.58	-0.309196	2.01738
785	0.437201	3.75444
785.55	-0.159639	0.128721
786.13	0.220194	2.86503e-07
786.53	-0.497294	33.5238
786.69	0.432331	2.31575
787.12	0.117647	0
787.54	-0.423774	14.8668
787.73	0.404734	0.602244
788.54	-0.601694	61.9908
788.68	0.0602761	0
788.96	0.480197	2.81799
789.33	0.272591	0.02186
789.55	-0.548538	42.0824
789.68	0.367683	0.767561
790.38	0.490561	3.82249
790.54	0.321522	13.7962
790.92	0.146369	1.57668e-14
791.54	0.500949	24.4322
791.67	0.19243	5.344e-08
792.55	-0.194663	3.94435
792.69	0.301074	0.0950024
793.16	0.567135	10.6276
793.56	-0.189239	1.22324
793.71	0.163579	7.47257e-13
794.15	0.423714	3.45332
794.42	0.186292	0.0216153
794.54	-0.245444	16.9528
795.15	0.500769	5.30559
795.55	-0.191493	8.67702
795.72	0.517138	3.04988
796.07	0.112179	0
796.55	-0.197511	8.38021
796.7	0.190321	5.7013e-07
797.54	-0.110497	0.0220335
797.61	-0.205143	1.49272
798.04	0.265573	0.00695658
798.47	-0.235611	0.779417
798.57	-0.164247	0.0605532
798.76	-0.0710473	0
799.61	0.203351	0.204032
799.75	0.164828	1.61882e-12
800.5	-0.195952	1.40561
800.58	0.377205	5.58406
800.72	0.29421	0.206468
800.98	0.278813	0.0468
801.4	0.290535	0.0651211
801.58	0.433473	8.62559
801.73	0.277536	0.00217477
802.37	0.453332	1.53698
802.55	-0.07411	4.82164e-17
802.68	0.364404	0.849203
803.35	0.208972	0.184609
803.56	0.0941381	4.82164e-17
804.12	0.271282	0.001807
804.36	0.294449	0.975926
804.53	0.0473734	0
804.66	0.112405	0
805.35	0.239752	0.0841974
805.54	0.0123231	9.64327e-17
805.66	0.187723	7.6522e-08
806.38	0.267202	0.381481
806.53	-0.313738	9.08615
806.88	0.163136	7.92417e-12
807.12	0.353586	0.443523
807.53	-0.0557244	0
807.64	-0.190492	0.00597172
807.73	0.167039	7.47257e-13
808.41	0.17202	0.00321414
808.51	-0.346288	14.2288
808.75	0.118605	4.82164e-17
809.52	-0.168772	0.577244
809.62	-0.145638	2.86503e-07
809.73	0.277048	0.337309
810.41	0.0339015	0
810.52	-0.404485	27.2632
810.66	0.0386121	0
811.01	0.386463	0.825457
811.52	-0.270608	8.522
811.66	-0.0547356	0
812	0.16559	7.11402e-11
812.41	-0.0392633	0
812.53	-0.440232	21.2496
812.61	-0.343569	3.88736
812.72	0.0481847	0
813.54	-0.205449	1.63627
813.61	-0.0685976	0
813.75	0.102093	0
813.99	0.366207	0.495263
814.41	-0.0672497	0
814.56	-0.476874	24.8456
814.68	0.0120826	9.64327e-17
815.44	0.097616	0
815.56	-0.391336	7.42209
815.75	0.311299	0.029927
816.44	-0.226316	0.644506
816.55	-0.188945	1.42253
816.71	0.314204	0.193518
817.45	0.0657641	0
817.56	0.0291428	0
817.72	0.46881	1.5743
817.97	0.352316	0.925263
818.36	0.481703	2.81799
818.54	-0.0342926	0
818.67	-0.143855	1.67292e-09
818.93	0.353877	1.05056
819.12	0.388663	0.593916
819.57	-0.126914	0.000247997
819.93	0.322937	0.0384248
820.18	0.92079	22.0885
820.47	0.281037	2.39428
820.56	-0.19964	3.04313
820.71	0.0570528	0
821.18	0.797985	21.0094
821.56	-0.250573	6.41251
822.17	0.641072	9.80437
822.47	0.360753	9.17087
822.57	-0.174804	4.93909
822.72	-0.116998	0
823.56	-0.099548	0.00203009
823.72	0.108905	0
824.37	0.33058	1.65189
824.51	-0.0610122	1.14996e-13
824.64	-0.114694	0.000539946
824.7	-0.288251	1.13687
825.51	-0.0996576	1.41253e-05
825.62	0.120433	2.2171e-07
825.79	0.296035	0.0167808
826.38	0.142435	3.04509e-06
826.49	-0.2163	4.99434
826.67	-0.24907	3.50424
826.75	-0.12379	4.36358e-14
826.96	0.271948	0.00441977
827.5	-0.0395092	0
827.67	-0.0477433	0
827.74	-0.182703	5.344e-08
828.09	0.267672	0.00316324
828.37	0.0488068	0
828.5	-0.207531	1.65183
828.55	-0.092525	8.61067e-12
828.74	0.271297	0.029927
829.38	0.355686	0.232193
829.54	0.0429062	0
829.73	0.329414	0.182559
830.37	0.21934	0.381481
830.53	0.0267645	0
830.64	0.0901621	0
830.95	0.306083	0.384131
831.36	0.26558	0.079232
831.56	0.154477	0.00098742
831.69	0.204812	1.635e-05
832.42	0.147429	5.344e-08
832.51	0.365805	12.5168
832.59	0.102111	2.509e-05
832.72	0.151726	7.66312e-12
833.41	0.23553	0.0384248
833.51	0.256189	4.92064
833.55	0.128428	5.20512e-05
833.73	0.0929076	0
834.54	0.392895	18.9514
834.89	0.294427	0.288957
835.1	0.360514	0.329149
835.54	0.0972299	0.00386398
835.73	-0.347328	0.623153
836.43	0.456363	4.25955
836.54	-0.330762	19.1562
836.75	0.0928199	0
837.55	-0.221444	3.08975
837.71	-0.0163798	9.64327e-17
838.55	-0.272319	9.91547
838.67	-0.194809	0.022684
839.43	0.36193	2.57243
839.54	-0.122585	0.00903931
839.63	-0.0201433	4.82164e-17
839.99	0.380204	1.23917
840.54	-0.297604	6.31655
840.65	-0.192779	0.0319478
841.49	0.0957797	1.14996e-13
841.55	-0.186902	0.643526
841.64	-0.0177412	9.64327e-17
841.77	0.180236	1.89249e-13
842.35	0.41763	3.74431
842.47	-0.182836	0.830205
842.53	-0.282486	4.27212
842.67	-0.184157	0.00297036
842.95	0.315002	0.148376
843.48	-0.146911	0.00255059
843.54	-0.0917207	1.13804e-11
843.63	-0.0476452	0
843.7	0.108703	0
843.96	0.348242	0.245925
844.06	0.0056895	9.64327e-17
844.35	0.493592	5.07603
844.55	-0.0239732	0
844.63	-0.278086	17.8366
844.93	0.466494	3.62264
845.55	0.158209	0.0141067
845.64	-0.203503	7.7172
845.94	0.0627555	0
846.34	0.429339	4.00298
846.5	-0.39393	23.0908
846.64	-0.341147	32.5677
846.91	0.544966	5.43107
847.55	-0.0167681	9.64327e-17
847.64	-0.420496	35.2565
847.92	0.286044	0.0148989
848.49	0.192179	3.2278
848.62	-0.271224	21.2604
848.86	0.317808	0.275609
849.51	0.175761	1.38223
849.63	-0.271074	17.0294
849.84	0.499231	2.1675
850.5	0.0729984	1.7011e-07
850.63	-0.285777	12.1067
850.78	0.070817	0
851.56	0.213525	1.11624
851.76	0.0635369	0
852.39	0.143635	2.70171e-11
852.51	-0.143368	3.86453
852.64	-0.190052	0.175787
853.41	0.283378	0.676745
853.51	-0.0531452	7.92417e-12
853.63	0.084263	0
854.51	-0.194158	4.93119
854.64	0.060074	0
854.81	0.392808	1.0437
855.09	0.311893	0.120791
855.51	-0.139639	0.381111
855.62	0.0327955	0
856.4	0.0304613	0
856.51	0.211657	2.85503
856.6	0.140304	3.82625e-05
857.05	0.175503	7.11402e-11
857.51	0.192651	1.11624
857.59	0.115916	4.31996e-11
857.96	0.282749	0.0140281
858.43	0.00546133	9.64327e-17
858.52	-0.0177057	4.82164e-17
858.65	-0.181184	3.18109
858.94	0.443272	3.46772
859.52	0.107922	6.07268e-06
859.65	-0.155874	0.617671
859.94	0.350425	0.762872
860.32	0.316822	0.1324
860.54	0.166107	0.302122
860.64	-0.169385	10.1078
860.91	0.435611	2.95288
861.46	0.0586597	0
861.64	-0.135319	4.13706
861.96	0.429062	1.42824
862.53	-0.0567127	0
862.65	-0.372594	60.0974
862.91	0.411674	1.94371
863.22	0.203443	2.56759e-06
863.48	0.220116	0.254019
863.65	-0.321575	29.0732
863.91	0.399118	0.830205
864.37	0.551011	6.77879
864.56	-0.0400356	0
864.65	-0.451826	57.7248
864.79	-0.163575	1.8282e-11
865.44	0.217196	0.430448
865.65	-0.294495	10.0825
865.78	-0.123842	0
866.37	0.523935	9.09252
866.51	-0.212557	1.44365
866.73	-0.200253	0.00195698
867.18	0.692617	10.7759
867.51	0.0272612	0
868.17	0.418024	2.39243
868.49	-0.437462	30.6039
868.66	-0.230376	0.0215016
869.17	0.592306	6.10123
869.51	-0.379125	16.2046
869.66	0.0697527	0
870.16	0.398487	1.13803
870.49	-0.375353	19.9825
870.56	-0.399762	7.8055
870.71	-0.0484315	0
871.16	0.37435	1.34217
871.38	0.307219	0.363436
871.56	-0.131139	2.56759e-06
871.94	0.435479	2.41809
872.16	0.586184	4.47936
872.38	0.307735	0.832542
872.5	-0.20302	0.913054
872.66	-0.306882	16.8563
872.94	0.30108	0.371317
873.51	-0.227037	2.37246
873.66	-0.258108	4.72444
873.93	0.501982	2.50453
874.55	0.100429	1.93255e-06
874.65	-0.133125	2.31808
874.92	0.356253	0.658135
875.41	0.0816757	0
875.58	0.596675	23.7708
875.65	-0.181981	4.11728
875.92	0.364281	0.411005
876.29	0.291689	0.00449378
876.51	0.0838272	3.24978e-14
876.65	-0.241067	14.3993
876.89	0.409876	1.48598
877.42	0.226874	0.100304
877.56	0.148282	0.00119796
877.65	-0.278808	8.75925
877.92	0.319541	0.294534
878.43	0.248637	1.13889
878.6	-0.246607	5.37236
878.76	-0.228875	0.00785681
879.01	0.353592	0.744833
879.55	-0.133604	0.0911777
879.76	-0.133754	4.82164e-17
880.44	0.192774	0.307814
880.53	-0.112652	0.0885713
880.59	-0.322785	4.9461
880.68	-0.250026	0.219351
881.48	0.168143	0.497796
881.52	-0.0563725	8.19437e-13
881.74	0.399113	0.751845
882.43	0.0385573	0
882.51	-0.0174128	0
882.65	-0.0593928	0
883.4	0.263571	1.07617
883.52	-0.0352532	0
883.67	0.224386	0.00132827
884.48	-0.213952	3.713
884.62	-0.0507058	0
885.06	0.206025	7.10662e-08
885.43	0.229746	1.12336
885.54	0.0329733	0
885.76	0.0544713	0
886.45	-0.0585678	0
886.55	0.0115221	9.64327e-17
886.71	-0.167721	0.000774798
887.46	0.117052	2.17473e-07
887.56	-0.026592	0
887.62	-0.0993147	6.79867e-05
887.93	0.535869	3.43597
888.38	0.345705	1.59443
888.5	0.0167642	9.64327e-17
888.62	-0.570665	105.846
888.93	0.309825	0.0964095
889.51	0.0320888	0
889.64	-0.563157	77.2103
889.9	0.469011	1.72233
890.37	0.192993	0.000556632
890.47	0.11837	8.87076e-07
890.64	-0.666105	104.297
890.9	0.477875	2.5994
891.37	0.293596	0.319151
891.48	0.294065	2.31815
891.64	-0.612709	67.6295
891.89	0.404616	0.920289
892.03	0.281261	0.0101823
892.35	0.401052	2.58342
892.48	0.293212	7.91349
892.62	-0.553401	63.1516
892.88	0.219866	3.40585e-07
893.49	0.0875369	4.10119e-12
893.62	-0.433946	19.5878
893.76	-0.134559	2.01544e-14
894.2	0.887691	25.0441
894.49	-0.103371	0.00212884
894.59	-0.200392	1.57296
894.71	-0.245119	0.0852492
894.84	0.500411	2.33474
895.2	0.86602	23.2819
895.52	-0.291721	4.69865
895.7	-0.180402	3.68618e-07
896.2	0.738923	9.50591
896.41	0.164687	2.43981e-05
896.5	-0.188257	1.60958
896.57	-0.156249	0.0221331
897.19	0.500854	2.83485
897.5	-0.189265	0.668427
897.58	-0.0679806	0
897.67	0.180682	7.17131e-06
898.44	0.0625415	0
898.5	-0.0796749	4.27902e-11
899.44	0.0693099	0
899.5	-0.0098963	9.64327e-17

## Sheet: Figure 4e
	I	T	N		I	T	N
680.54	-0.36346	-0.66632	0.671377	0	-0.0611	-0.81855	0.560182
706.51	-0.38673	-1.06887	0.814303	0	0.003812	-0.80573	0.511247
618.54	-0.59579	-0.81711	0.824354	0	0.332073	-1.17654	0.377145
678.47	-0.58491	-0.84726	0.829823	0	0.138799	-0.91331	0.452117
700.52	-0.44724	0.183444	0.177555	0	-0.59219	0.498149	-0.11362
788.55	-0.11414	0.345612	-0.31226	0	-0.79951	0.635602	-0.19782
862.65	-0.15962	0.238964	-0.1131	0	-0.33323	0.237051	0.039364
888.62	-0.29525	0.344548	-0.12766	0	-0.5773	0.416159	-0.00663
600.51	0.275336	-0.33101	-0.0076	0	0.367211	-0.29318	-0.16158
628.54	0.574619	-0.48664	-0.32729	0	0.606689	-0.57257	-0.31326
