# Supplementary material for: Nanoneedles enable spatiotemporal lipidomics of living tissues
Source: Nat Nanotechnol. 2025 Jun 16;20(9):1262–72. doi: 10.1038/s41565-025-01955-8 (PMC12443637; doi:10.1038/s41565-025-01955-8)
Supplement: Supplementary file 6 — Statistical source data. [file 41565_2025_1955_MOESM6_ESM.xlsx]

## Sheet: Figure 5a
	HG 1-s	HG 2-s	HG 3-s	HG 4-s	HG 5-s	HG 6-s	HG 7-s	HG 8-s	HG 9-s	HG 10-s	HG 11_1-s	HG 11_2-s	HG 12_2-s	HG 12_1-s	HG 13-s	HG 14-s	HG 15-s	HG 16-s	HG 18-s	HG 19-s	HG 20-s	HG 21-s	HG 23-s	HG 25-s	HG 29-s
HG 1-r	0.971813	0.691529	0.62589	0.712239	0.504186	0.799286	0.66166	0.680104	0.763205	0.670164	0.831745	0.831738	0.761258	0.817617	0.786944	0.789434	0.479948	0.771307	0.744646	0.866322	0.753654	0.798597	0.889955	0.593899	0.850644
HG 2-r	0.626804	0.748881	0.554036	0.674149	0.590853	0.670383	0.756963	0.658859	0.770772	0.728255	0.738349	0.734616	0.647464	0.646633	0.621203	0.732511	0.557784	0.641837	0.666173	0.646975	0.687757	0.732139	0.718974	0.801498	0.702091
HG 3-r	0.541271	0.505797	0.559353	0.642645	0.539602	0.644972	0.602577	0.635337	0.567442	0.589442	0.56131	0.553209	0.626521	0.6228	0.567989	0.53323	0.458544	0.568736	0.604588	0.619241	0.611442	0.589602	0.526512	0.421277	0.603173
HG 4-r	0.70842	0.66185	0.706518	0.843657	0.70076	0.831754	0.733708	0.821058	0.727622	0.733373	0.735142	0.729651	0.800879	0.798622	0.758349	0.727836	0.576224	0.762859	0.783494	0.79514	0.770538	0.766488	0.683949	0.522327	0.762724
HG 5-r	0.380138	0.427439	0.380274	0.649169	0.902053	0.474462	0.65802	0.692719	0.553422	0.687602	0.360586	0.357025	0.440368	0.446166	0.354902	0.384413	0.641382	0.418763	0.733804	0.428178	0.593436	0.428584	0.381124	0.356997	0.497806
HG 6_1-r	0.764723	0.692973	0.685379	0.796253	0.612536	0.918971	0.779365	0.770774	0.802688	0.77847	0.821508	0.818262	0.804853	0.859687	0.766556	0.747223	0.548001	0.777282	0.799668	0.87011	0.714205	0.755813	0.672812	0.507612	0.723502
HG 6_2-r	0.759974	0.69648	0.681112	0.808196	0.653058	0.913877	0.806347	0.783598	0.813517	0.801646	0.811191	0.807108	0.79868	0.85149	0.745338	0.733945	0.573054	0.771718	0.830894	0.864424	0.730383	0.755448	0.671907	0.516351	0.731697
HG 7-r	0.588136	0.644463	0.532166	0.711922	0.751358	0.715929	0.938659	0.694243	0.801387	0.855748	0.649611	0.641345	0.616108	0.647602	0.497419	0.55437	0.683406	0.601549	0.857252	0.684276	0.712606	0.657106	0.580059	0.618308	0.668171
HG 8-r	0.687338	0.641038	0.697514	0.825905	0.733082	0.816767	0.710357	0.880119	0.703958	0.737937	0.700858	0.695373	0.788251	0.789773	0.770157	0.702637	0.571848	0.731736	0.759831	0.775793	0.759244	0.730973	0.644778	0.477211	0.732937
HG 9-r	0.667345	0.738103	0.551523	0.723876	0.699925	0.739771	0.890181	0.698808	0.915004	0.889476	0.766357	0.763263	0.645193	0.703924	0.600789	0.693108	0.669019	0.653556	0.801792	0.729854	0.702366	0.704972	0.685814	0.735301	0.701221
HG 10-r	0.582765	0.646982	0.543805	0.73591	0.795295	0.704168	0.887266	0.743398	0.82683	0.923876	0.64646	0.64075	0.602062	0.654398	0.536911	0.590688	0.738988	0.60897	0.82453	0.68182	0.711358	0.62597	0.561807	0.59814	0.648024
HG 11-r	0.768322	0.850295	0.65301	0.750248	0.537663	0.830861	0.776584	0.6923	0.880872	0.757898	0.944167	0.945281	0.766666	0.811826	0.790399	0.894646	0.544323	0.795319	0.723171	0.83297	0.691573	0.818188	0.785136	0.75313	0.745283
HG 12-r	0.792302	0.693075	0.736722	0.825757	0.633746	0.904285	0.729573	0.817494	0.79107	0.739276	0.838192	0.836729	0.89249	0.950638	0.869115	0.813517	0.564218	0.795085	0.766703	0.89484	0.703556	0.761554	0.686216	0.48991	0.719923
HG 13-r	0.763505	0.694492	0.738923	0.77888	0.522739	0.832148	0.600387	0.76508	0.710013	0.637947	0.803597	0.802432	0.86363	0.867481	0.923659	0.845866	0.49201	0.798268	0.638032	0.833254	0.68856	0.767204	0.702655	0.478173	0.731314
HG 14-r	0.65513	0.811803	0.591833	0.70382	0.560029	0.671269	0.631481	0.653985	0.73878	0.661195	0.771315	0.776	0.696118	0.698206	0.763516	0.865571	0.549501	0.694918	0.606934	0.669661	0.633458	0.711533	0.684243	0.612804	0.665959
HG 15-r	0.535955	0.609449	0.487916	0.638289	0.609177	0.591643	0.664515	0.621236	0.648409	0.678094	0.58365	0.581087	0.565075	0.580918	0.578776	0.622043	0.663339	0.594844	0.63875	0.598889	0.651069	0.608885	0.556561	0.528657	0.624987
HG 16-r	0.758751	0.701458	0.675821	0.778091	0.54772	0.843708	0.682209	0.741828	0.724293	0.680201	0.809909	0.805739	0.77772	0.790395	0.808128	0.7945	0.536828	0.850675	0.737876	0.841822	0.758357	0.80639	0.720083	0.5387	0.785397
HG 18_1-r	0.61011	0.538219	0.438609	0.682892	0.745302	0.66113	0.79257	0.66676	0.672855	0.734386	0.551606	0.546247	0.552884	0.587034	0.485427	0.516318	0.61059	0.581599	0.886089	0.66237	0.687458	0.610069	0.55514	0.451495	0.653815
HG 18_2-r	0.495898	0.471484	0.36347	0.622142	0.740959	0.554721	0.745846	0.60908	0.603521	0.694798	0.446992	0.442074	0.452965	0.478533	0.384724	0.425155	0.610276	0.492396	0.827609	0.548738	0.627263	0.520971	0.460196	0.41264	0.571447
HG 19-r	0.597725	0.509457	0.467594	0.589564	0.494831	0.673542	0.684327	0.571067	0.639327	0.654516	0.588638	0.582679	0.572072	0.628607	0.529451	0.525105	0.483421	0.552385	0.690403	0.694877	0.580633	0.575971	0.531418	0.424289	0.585228
HG 20-r	0.600543	0.556616	0.545065	0.66822	0.525378	0.678666	0.64263	0.65267	0.57067	0.561234	0.601931	0.59286	0.64933	0.61334	0.650815	0.626373	0.510173	0.686661	0.650231	0.658116	0.799805	0.783287	0.743938	0.576479	0.809133
HG 21-r	0.618737	0.598033	0.56442	0.678688	0.496125	0.701261	0.640078	0.645007	0.585581	0.544775	0.650598	0.643666	0.673371	0.635315	0.687092	0.67015	0.478317	0.720004	0.641813	0.67546	0.776032	0.827875	0.76408	0.626478	0.803064
HG 23-r	0.658835	0.612307	0.546626	0.643006	0.466715	0.665948	0.640074	0.608759	0.638928	0.557661	0.67299	0.666078	0.663334	0.617209	0.675203	0.683588	0.464567	0.700943	0.606855	0.656635	0.796443	0.84919	0.900464	0.770363	0.866438
HG 25-r	0.470055	0.527258	0.366343	0.467415	0.34964	0.493027	0.601255	0.419042	0.596835	0.52246	0.582158	0.57844	0.452531	0.451879	0.478162	0.551508	0.436143	0.532857	0.467917	0.478133	0.634235	0.729533	0.748966	0.927103	0.678962
HG 29-r	0.628038	0.582463	0.554979	0.690756	0.574902	0.680141	0.677067	0.67506	0.611	0.590577	0.621205	0.612503	0.65978	0.614111	0.657264	0.638925	0.534023	0.700527	0.6853	0.665152	0.828613	0.808981	0.80793	0.648518	0.861702

## Sheet: Figure 5b
Pairs correlation rank	Counts
1	21
2	1
3	1
4	1
17	1

## Sheet: Figure 5c
	HG 6_1-r	HG 6_2-r	HG 18_1-r	HG 18_2-r
HG 1-s	0.764723	0.759974	0.61011	0.495898
HG 2-s	0.692973	0.69648	0.538219	0.471484
HG 3-s	0.685379	0.681112	0.438609	0.36347
HG 4-s	0.796253	0.808196	0.682892	0.622142
HG 5-s	0.612536	0.653058	0.745302	0.740959
HG 6-s	0.918971	0.913877	0.66113	0.554721
HG 7-s	0.779365	0.806347	0.79257	0.745846
HG 8-s	0.770774	0.783598	0.66676	0.60908
HG 9-s	0.802688	0.813517	0.672855	0.603521
HG 10-s	0.77847	0.801646	0.734386	0.694798
HG 11_1-s	0.821508	0.811191	0.551606	0.446992
HG 11_2-s	0.818262	0.807108	0.546247	0.442074
HG 12_2-s	0.804853	0.79868	0.552884	0.452965
HG 12_1-s	0.859687	0.85149	0.587034	0.478533
HG 13-s	0.766556	0.745338	0.485427	0.384724
HG 14-s	0.747223	0.733945	0.516318	0.425155
HG 15-s	0.548001	0.573054	0.61059	0.610276
HG 16-s	0.777282	0.771718	0.581599	0.492396
HG 18-s	0.799668	0.830894	0.886089	0.827609
HG 19-s	0.87011	0.864424	0.66237	0.548738
HG 20-s	0.714205	0.730383	0.687458	0.627263
HG 21-s	0.755813	0.755448	0.610069	0.520971
HG 23-s	0.672812	0.671907	0.55514	0.460196
HG 25-s	0.507612	0.516351	0.451495	0.41264
HG 29-s	0.723502	0.731697	0.653815	0.571447

## Sheet: Figure 5d
mean_fpr	mean_tpr_r	std_tpr_r	mean_tpr_s	std_tpr_s
0	0.00620818	0.00979496	0.0105602	0.0184402
0.010101	0.154557	0.074812	0.0737163	0.0478702
0.020202	0.199482	0.0797485	0.0912974	0.0552455
0.030303	0.238792	0.0797231	0.106652	0.060966
0.040404	0.275832	0.0777795	0.120369	0.0659231
0.0505051	0.309464	0.0749101	0.1327	0.0698774
0.0606061	0.338895	0.0716128	0.144814	0.073418
0.0707071	0.364156	0.0692233	0.156725	0.0765262
0.0808081	0.386153	0.0673167	0.168663	0.0792116
0.0909091	0.40605	0.0654476	0.18039	0.0813139
0.10101	0.424223	0.063924	0.191909	0.0831611
0.111111	0.440449	0.0630393	0.203686	0.0850313
0.121212	0.455351	0.0622766	0.215414	0.0864073
0.131313	0.469006	0.0618597	0.227288	0.0875657
0.141414	0.481772	0.0615636	0.239373	0.0885822
0.151515	0.493396	0.0612836	0.251714	0.0893891
0.161616	0.504479	0.0610378	0.264147	0.0901405
0.171717	0.515208	0.0609135	0.276888	0.0904297
0.181818	0.52527	0.061087	0.290161	0.0907272
0.191919	0.53468	0.060976	0.302923	0.0907502
0.20202	0.543554	0.0610683	0.31607	0.0907352
0.212121	0.552092	0.0611409	0.329341	0.0911438
0.222222	0.56054	0.0610407	0.343153	0.0913609
0.232323	0.569052	0.0610212	0.356949	0.0918099
0.242424	0.57754	0.0610377	0.370992	0.0924433
0.252525	0.585911	0.0609436	0.385268	0.0934466
0.262626	0.594213	0.0606194	0.400194	0.0951688
0.272727	0.602457	0.0601381	0.416024	0.097763
0.282828	0.610524	0.059573	0.43308	0.102412
0.292929	0.618081	0.058975	0.453152	0.11
0.30303	0.625554	0.0583043	0.476163	0.12111
0.313131	0.632864	0.057542	0.503614	0.136913
0.323232	0.640035	0.0567947	0.530695	0.146939
0.333333	0.646953	0.0559251	0.561332	0.16123
0.343434	0.653743	0.0551249	0.590485	0.171073
0.353535	0.660279	0.054421	0.617261	0.176674
0.363636	0.666983	0.053661	0.639189	0.175996
0.373737	0.673712	0.0530848	0.660842	0.173929
0.383838	0.680516	0.0525027	0.682146	0.169022
0.393939	0.687542	0.0519466	0.703808	0.161519
0.40404	0.69493	0.0512207	0.728957	0.152753
0.414141	0.702641	0.0504026	0.756103	0.14265
0.424242	0.710911	0.0495535	0.78459	0.127108
0.434343	0.719684	0.0486163	0.814356	0.109253
0.444444	0.729186	0.0474704	0.84154	0.0895383
0.454545	0.739958	0.0462384	0.870735	0.0650547
0.464646	0.752718	0.0441964	0.887407	0.0540543
0.474747	0.76661	0.0416362	0.899156	0.0480547
0.484848	0.78078	0.038339	0.909533	0.0428299
0.494949	0.795065	0.0352344	0.918579	0.037801
0.505051	0.81035	0.0326417	0.926468	0.0331161
0.515152	0.825799	0.0309409	0.934038	0.0284707
0.525253	0.840027	0.0296693	0.940902	0.0242456
0.535354	0.852871	0.0286171	0.946924	0.0211265
0.545455	0.864284	0.0274735	0.952253	0.0186716
0.555556	0.874356	0.0258428	0.956852	0.0165233
0.565657	0.883162	0.024371	0.961082	0.0147222
0.575758	0.891267	0.0227868	0.964679	0.0133987
0.585859	0.898659	0.0210748	0.967919	0.0123228
0.59596	0.90543	0.0192567	0.970819	0.0111991
0.606061	0.911654	0.0171389	0.973536	0.0101813
0.616162	0.917202	0.0150417	0.975876	0.00938537
0.626263	0.922202	0.0126906	0.978059	0.00855069
0.636364	0.926472	0.0105772	0.979979	0.00782195
0.646465	0.930264	0.00871996	0.981808	0.00704189
0.656566	0.933553	0.00724232	0.983596	0.00632742
0.666667	0.936484	0.00617295	0.985301	0.00590709
0.676768	0.939292	0.0053376	0.986695	0.00563986
0.686869	0.942004	0.00477708	0.988054	0.00551125
0.69697	0.944577	0.00432056	0.98937	0.00550352
0.707071	0.947114	0.00395406	0.9905	0.00550679
0.717172	0.949325	0.00375076	0.99149	0.00541873
0.727273	0.951375	0.00380472	0.992333	0.00531735
0.737374	0.953444	0.0037299	0.993102	0.00518557
0.747475	0.955413	0.00373433	0.993806	0.00498454
0.757576	0.957382	0.0037884	0.994458	0.00474054
0.767677	0.959479	0.00375682	0.995047	0.0044967
0.777778	0.961633	0.00367366	0.995586	0.00418244
0.787879	0.963811	0.0036372	0.996108	0.00381391
0.79798	0.965834	0.00356759	0.996601	0.00341548
0.808081	0.967989	0.00344041	0.997129	0.00288531
0.818182	0.970264	0.00330497	0.997611	0.0024168
0.828283	0.972391	0.00318345	0.998108	0.00188295
0.838384	0.974528	0.00302763	0.998526	0.00147989
0.848485	0.976772	0.00287344	0.998915	0.00110497
0.858586	0.978596	0.00265657	0.999251	0.000801234
0.868687	0.980493	0.00246736	0.999523	0.000535375
0.878788	0.982474	0.00229362	0.999735	0.000306504
0.888889	0.984565	0.00200258	0.99986	0.0001438
0.89899	0.986975	0.00169231	0.999932	9.46538e-05
0.909091	0.989102	0.00124858	0.999941	7.59611e-05
0.919192	0.991128	0.000926484	0.999951	5.54761e-05
0.929293	0.993024	0.000790371	0.999973	3.82094e-05
0.939394	0.994932	0.000624789	0.999989	3.17598e-05
0.949495	0.996649	0.000477228	0.999992	2.81524e-05
0.959596	0.997862	0.00036172	0.999996	1.60633e-05
0.969697	0.998809	0.000228388	0.999997	1.14431e-05
0.979798	0.999422	0.000159927	0.999997	1.14431e-05
0.989899	0.999877	4.15205e-05	0.999999	7.35062e-06
1	1	0	1	0

## Sheet: Figure 5e
mean_fpr	mean_tpr_sr	std_tpr_sr	mean_tpr_rs	std_tpr_rs
0	0.0105282	0.0243229	0.00573086	0.00498552
0.010101	0.0850711	0.085803	0.130965	0.0855603
0.020202	0.119981	0.0996498	0.177674	0.0920851
0.030303	0.148728	0.105663	0.215211	0.0930519
0.040404	0.174163	0.108852	0.248582	0.0896046
0.0505051	0.196988	0.11123	0.282743	0.0845786
0.0606061	0.218412	0.112294	0.314015	0.0796179
0.0707071	0.23852	0.112629	0.344075	0.074771
0.0808081	0.257357	0.112052	0.377293	0.0675218
0.0909091	0.274136	0.11116	0.412884	0.057747
0.10101	0.289452	0.110014	0.444784	0.0497702
0.111111	0.303733	0.109044	0.473592	0.0445523
0.121212	0.317305	0.108183	0.497981	0.0417691
0.131313	0.330229	0.107488	0.518926	0.0406847
0.141414	0.342661	0.106718	0.536935	0.0407271
0.151515	0.35487	0.105877	0.552931	0.0409918
0.161616	0.366413	0.105038	0.56677	0.0408032
0.171717	0.377801	0.103929	0.579652	0.0401621
0.181818	0.388805	0.102846	0.591477	0.0393812
0.191919	0.399464	0.101407	0.602863	0.0383383
0.20202	0.409896	0.100398	0.613666	0.0372471
0.212121	0.42129	0.101565	0.62362	0.0360653
0.222222	0.433308	0.104076	0.633687	0.0347446
0.232323	0.444811	0.105775	0.643435	0.033659
0.242424	0.4565	0.107802	0.653342	0.0325148
0.252525	0.467735	0.109352	0.663289	0.0318606
0.262626	0.47884	0.111076	0.673252	0.0310228
0.272727	0.49081	0.113227	0.683273	0.0304884
0.282828	0.503532	0.115252	0.693329	0.0296136
0.292929	0.517779	0.117546	0.703442	0.0288429
0.30303	0.532739	0.119623	0.713688	0.0278698
0.313131	0.549029	0.121907	0.724108	0.0272159
0.323232	0.562586	0.122974	0.734694	0.0270871
0.333333	0.575729	0.123113	0.745903	0.0271864
0.343434	0.589432	0.122643	0.756679	0.0270911
0.353535	0.603436	0.120514	0.767337	0.0267651
0.363636	0.619985	0.116622	0.777457	0.0266571
0.373737	0.63791	0.112083	0.787601	0.0268523
0.383838	0.656204	0.107435	0.797958	0.0269624
0.393939	0.673187	0.101203	0.808216	0.0272311
0.40404	0.692443	0.0903286	0.818264	0.0276667
0.414141	0.709364	0.0801947	0.827997	0.0281311
0.424242	0.726007	0.0692209	0.83745	0.0283078
0.434343	0.73867	0.063476	0.84645	0.0284766
0.444444	0.749771	0.0597955	0.854798	0.0286248
0.454545	0.760427	0.0572704	0.863035	0.0282752
0.464646	0.770201	0.0548196	0.871286	0.0280733
0.474747	0.780159	0.0530815	0.878953	0.027688
0.484848	0.788618	0.0517737	0.885948	0.0272076
0.494949	0.795968	0.0507015	0.892316	0.0266489
0.505051	0.803354	0.0499711	0.898122	0.0261701
0.515152	0.809977	0.0492631	0.903292	0.025749
0.525253	0.817082	0.0485042	0.908004	0.0253755
0.535354	0.824742	0.0483293	0.9122	0.0250112
0.545455	0.832505	0.0478046	0.916232	0.0247674
0.555556	0.842002	0.0458856	0.919892	0.0244037
0.565657	0.851876	0.0436978	0.923369	0.0240287
0.575758	0.861642	0.04213	0.926785	0.0236112
0.585859	0.871878	0.0386964	0.930177	0.0232064
0.59596	0.880749	0.0365844	0.933483	0.0227714
0.606061	0.889152	0.0336674	0.936967	0.0223484
0.616162	0.897087	0.030569	0.940315	0.0218078
0.626263	0.90361	0.0282991	0.943612	0.0213264
0.636364	0.909398	0.0259141	0.946972	0.0207555
0.646465	0.91482	0.0231081	0.949849	0.0202365
0.656566	0.920274	0.0198321	0.952606	0.0196829
0.666667	0.925399	0.0164738	0.955409	0.0191373
0.676768	0.930589	0.0126284	0.958153	0.0186458
0.686869	0.935445	0.00891369	0.960842	0.0181559
0.69697	0.939643	0.0067833	0.963376	0.0175403
0.707071	0.943399	0.00590692	0.965948	0.0168488
0.717172	0.946818	0.00582012	0.968596	0.0162235
0.727273	0.949636	0.0061983	0.97129	0.0155583
0.737374	0.952638	0.00677828	0.973873	0.0148015
0.747475	0.955523	0.00735634	0.976325	0.0142179
0.757576	0.958367	0.00801545	0.978624	0.0135234
0.767677	0.961041	0.00888232	0.980835	0.0129026
0.777778	0.96371	0.00988062	0.983062	0.0122254
0.787879	0.966262	0.0108162	0.985079	0.0113814
0.79798	0.968652	0.0117314	0.986807	0.0107138
0.808081	0.970894	0.0125073	0.988462	0.009956
0.818182	0.972994	0.0130171	0.989959	0.00922599
0.828283	0.974863	0.013183	0.99132	0.00846519
0.838384	0.976562	0.0131832	0.992678	0.00761058
0.848485	0.978196	0.0129704	0.99395	0.00677704
0.858586	0.979753	0.0126464	0.995149	0.00590153
0.868687	0.981329	0.0121109	0.996243	0.00490987
0.878788	0.982899	0.0113732	0.997231	0.00394044
0.888889	0.984633	0.0103983	0.997933	0.00322193
0.89899	0.986586	0.00915389	0.998483	0.00257557
0.909091	0.988629	0.00786689	0.998919	0.00196318
0.919192	0.990826	0.00658473	0.999276	0.00147579
0.929293	0.993004	0.00530428	0.999498	0.00109799
0.939394	0.994911	0.00416	0.999651	0.000828091
0.949495	0.99677	0.00279138	0.999775	0.000609291
0.959596	0.998224	0.00177827	0.999877	0.000343041
0.969697	0.999083	0.000956041	0.999939	0.000179294
0.979798	0.999634	0.000423793	0.99998	7.67697e-05
0.989899	0.999938	7.16321e-05	0.999995	1.67604e-05
1	1	0	1	0
