# Supplementary material for: Nanoneedles enable spatiotemporal lipidomics of living tissues
Source: Nat Nanotechnol. 2025 Jun 16;20(9):1262–72. doi: 10.1038/s41565-025-01955-8 (PMC12443637; doi:10.1038/s41565-025-01955-8)
Supplement: Supplementary file 7 — Statistical source data. [file 41565_2025_1955_MOESM7_ESM.xlsx]

## Sheet: Figure 6c-left
	Day 0			Day 5
GM_T0	24.75	16.52	13.52	27.54	17.42	27.88
GM_T1	30.29	14.96	15.45	30.23	20.54	26.33

## Sheet: Figure 6c-middle
	Day 0			Day 5
WM_T0	7.11	0.79	1.8	0.86	0.3	0.31
WM_T1	6.87	2.34	0.5	0.88	0.95	0.42

## Sheet: Figure 6c-right
	Day 0			Day 5
T_T0	2.89	1.45	2.83	3.64	2.37	3.3
T_T1	6.56	6.76	7.86	5.67	2.53	2.82

## Sheet: Figure 6d
	Log2(D5T0/D0T0)	-Log10(p-value)
893.49	-2.10183	1.5721
692.45	-1.20343	1.50048
822.47	-2.18308	2.26342
715.58	-3.02902	2.67608
797.65	-1.14891	0.807952
890.46	-1.0707	1.54819
772.53	-2.99269	2.09629
780.47	-1.05774	0.963417
858.45	-1.73001	1.07809
869.6	-1.22298	0.963662
742.49	-1.2045	0.571
883.46	-2.32666	1.56073
620.95	-0.210928	0.219198
850.5	-1.28478	3.16444
846.56	-1.22924	1.52532
894.49	-0.879093	1.38468
838.55	-2.07862	1.59427
868.48	-1.7674	1.70152
812.48	-1.77868	1.03682
804.47	-1.34331	1.78306
746.51	-2.27369	3.86968
844.48	-0.837599	1.61597
751.54	-1.66169	2.57221
832.5	-2.29314	1.80011
747.51	-1.47892	3.90097
785.5	-0.628775	0.993535
844.56	-1.28346	1.8493
737.53	-0.57697	0.908569
727.54	-1.09113	0.896584
752.55	-1.86417	1.5018
833.51	-1.51595	2.04085
840.47	-3.0198	2.43004
841.53	-2.56099	2.40981
699.49	-1.16893	1.10657
882.45	-1.66826	1.90012
892.48	-1.58396	1.5886
765.56	-3.26688	2.90828
830.49	-1.08249	1.48647
878.42	-1.23066	1.08572
870.56	-1.47022	1.46335
813.54	-1.24346	1.67243
831.49	-1.53108	1.61428
838.43	-0.824424	0.626722
806.48	-1.58618	1.61012
798.6	-0.152978	0.280859
898.51	-1.54162	1.49884
808.5	-1.5823	1.52917
772.58	-2.65476	2.19617
749.52	-1.46977	3.01152
780.57	-1.1388	0.863233
826.56	-1.26568	1.19238
878.52	-1.42146	1.48787
880.42	-1.26586	1.19943
839.53	-2.07845	1.29416
763.51	-2.26788	5.456
632.61	0.292405	0.347935
790.54	-2.00284	3.32042
890.38	-1.60662	0.91444
837.54	-1.44003	1.73903
844.64	-0.98919	0.46623
845.65	-0.726808	0.516467
816.53	-1.20594	1.27873
882.58	-2.01531	1.35338
763.56	-0.880599	2.66347
887.61	-1.32072	1.0827
722.51	-1.18235	3.78404
851.51	-1.59396	2.19436
848.5	-1.22628	2.05631
639.55	-0.365057	0.164406
846.65	-0.622581	0.379912
753.54	-1.13971	1.01433
762.51	-2.03579	3.49202
820.46	-1.29529	2.0118
825.5	-1.89371	1.72902
780.64	-2.25592	1.65467
739.51	-1.577	1.74917
813.66	-0.949263	0.706552
824.49	-1.59298	2.59153
772.65	-1.53905	0.822613
766.54	-1.73824	2.41584
834.53	-2.51754	1.62167
896.51	-2.52241	1.95403
787.53	-1.9947	0.972088
748.45	-2.02872	1.149
826.49	-0.728062	0.855562
842.34	-1.19083	1.0217
811.53	-1.42086	2.23684
857.52	-1.99908	1.7937
724.51	-0.871224	1.38897
767.54	-1.80018	4.04074
886.45	-0.180397	0.186899
681.59	0.52232	1.44266
752.61	-0.337411	0.303683
789.64	-1.72294	0.80788
824.64	-0.762498	0.376763
858.52	-2.16919	1.66583
895.58	-1.31725	1.18064
884.45	-0.406217	0.64221
774.48	-0.531924	1.68747
786.47	-0.217115	0.101619
824.37	-1.0572	0.778248
845.56	-1.60969	1.74809
891.45	-2.14816	1.23563
618.55	2.24279	1.32749
772.48	-0.932527	0.762517
846.49	-0.645716	0.862002
853.51	-0.72604	1.03009
736.48	0.183516	0.145785
750.5	-1.74839	0.958469
812.39	0.847607	0.973991
808.4	1.01054	1.2621
614.26	-1.63778	1.17126
826.68	-0.673077	0.448611
810.52	-1.24041	1.09294
828.49	-0.512812	0.549481
630.42	-0.813811	0.505867
809.51	-3.06947	2.00379
628.61	0.392797	0.43776
768.53	-1.31908	1.9116
807.54	-0.58066	1.49942
630.61	0.455788	0.971004
864.65	-0.386074	0.203511
792.54	-1.89514	3.57816
627.6	-0.902066	0.357928
756.58	-0.52164	0.476243
764.52	-1.64952	3.99254
847.49	-2.78783	2.16808
854.51	-0.852146	0.804346
820.61	-1.192	0.691044
652.55	0.38624	0.292715
604.37	-0.926042	0.46402
849.5	-1.32592	3.92756
852.66	-1.93802	1.27517
791.54	-1.85496	2.20932
793.55	-1.11289	2.09445
623.6	-1.23295	0.476357
617.36	-1.0236	0.517179
863.65	-0.426862	0.22004
762.56	-0.702513	1.83749
748.52	-1.51728	3.00538
601.09	-0.205794	0.0972812
874.4	-0.344932	0.190731
792.43	2.25006	1.26362
812.67	-0.632204	0.412888
620.55	2.4504	1.30378
611.53	0.0402988	0.0173367
855.59	-2.73896	1.295
764.55	-0.968879	4.0442
827.5	-0.766991	2.45735
847.65	-0.610349	0.502671
810.4	0.953542	1.36588
855.51	-0.777122	1.14711
728.63	-1.84635	0.802922
773.49	-2.36443	1.61959
667.48	-0.20522	0.146454
624.58	1.27492	1.45752
738.5	-1.51668	3.93087
818.53	-1.2632	1.72861
852.51	-0.974366	1.77274
775.49	-0.3183	0.926486
750.54	-1.65052	3.20198
773.53	-0.338633	0.323181
856.52	-1.39237	1.9639
804.57	-1.6906	1.15033
667.64	-0.39406	0.481121
821.61	-0.671327	1.73665
789.54	-1.50872	1.07421
651.09	-0.948735	0.449267
670.59	1.14546	2.35751
887.45	-0.626773	0.723187
879.69	-0.866501	0.540673
682.41	-0.877734	0.465693
835.53	-2.68292	1.4193
679.58	-0.700196	0.373012
642.43	-1.18352	0.563068
614.36	-1.16054	0.755266
760.52	-2.8552	1.62352
606.4	-1.28376	0.645918
840.53	-1.38509	1.59205
879.52	-1.08519	1.13714
779.57	-1.46895	1.09818
616.55	1.80031	1.07409
892.62	-0.903091	0.541479
613.24	-3.33912	1.58888
888.62	-1.24675	0.620272
751.6	-0.38221	0.37803
870.49	-1.16343	1.36755
788.54	-1.94743	1.10883
747.56	-1.04865	3.22988
724.58	-1.15794	0.441091
626.54	0.792346	0.711086
884.53	-1.30261	1.29782
841.5	-2.3842	1.71941
717.59	-0.863913	1.02354
786.52	-1.52733	1.49578
778.57	-1.0866	1.43471
774.54	-1.53836	2.3636
718.6	-0.326509	0.46288
668.17	-1.30013	0.885507
851.65	-0.504103	0.825028
889.63	-0.697115	0.460413
828.37	0.050941	0.0544565
672.58	1.13377	2.28261
837.42	-0.601537	0.441449
680.58	0.677799	1.94834
767.61	-0.187883	0.200245
613.09	-1.68327	0.322224
693.43	-1.51909	0.772379
823.53	-3.33098	2.49519
885.46	-0.304412	0.438686
885.55	-1.9088	1.43532
648.1	-2.94319	0.613002
796.55	-1.26089	1.71986
837.62	-0.508109	0.272291
847.57	-1.55664	1.53547
794.42	2.14401	1.30798
886.59	-1.11962	1.18991
834.62	-0.305522	0.169481
784.5	-0.867431	0.506785
606.48	-0.402862	0.523621
613.53	-0.0274417	0.0236072
862.65	-0.384752	0.22064
836.53	-1.93236	1.54289
891.7	0.653431	0.423882
883.53	-1.78641	2.8754
812.53	-1.43532	1.08813
860.64	-0.63594	0.270772
629.39	-1.41243	0.689038
659.48	-0.820129	0.470021
600.59	1.77191	0.622356
886.55	-1.88238	1.05235
683.06	-1.48305	0.599261
605.37	-1.01706	0.564657
843.47	-2.98247	2.3047
651.64	-0.316784	0.216556
879.6	-0.81562	0.879215
679.4	-0.491587	0.29985
628.1	-0.357562	0.244085
827.45	-0.81441	0.588415
666.15	-0.477526	0.386431
652.49	-0.482202	0.674805
605.74	-2.0145	0.794097
697.37	-0.530355	0.396369
618.6	0.951531	0.950814
642.56	0.781422	1.65973
635.4	-0.603238	0.302797
626.62	-0.0384298	0.0158859
797.55	-1.22696	1.73114
743.54	-0.936368	1.44998
790.43	0.908128	1.58598
826.37	0.097265	0.112132
810.58	-2.23375	1.31314
685.45	-1.92522	0.748551
890.63	-0.682611	0.449104
878.6	-0.540036	0.483223
723.5	-1.96366	1.7553
612.41	-0.710136	0.422006
836.62	-0.39859	0.199714
660.94	0.195237	0.229164
835.62	-0.552069	0.257588
602.99	0.0405998	0.0498583
808.45	0.199903	0.319616
640.48	-0.727298	0.281886
666.94	-0.44583	0.218938
653.56	0.463	0.534009
861.64	-0.614658	0.299062
818.47	-0.325284	0.628031
819.45	0.51907	1.44982
676.55	0.667091	1.35876
746.56	-1.70484	1.63722
891.64	-0.506885	0.385134
737.65	0.124039	0.116289
739.47	-0.178872	0.0779737
729.56	-1.31202	0.921427
736.65	0.0732661	0.116094
694.48	0.904775	1.71323
613.5	-0.586225	0.273357
605.58	0.878374	1.63159
605.48	-0.37945	0.49677
861.7	-0.213478	0.338839
636.52	0.569249	0.54125
646.12	-1.83638	0.420976
602.58	1.22263	0.494384
795.55	-1.31643	1.84755
670.46	-1.2712	0.529682
771.54	-0.887718	1.11262
758.55	-0.594915	0.592342
692.48	0.548014	1.07044
894.4	-0.955017	0.841132
854.59	-2.63516	2.01058
610.23	-1.2224	1.24413
848.62	-1.67068	0.559815
670.52	-1.44168	0.757554
881.53	-1.15317	1.56319
664.94	0.523535	0.654611
602.07	0.416554	0.506229
842.46	-1.68752	1.83466
673.48	-0.35782	0.293596
643.55	0.994395	2.95519
640.55	0.665412	2.79621
817.45	0.191419	0.37308
775.55	-1.68342	2.66846
641.55	0.832676	1.33264
603.58	1.16457	1.32961
880.6	-0.663023	0.65706
604.59	1.67254	1.16785
615.5	-0.625002	0.187658
738.59	-0.151677	0.116737
613.36	-1.09074	0.649797
835.42	0.225928	0.442725
810.45	-0.367291	0.206732
723.57	-0.700831	0.280518
843.54	-1.25167	2.64269
778.5	-0.562188	0.310367
883.58	-1.43277	1.73945
601.58	0.440117	0.191487
674.37	-1.19618	0.754089
831.39	-0.186534	0.171493
792.58	-2.29159	2.02511
669.58	-0.285327	0.158604
880.53	-0.874713	1.10917
798.45	-0.423341	1.72266
661.43	-0.662881	0.377535
795.5	-1.02437	0.871383
857.56	-3.24625	1.72729
737.49	-1.65381	1.50851
631.01	0.338799	0.48218
872.49	-2.35197	1.36434
642.39	-0.98392	0.661604
637.5	-0.0687121	0.0495934
798.65	-0.650102	0.286207
703.41	-0.902645	0.510696
609.12	-0.246118	0.299701
644.56	1.34255	1.19819
724.65	-1.46726	0.630912
700.6	0.866093	0.969428
794.55	-0.963467	1.37087
895.49	-1.78026	1.94095
647.47	0.544321	0.619713
882.52	-1.16266	1.53652
805.07	-0.107262	0.0717234
770.53	-1.00599	1.33359
686.45	-0.697569	0.417325
757.59	-0.516789	0.654101
603.37	-0.593398	0.240654
609.48	-0.783331	0.600041
705.42	-0.386335	0.228964
850.61	-0.845277	1.93666
609.58	0.594223	0.691897
827.56	-2.81571	1.32084
625.52	1.21602	0.761008
604.99	0.461608	1.11217
605.51	1.98719	2.09194
697.07	-0.611523	0.341953
631.43	-0.276617	0.127538
603.4	-0.441877	0.237435
631.1	-0.206218	0.147979
765.48	-0.326783	0.181994
639.52	0.0788993	0.0518151
692.08	-0.777856	0.415505
662.48	-0.77763	0.340683
614.4	-1.40011	0.595596
619.44	-0.328212	0.183717
600.09	-0.0940122	0.0523321
652.09	-0.615194	0.376436
654.57	1.28278	1.51853
632.44	-0.558897	0.33644
619.49	-0.651797	0.686694
617.42	-0.240214	0.115444
699.6	0.886893	2.39629
710.56	-0.882403	0.423963
644.07	-0.835132	0.464116
609.73	-0.713957	0.34719
820.56	-0.612884	0.845547
751.5	-0.906929	0.559172
605.41	-0.936141	0.600149
684.48	0.2615	0.252785
622.56	2.3082	1.42752
683.59	1.25142	3.45169
633.4	-0.549036	0.243225
612.36	-0.818357	0.674641
640.39	-0.626462	0.444883
842.53	-1.55774	1.4822
735.47	-0.841877	0.624242
613.4	-1.46823	0.63365
718.46	-0.648264	0.250451
676.49	1.44527	1.51274
687.45	-0.891689	0.620453
723.64	-1.80543	0.875234
700.53	-0.699092	0.678259
726.54	-1.33741	0.664154
889.67	-0.740787	0.772609
628.54	2.43484	3.88603
614.43	-0.374424	0.17159
630	-0.715446	0.431209
609.42	-2.96183	1.3068
661.48	-1.35028	1.35687
745.63	-0.584733	0.883361
709.56	-1.05681	0.446527
645.34	-0.802536	0.431306
607.58	0.608013	1.04782
731.44	-1.42618	1.06372
614.1	-1.56155	0.353166
645.55	0.35529	0.373518
629.1	0.465662	0.58892
734.52	-0.364564	0.212663
673.35	-1.51026	0.692725
716.58	-2.40527	2.57552
674.58	1.40337	2.69278
630.39	-1.05328	0.576774
645.25	-0.521054	0.274581
659.35	-0.695833	0.290071
662.75	1.92162	1.08399
637.39	-0.561009	0.357523
618.43	-0.572102	0.34227
804.07	-0.765651	0.55733
747.43	-2.0132	0.988791
708.54	-0.624059	0.416404
717.52	-0.839092	1.24254
626.08	0.218023	0.29414
646.47	1.00694	1.4204
738.66	0.426846	1.18733
806.54	-0.81021	1.53681
664.42	-0.554127	0.421048
871.66	-1.28803	1.08313
619.55	1.02461	0.964582
665.07	-0.602243	0.406512
643.42	-1.71269	0.731495
823.63	-0.754782	1.34604
660.42	-0.323369	0.0920496
687.06	-0.249672	0.126775
696.55	-0.424696	0.206635
821.48	-2.65281	2.11505
665.42	-0.473808	0.311616
641.43	-1.45304	0.561726
793.65	-0.396908	0.281681
601.36	-0.970283	0.601968
611.41	-0.690287	0.329857
661.59	0.479983	0.505867
634.4	-0.374406	0.188441
630.09	-0.126546	0.0822583
615.4	-1.7828	0.691015
618.49	0.393097	0.412011
769.53	-0.823049	1.58423
621.55	0.636192	0.4673
669.06	-0.504959	0.309618
738.47	0.809886	0.349682
670.07	-0.462707	0.343255
671.59	0.739211	1.184
611.36	-0.933364	0.607509
658.42	-0.907791	0.494134
674.5	0.582688	1.46573
861.55	-0.468703	0.751355
684.42	-0.321895	0.254495
617.55	0.735372	1.14389
789.58	-2.47015	1.72107
639.39	-0.66718	0.343266
604.48	-0.284591	0.459764
744.55	-1.00653	1.45009
868.59	-2.20126	1.42975
604.41	-0.712904	0.351558
798.55	-1.08602	1.65354
608.13	-1.20855	0.780599
744.46	0.0748078	0.0633467
639.45	-1.65125	0.722142
707.59	0.55803	1.08691
887.56	-0.958774	0.922538
682.59	1.30086	1.53122
620.42	-0.762485	0.358234
674.14	-3.1982	0.59458
602.37	-0.148633	0.0384467
701.6	0.651862	1.28203
849.61	-0.627324	1.05916
821.56	-1.04946	1.20753
610.35	-1.83996	1.15037
718.54	-0.850579	2.5223
640.44	-0.792427	0.457665
745.55	-1.13033	2.86501
662.94	0.549197	1.82864
662.54	0.421281	0.184503
682.05	-0.847444	0.381484
853.58	-1.34449	1.31706
664.06	-0.707506	0.405067
655.57	1.4628	1.85466
737.59	-0.548433	0.316432
609.37	-0.730422	0.572161
646.57	1.28823	1.07746
638.39	-0.6221	0.397981
632.51	0.235342	0.34314
625.43	-0.757866	0.362564
639.08	-0.823794	0.500792
849.54	-1.48006	1.28489
803.07	-0.623539	0.395221
716.52	-0.983577	2.46179
867.52	-1.43565	0.873167
685.6	1.17266	1.00634
732.53	0.501745	0.755643
604.52	2.45847	2.77943
662.44	-0.757295	0.609163
669.42	-1.76947	0.96761
626.37	-0.906058	0.583371
719.53	-1.79984	2.08856
603.48	-0.385415	0.407212
791.47	-2.02998	1.29216
651.38	-1.12952	0.526588
661.54	-1.47713	0.76456
659.58	1.0929	1.94034
639.48	-1.35613	0.559486
669.46	-0.999845	0.407779
641.39	-0.919499	0.546067
765.62	-0.676974	0.61579
611.49	-0.972841	0.454507
710.08	-2.12659	1.04321
687.51	0.278421	0.323038
627.53	2.70694	1.697
701.52	-0.851575	0.558271
603.99	-1.76686	0.662783
621.43	-1.09554	0.512363
629.54	2.23961	5.19468
702.6	-0.101164	0.045251
645.12	-2.94602	0.437784
667.06	-0.857823	0.455444
603.51	2.63296	2.78702
727.51	-0.326767	0.772016
608.38	-0.885286	0.463222
824.58	-1.17783	1.36815
678.5	1.03618	1.45489
742.54	-0.887	0.956821
689.48	-1.63235	0.711592
627.41	-1.32703	0.608612
659.53	0.638381	0.8101
620.49	-0.503267	0.266353
677.48	-0.337312	0.408848
666.06	-0.611658	0.331238
660.57	1.28108	1.27809
631.54	1.7377	2.21973
630.54	2.00494	2.2762
853.39	-0.0005136	0.00048083
608.51	-0.174707	0.183965
660.05	0.371732	0.425631
627.11	-0.22363	0.182246
668.06	-0.572789	0.309058
710.62	0.724694	2.23402
675.48	-0.862629	0.474786
602.51	2.71016	2.79517
601.52	2.64978	2.89893
825.58	-0.673952	0.791662
728.56	-0.948222	0.751453
667.42	-1.44931	0.58037
740.51	-1.99464	1.38563
702.53	-0.322545	0.360877
686.59	1.06506	0.824594
698.65	-1.42799	0.644498
822.57	-0.740965	1.0896
600.43	-0.205321	0.0960074
636.09	-2.89272	0.764949
615.52	0.756751	1.15548
636.4	-1.00601	0.462452
660.49	-1.00815	0.643307
631.5	-0.113236	0.0872249
626.47	-0.259158	0.209005
602.47	-0.275523	0.216147
669.63	0.370587	0.672045
647.41	-0.923842	0.467387
786.57	-0.838189	0.53454
600.51	2.6903	2.86639
823.58	-0.786868	1.54785
651.47	-0.421802	0.291101
680.51	0.447844	0.4926
617.49	0.219152	0.25944
829.51	-1.78142	1.13136
625.47	-0.759244	0.566679
684.6	1.28641	1.26687
657.58	1.28385	3.11481
706.52	-0.0057813	0.00567264
679.51	-0.298939	0.200453
681.53	-0.284484	0.285358
731.53	-0.457453	0.175961
654.5	-0.15695	0.169203
656.57	1.59705	3.76841
794.66	-0.785836	0.481334
630.49	-0.0299215	0.0233284
729.63	-1.35923	0.515539
682.53	0.0832565	0.0555274
684.54	0.422624	0.736349
629.49	-0.116827	0.072562
627.48	-0.0067785	0.00577031
653.5	-0.329883	0.318126
703.51	0.810556	0.757171
628.48	0.00768365	0.00983265
705.51	1.03594	1.45439
601.45	0.095519	0.08573
657.52	0.580302	0.519574
704.52	1.11304	1.27429
655.51	0.535052	0.443993
656.51	0.390295	0.410875
709.61	0.953553	1.0643
711.62	0.33045	1.00449

## Sheet: Figure 6e
	B1D0T0	B2D0T0	B3D0T0	B1D5T0	B2D5T0	B3D5T0
628.54	-1.01	-0.942618	-1.01925	0.909135	1.25268	0.810209
604.52	-0.923	-0.982808	-0.994131	1.2617	0.457491	1.18039
629.54	-0.953242	-0.976936	-1.06363	1.09634	0.99037	0.907099
603.51	-0.904527	-0.981424	-1.01451	1.2594	0.462223	1.17884
630.54	-0.782	-0.996122	-1.04185	1.39579	0.294705	1.12946
602.51	-0.897944	-0.982324	-1.02113	1.26532	0.466888	1.16919
601.52	-0.906431	-0.985664	-1.02046	1.24257	0.49802	1.17197
600.51	-0.907959	-0.989011	-1.01223	1.24475	0.487077	1.17738
822.47	0.60525	1.34885	0.863166	-1.46946	-0.702313	-0.645488
715.58	1.17378	1.19715	0.51589	-1.23097	-0.692385	-0.963463
772.53	1.3775	0.45076	0.949742	-0.393782	-1.19211	-1.19211
812.48	1.11291	0.838874	1.01971	-0.768449	-1.12012	-1.08293
797.47	0.735496	0.844831	1.26911	-1.21697	-0.4155	-1.21697
872.52	1.43519	0.732541	0.678127	-1.33572	-0.656697	-0.853438
737.53	0.991717	1.31603	0.605748	-0.78085	-1.19635	-0.936298
830.49	1.04318	0.892034	0.867174	-0.228785	-1.2868	-1.2868
798.6	0.971955	0.971237	1.05223	-0.908122	-1.01415	-1.07315
808.5	1.10944	0.612393	1.22444	-0.970012	-0.964437	-1.01183
816.53	1.19773	1.08661	0.671598	-0.868863	-1.02299	-1.06408
618.55	1.53351	0.539456	0.679733	-1.16573	-1.16573	-0.421227
810.52	1.2881	0.776804	0.730909	-0.300748	-1.24753	-1.24753
884.53	1.38467	0.758621	0.717115	-1.16388	-0.532648	-1.16388
847.57	1.16976	1.10351	0.552562	-1.21484	-1.21484	-0.396155
818.47	0.58867	0.953358	1.21262	-1.27053	-1.27053	-0.213582
881.53	0.435293	0.832417	1.49107	-0.79101	-0.5761	-1.39167
633.4	1.30725	0.84356	0.72201	-1.40328	-0.66689	-0.802653
629.1	1.01254	1.09522	0.675038	-1.27837	-0.226059	-1.27837

## Sheet: Figure 6f
D0T0_B1	D5T0_B1	D0T1_B1	D5T1_B1
0.031947	0.092348	0.044773	0.09131
0.057833	0.081554	0.05379	0.130313
0.054846	0.131511	0.057951	0.116838
0.055051	0.138094	0.059127	0.154673
0.057687	0.113959	0.063884	0.165354
0.056419	0.099499	0.062048	0.140682
0.0319	0.128155	0.057622	0.16416
0.033551	0.131205	0.019116	0.051811
0.041403	0.117063	0.033359	0.153512
0.083738	0.143036	0.052457	0.198478
0.091475	0.124266	0.060306	0.16694
0.062419	0.098047	0.060964	0.16763
0.058181	0.082529	0.072693	0.150393
0.048403	0.075907	0.069013	0.130882
0.049764	0.128972	0.069904	0.127901
0.054765	0.208777	0.072179	0.111914
0.064668	0.196923	0.071863	0.048547
0.059424	0.181759	0.064831	0.088338
0.077819	0.167392	0.050208	0.165554
0.051507	0.157057	0.056453	0.181595
0.048361	0.167407	0.031524	0.157767
0.042644	0.174864	0.035967	0.163233
0.05639	0.167857	0.03545	0.166465
0.043565	0.126846	0.053942	0.164521
0.056649	0.14881	0.062884	0.161341
0.059542	0.199851	0.065533	0.132662
0.053215	0.211407	0.067726	0.103549
0.048669	0.207348	0.067097	0.06183
0.042291	0.197342	0.072571	0.064308
0.045311	0.184314	0.07063	0.090797
0.046061	0.173561	0.048853	0.156022
0.059123	0.188769	0.052475	0.145289
0.039481	0.194481	0.05251	0.165013
0.047089	0.153462	0.029706	0.178027
0.045686	0.211704	0.035335	0.195294
0.076849	0.200465	0.039132	0.195386
0.080098	0.188754	0.044205	0.172198
0.078555	0.192876	0.049679	0.175692
0.074057	0.218195	0.050306	0.16098
0.057028	0.231602	0.054998	0.153172
0.042886	0.199918	0.061779	0.13438
0.037559	0.170521	0.059315	0.077199
0.041491	0.172247	0.052469	0.071879
0.04474	0.149499	0.067473	0.103592
0.038747	0.156128	0.070367	0.14484
0.048735	0.178923	0.06965	0.181163
0.052642	0.206349	0.068102	0.188081
0.050664	0.241217	0.066679	0.178945
0.051087	0.214121	0.071166	0.18393
0.042415	0.194501	0.072081	0.179907
0.040613	0.174006	0.0763	0.1741
0.045287	0.201652	0.067826	0.164559
0.03412	0.224631	0.049239	0.157286
0.02928	0.224485	0.059716	0.171911
0.038704	0.205186	0.030521	0.171617
0.048389	0.176722	0.053843	0.13872
0.047259	0.116506	0.052414	0.125317
0.053592	0.141417	0.032025	0.153045
0.073428	0.214861	0.023238	0.166201
0.076647	0.212574	0.045184	0.125272
0.069387	0.226403	0.052474	0.168722
0.071195	0.218811	0.057439	0.200454
0.061857	0.219012	0.053107	0.205471
0.056459	0.220079	0.047395	0.192853
0.05065	0.197545	0.053314	0.195738
0.04641	0.215516	0.05517	0.176794
0.046926	0.206555	0.054682	0.194632
0.039936	0.204644	0.061456	0.177885
0.036929	0.1892	0.066978	0.160164
0.040038	0.155347	0.062807	0.176471
0.034378	0.143847	0.068088	0.184036
0.03254	0.173996	0.069377	0.169487
0.035388	0.221855	0.065387	0.178227
0.03536	0.227534	0.066553	0.178058
0.040639	0.227735	0.069936	0.153354
0.040183	0.199803	0.073115	0.154706
0.039788	0.205984	0.048142	0.174582
0.033936	0.190699	0.060103	0.161852
0.03578	0.183115	0.08393	0.164018
0.032503	0.184459	0.057137	0.166592
0.034817	0.214032	0.032415	0.196443
0.043908	0.193416	0.042479	0.186857
0.062446	0.141045	0.04866	0.182826
0.061404	0.15077	0.066029	0.180172
0.037749	0.134143	0.059205	0.16578
0.055537	0.156975	0.032393	0.153962
0.059167	0.199304	0.043734	0.177368
0.058645	0.243561	0.037909	0.163604
0.071307	0.227437	0.041565	0.153452
0.070096	0.21878	0.049292	0.169816
0.062262	0.199082	0.057828	0.181551
0.056128	0.181679	0.056104	0.176391
0.055466	0.191086	0.048586	0.156552
0.049053	0.202464	0.052122	0.158891
0.041933	0.17255	0.046144	0.155044
0.03192	0.156978	0.055246	0.167361
0.029941	0.158363	0.051446	0.151184
0.023971	0.148271	0.048575	0.152134
0.025405	0.142205	0.053811	0.152554
0.026406	0.136428	0.056646	0.15487
0.030657	0.159104	0.055056	0.177081
0.027496	0.14717	0.05278	0.175519
0.035525	0.191562	0.055528	0.186593
0.033741	0.185525	0.053941	0.179915
0.02854	0.198162	0.058618	0.150416
0.032103	0.189171	0.065856	0.172587
0.029935	0.222104	0.069833	0.190939
0.02806	0.234502	0.079281	0.168403
0.030185	0.216839	0.086041	0.176707
0.042529	0.206607	0.086242	0.167786
0.052467	0.208364	0.083773	0.156747
0.057739	0.1777	0.07081	0.146327
0.03367	0.166785	0.038461	0.138399
0.066195	0.16236	0.034279	0.146119
0.063055	0.146635	0.03079	0.140593
0.07126	0.133919	0.025379	0.162617
0.066578	0.105092	0.031794	0.136759
0.051535	0.108894	0.043838	0.167769
0.041458	0.148783	0.037881	0.179408
0.041603	0.137153	0.045535	0.149298
0.043449	0.11043	0.056323	0.164299
0.048504	0.181142	0.057793	0.177114
0.041204	0.227085	0.064187	0.157414
0.04047	0.213404	0.040532	0.124351
0.038273	0.16989	0.045802	0.166981
0.040271	0.15583	0.043529	0.187672
0.034348	0.157859	0.050204	0.182468
0.030287	0.180316	0.042484	0.182547
0.023712	0.190767	0.043963	0.178793
0.019966	0.186925	0.051085	0.161799
0.022791	0.192174	0.051604	0.137549
0.03077	0.17661	0.044247	0.155532
0.038412	0.14928	0.041581	0.132358
0.02826	0.120874	0.04547	0.136548
0.033508	0.1095	0.048531	0.141073
0.02502	0.101371	0.035562	0.142347
0.028021	0.121768	0.054727	0.141129
0.030023	0.152632	0.057347	0.179955
0.032588	0.153331	0.058053	0.200591
0.034748	0.153702	0.066478	0.17957
0.036575	0.161977	0.076121	0.150615
0.044307	0.155006	0.073963	0.093864
0.051644	0.151793	0.075784	0.172308
0.051969	0.153204	0.080789	0.173099
0.028528	0.154118	0.081229	0.170655
0.055638	0.177015	0.076871	0.177817
0.070709	0.193936	0.06358	0.171488
0.06237	0.199405	0.03329	0.12575
0.071627	0.18852	0.01834	0.099265
0.064989	0.19582	0.023349	0.101606
0.060147	0.157896	0.031748	0.115371
0.055101	0.148844	0.043192	0.112233
0.049919	0.149873	0.03083	0.096536
0.042349	0.160653	0.042221	0.104786
0.049199	0.186368	0.044158	0.11876
0.042439	0.185137	0.048251	0.161008
0.044234	0.170255	0.048688	0.151049
0.046358	0.177865	0.051599	0.147236
0.041079	0.167116	0.058011	0.159358
0.040153	0.156408	0.05661	0.168967
0.036563	0.125974	0.06077	0.168769
0.036094	0.125819	0.061025	0.175277
0.029981	0.145392	0.051561	0.18426
0.030349	0.149857	0.053871	0.162244
0.030236	0.160192	0.054075	0.133988
0.026292	0.163978	0.055251	0.123828
0.030684	0.153319	0.053878	0.098097
0.030455	0.163208	0.052113	0.096115
0.024238	0.158996	0.041538	0.096064
0.02828	0.153352	0.034332	0.074766
0.027373	0.133411	0.038503	0.073125
0.024014	0.144209	0.036852	0.078785
0.028677	0.226696	0.041711	0.08685
0.036046	0.235584	0.054101	0.108649
0.04499	0.193287	0.060309	0.112352
0.041355	0.15475	0.057418	0.164121
0.046982	0.136617	0.061822	0.164276
0.030533	0.162119	0.069544	0.157562
0.016653	0.143877	0.07368	0.147981
0.02481	0.103871	0.063228	0.120917
0.045758	0.140447	0.067056	0.115286
0.048468	0.167783	0.04655	0.146523
0.046379	0.176143	0.054102	0.137436
0.056965	0.164676	0.051654	0.14017
0.054262	0.148704	0.045526	0.12691
0.060627	0.1481	0.018538	0.133793
0.068644	0.116945	0.018278	0.098735
0.066267	0.116613	0.044262	0.106388
0.056715	0.078141	0.056446	0.105838
0.041595	0.159298	0.041782	0.131881
0.039144	0.149239	0.019243	0.11675
0.04476	0.156595	0.034505	0.094251
0.042268	0.156922	0.056165	0.13122
0.04287	0.153154	0.063382	0.188132
0.041343	0.154776	0.057002	0.180288
0.036462	0.145193	0.04638	0.157094
0.034829	0.146295	0.054924	0.136415
0.032164	0.137223	0.04743	0.135149
0.02717	0.143816	0.050963	0.135944
0.024567	0.132819	0.049954	0.159719
0.02527	0.096311	0.054549	0.155033
0.025172	0.060682	0.054234	0.186344
0.025988	0.214684	0.054886	0.155564
0.026522	0.215336	0.053506	0.142274
0.029524	0.195655	0.054533	0.11649
0.025614	0.200593	0.054836	0.095153
0.028439	0.11836	0.052487	0.098288
0.028803	0.115735	0.029597	0.115706
0.032438	0.127045	0.030149	0.108651
0.028921	0.106187	0.038431	0.095516
0.032759	0.115358	0.032738	0.081466
0.042422	0.144535	0.038801	0.132074
0.055973	0.183182	0.045438	0.184563
0.049523	0.159203	0.051521	0.184696
0.016603	0.128536	0.053522	0.155774
0.024946	0.110538	0.051978	0.134002
0.027548	0.118714	0.048357	0.137812
0.035662	0.114831	0.049815	0.159553
0.046531	0.158722	0.053517	0.17412
0.040584	0.146987	0.053323	0.174844
0.04502	0.153305	0.060332	0.170753
0.048205	0.148861	0.069603	0.154777
0.065798	0.161046	0.063202	0.126747
0.070268	0.15608	0.042889	0.114835
0.071471	0.14825	0.016535	0.100195
0.053286	0.147847	0.014887	0.095951
0.03694	0.162405	0.025164	0.065522
0.032284	0.157907	0.038015	0.156856
0.042109	0.15431	0.03742	0.19976
0.037176	0.104544	0.030527	0.185858
0.035147	0.067139	0.047	0.171499
0.035675	0.19097	0.051589	0.157148
0.030991	0.173789	0.050934	0.146515
0.031866	0.178077	0.060695	0.136601
0.026266	0.187886	0.064538	0.142693
0.022431	0.174864	0.063986	0.181317
0.024479	0.100534	0.059549	0.186533
0.022338	0.124109	0.056165	0.166493
0.02325	0.12784	0.048108	0.11832
0.019667	0.112874	0.034482	0.171603
0.015653	0.109537	0.04631	0.208014
0.017286	0.112622	0.053755	0.196083
0.019332	0.142032	0.053239	0.171551
0.027068	0.133501	0.050124	0.164854
0.032681	0.093485	0.050229	0.169133
0.04476	0.071503	0.050487	0.140229
0.048919	0.083004	0.045432	0.113238
0.042918	0.155784	0.040437	0.142451
0.019249	0.155676	0.031263	0.155248
0.044313	0.153432	0.037747	0.11913
0.043491	0.151318	0.04094	0.084236
0.03359	0.144207	0.046161	0.169018
0.03609	0.157194	0.05454	0.20679
0.047103	0.162968	0.049176	0.204707
0.059603	0.162557	0.044943	0.172342
0.04782	0.163201	0.038142	0.173491
0.041017	0.14171	0.034115	0.149375
0.046617	0.137378	0.041535	0.133835
0.050717	0.155449	0.046032	0.108199
0.06489	0.154842	0.04804	0.109505
0.068305	0.195508	0.046	0.097912
0.058329	0.189555	0.05823	0.09428
0.033108	0.109469	0.051449	0.076534
0.031176	0.077794	0.037342	0.076641
0.031304	0.113728	0.027155	0.146072
0.028088	0.169616	0.009249	0.189524
0.033545	0.0936	0.012244	0.169082
0.029569	0.084685	0.016889	0.153024
0.031905	0.112143	0.023029	0.15594
0.023866	0.112916	0.035412	0.15855
0.024883	0.131314	0.050016	0.16625
0.024497	0.116216	0.045146	0.138644
0.012499	0.116613	0.05806	0.115981
0.012694	0.114398	0.063171	0.091562
0.009483	0.072555	0.065787	0.084573
0.021076	0.053163	0.055504	0.124186
0.032179	0.138079	0.041664	0.161698
0.033527	0.156945	0.046863	0.182147
0.04302	0.154516	0.050749	0.174797
0.047433	0.13049	0.051885	0.139014
0.027454	0.143018	0.038737	0.143001
0.0233	0.149574	0.036807	0.159215
0.021655	0.16737	0.041415	0.16041
0.049916	0.180749	0.047728	0.147848
0.064415	0.1733	0.046975	0.127086
0.046826	0.153673	0.035307	0.088649
0.038423	0.157478	0.044271	0.133852
0.030816	0.153664	0.045679	0.164279
0.030388	0.161842	0.05137	0.172768
0.039149	0.181794	0.045138	0.151653
0.044177	0.159716	0.040616	0.122657
0.041897	0.194178	0.042517	0.105573
0.033747	0.183867	0.046054	0.121759
0.034929	0.147562	0.048578	0.144634
0.044994	0.127399	0.043193	0.122922
0.047837	0.132399	0.03657	0.091857
0.048936	0.13365	0.029104	0.164259
0.035358	0.092731	0.039026	0.176485
0.029657	0.082454	0.041472	0.167646
0.031026	0.088338	0.039485	0.143105
0.027149	0.106367	0.042572	0.113158
0.020541	0.113693	0.03403	0.109295
0.021231	0.110356	0.041264	0.111255
0.018487	0.116545	0.045204	0.142842
0.016387	0.106695	0.03045	0.139417
0.017059	0.088121	0.024596	0.085853
0.016947	0.082508	0.014939	0.069213
0.020484	0.073942	0.032751	0.118115
0.037018	0.154784	0.033641	0.115581
0.045109	0.176535	0.04945	0.103151
0.039236	0.160469	0.063082	0.087996
0.023186	0.154215	0.061731	0.08687
0.033308	0.159614	0.047244	0.157592
0.046458	0.163815	0.057933	0.172304
0.03051	0.183915	0.066174	0.168029
0.046553	0.179196	0.063911	0.12778
0.046875	0.165179	0.040131	0.103152
0.049896	0.142158	0.049244	0.094023
0.04436	0.139833	0.050395	0.106248
0.032192	0.167471	0.054345	0.125246
0.026615	0.180528	0.047493	0.139913
0.02721	0.18213	0.042376	0.130338
0.031595	0.144309	0.036038	0.108685
0.035191	0.0763	0.035563	0.06192
0.030208	0.179051	0.036456	0.074273
0.024192	0.184458	0.039917	0.11694
0.030059	0.213399	0.040822	0.11976
0.031711	0.213992	0.042377	0.092353
0.044763	0.176539	0.02789	0.066025
0.043089	0.137063	0.034775	0.055411
0.032581	0.075307	0.031926	0.047405
0.028717	0.078228	0.033282	0.05365
0.0279	0.112886	0.039424	0.043382
0.025537	0.09639	0.042608	0.07084
0.025423	0.098829	0.038361	0.081713
0.026449	0.109794	0.034877	0.122109
0.02305	0.113043	0.028213	0.15807
0.017574	0.094149	0.035105	0.152354
0.018331	0.105236	0.025941	0.156468
0.015459	0.077882	0.026861	0.123673
0.025768	0.062287	0.029543	0.113285
0.020447	0.149566	0.033441	0.100588
0.0239	0.143067	0.030921	0.121534
0.030828	0.139407	0.027698	0.138031
0.050455	0.157826	0.029054	0.1341
0.044741	0.170524	0.052302	0.132649
0.022805	0.172593	0.059238	0.105606
0.029483	0.176617	0.062177	0.065414
0.029279	0.178725	0.063465	0.089843
0.028885	0.168805	0.063057	0.10133
0.033789	0.162374	0.057711	0.113106
0.0326	0.159325	0.057668	0.094494
0.029094	0.152606	0.050851	0.070326
0.02265	0.166706	0.041069	0.063677
0.017154	0.156574	0.048702	0.057046
0.020613	0.160029	0.047571	0.047573
0.025533	0.188843	0.039368	0.051163
0.02962	0.135778	0.043998	0.039749
0.027606	0.205188	0.034597	0.040791
0.028071	0.233818	0.023273	0.056714
0.029223	0.244385	0.013379	0.070622
0.030786	0.222287	0.026654	0.082877
0.029987	0.219993	0.031206	0.112371
0.030286	0.180774	0.037757	0.146879
0.027998	0.108362	0.033598	0.172307
0.023605	0.095798	0.032882	0.172214
0.029773	0.133748	0.036648	0.170275
0.031245	0.146349	0.034114	0.146667
0.033363	0.143554	0.033491	0.141665
0.026022	0.149779	0.037895	0.13664
0.020297	0.135172	0.036354	0.134373
0.016952	0.114373	0.033452	0.146053
0.009897	0.084184	0.023691	0.142407
0.015681	0.105351	0.033111	0.139968
0.018412	0.069273	0.020149	0.123265
0.021058	0.141963	0.024462	0.095822
0.022487	0.144014	0.03306	0.097462
0.029224	0.153999	0.019033	0.104762
0.035066	0.157051	0.038856	0.105573
0.027008	0.19026	0.047921	0.101226
0.041409	0.189298	0.047259	0.081641
0.045159	0.183522	0.047415	0.072146
0.063116	0.175251	0.040546	0.063026
0.049654	0.19225	0.052361	0.053319
0.044888	0.189568	0.049977	0.049067
0.043319	0.180985	0.05432	0.054477
0.041781	0.205931	0.046343	0.048977
0.038577	0.195437	0.042684	0.036149
0.03107	0.203614	0.04635	0.033849
0.029907	0.177661	0.041131	0.069733
0.031753	0.155585	0.040349	0.101016
0.029791	0.212169	0.037466	0.14043
0.032955	0.208331	0.032181	0.172847
0.028994	0.197618	0.025344	0.180054
0.02466	0.174718	0.020628	0.165285
0.021273	0.194565	0.025799	0.148299
0.026379	0.20218	0.028467	0.139377
0.02919	0.188856	0.029377	0.147326
0.027416	0.166583	0.023065	0.14477
0.027518	0.14622	0.030852	0.149672
0.024121	0.145636	0.030606	0.146008
0.015949	0.151293	0.027701	0.139316
0.016609	0.160063	0.032638	0.130324
0.014573	0.116176	0.032123	0.116458
0.013952	0.094551	0.030861	0.081427
0.013731	0.071043	0.024026	0.083228
0.0205	0.064819	0.022466	0.088237
0.028864	0.061234	0.021091	0.076432
0.028089	0.153679	0.042187	0.07595
0.030759	0.142397	0.052993	0.072382
0.039712	0.153417	0.05008	0.066871
0.022842	0.163147	0.04405	0.067111
0.037642	0.166783	0.052426	0.065493
0.045005	0.1918	0.051947	0.045234
0.041557	0.191632	0.04915	0.058343
0.035196	0.201659	0.05329	0.055543
0.042347	0.194401	0.051704	0.052937
0.04113	0.186076	0.049583	0.037579
0.036652	0.20053	0.050272	0.084393
0.032678	0.205037	0.042463	0.100038
0.031152	0.184114	0.037129	0.169733
0.014281	0.232276	0.037318	0.158212
0.015691	0.236845	0.034584	0.173381
0.019158	0.232822	0.031014	0.179857
0.018919	0.104647	0.02816	0.161851
0.014484	0.169637	0.03048	0.151397
0.018618	0.239487	0.026967	0.166134
0.022817	0.240005	0.02847	0.169217
0.017793	0.208428	0.029575	0.163032
0.021351	0.219609	0.030627	0.160736
0.024295	0.215279	0.029581	0.140053
0.023059	0.227323	0.026716	0.123917
0.024207	0.204486	0.029575	0.102569
0.010935	0.164359	0.016739	0.075929
0.015549	0.126942	0.025299	0.085853
0.015906	0.146715	0.024892	0.086349
0.016815	0.147665	0.0481	0.090416
0.014099	0.131298	0.053155	0.084267
0.021322	0.142036	0.058499	0.069295
0.028567	0.139409	0.052521	0.083379
0.033591	0.131016	0.055267	0.073934
0.027211	0.11801	0.057769	0.100032
0.036261	0.069028	0.055895	0.098637
0.047741	0.137477	0.050123	0.091988
0.042038	0.140391	0.044138	0.074681
0.041218	0.157777	0.043676	0.060476
0.037365	0.169107	0.045621	0.056444
0.029429	0.178955	0.047967	0.058665
0.026579	0.186098	0.034488	0.07054
0.032024	0.185523	0.030722	0.070858
0.028462	0.190658	0.029499	0.054132
0.026887	0.194422	0.030412	0.082153
0.025406	0.192642	0.037612	0.091371
0.024915	0.204277	0.033237	0.168222
0.029318	0.217074	0.027411	0.161358
0.030668	0.249065	0.026046	0.165613
0.028357	0.263164	0.025186	0.170541
0.025338	0.252413	0.024176	0.147955
0.018577	0.244631	0.025664	0.142431
0.018487	0.242491	0.028388	0.142911
0.020005	0.246146	0.023452	0.161701
0.023068	0.243774	0.023054	0.147876
0.023249	0.186681	0.016766	0.137643
0.023138	0.241023	0.013641	0.126515
0.026453	0.199972	0.020961	0.11251
0.028652	0.127929	0.02714	0.059818
0.022024	0.137733	0.059008	0.097844
0.020358	0.160309	0.06187	0.093642
0.019313	0.207441	0.049162	0.088871
0.026018	0.195379	0.054613	0.093119
0.025087	0.164561	0.052331	0.098482
0.018605	0.157236	0.050988	0.082124
0.045945	0.155337	0.051623	0.071219
0.044791	0.133284	0.046832	0.072658
0.040244	0.153262	0.048956	0.07772
0.035466	0.141458	0.047302	0.056959
0.028384	0.131868	0.043696	0.046649
0.027421	0.120084	0.043372	0.061203
0.018937	0.112119	0.043587	0.059731
0.023659	0.072027	0.045265	0.064245
0.024468	0.1481	0.040051	0.064459
0.025352	0.15035	0.034178	0.069297
0.024507	0.150666	0.032321	0.05245
0.031268	0.17484	0.028195	0.062457
0.033111	0.170208	0.01977	0.100913
0.029184	0.174679	0.021245	0.07701
0.028503	0.18402	0.021766	0.097715
0.022633	0.191072	0.02037	0.137367
0.019219	0.192562	0.02017	0.174725
0.018232	0.215754	0.024607	0.162929
0.022922	0.242051	0.023397	0.158116
0.021905	0.254901	0.021167	0.155116
0.023783	0.265466	0.016095	0.160209
0.018933	0.262151	0.020638	0.157611
0.021803	0.245121	0.033852	0.156251
0.027035	0.234229	0.060637	0.151432
0.034587	0.233359	0.073442	0.161906
0.024622	0.238526	0.060073	0.140741
0.025961	0.236681	0.061366	0.13932
0.024597	0.224143	0.060019	0.112491
0.023207	0.197266	0.059139	0.081028
0.019647	0.093255	0.05613	0.065404
0.033612	0.106039	0.043193	0.072842
0.041986	0.164539	0.037751	0.097593
0.049397	0.16033	0.041085	0.09568
0.050731	0.170016	0.034283	0.103292
0.02286	0.17572	0.031643	0.092875
0.022084	0.175577	0.031158	0.105684
0.016186	0.194903	0.030135	0.092575
0.013301	0.189642	0.024303	0.082266
0.014239	0.145931	0.023522	0.081031
0.017047	0.149132	0.026497	0.083118
0.014617	0.12773	0.025858	0.080312
0.020189	0.167741	0.025795	0.087402
0.02271	0.154818	0.03223	0.094626
0.021102	0.127596	0.028232	0.11115
0.020439	0.10234	0.024999	0.085747
0.020792	0.112403	0.025925	0.078468
0.017109	0.105802	0.018934	0.068335
0.018745	0.090106	0.021125	0.095927
0.021636	0.06821	0.011228	0.104789
0.022608	0.141475	0.018406	0.072973
0.019425	0.146352	0.024963	0.055315
0.023317	0.144712	0.056726	0.077846
0.017631	0.159129	0.061954	0.132888
0.010301	0.17215	0.067968	0.134777
0.022342	0.170612	0.067798	0.137764
0.034889	0.196305	0.059727	0.17962
0.030933	0.197789	0.053851	0.171568
0.025302	0.198562	0.050618	0.167631
0.021484	0.221168	0.051854	0.165318
0.015765	0.247414	0.04289	0.179422
0.018372	0.269701	0.03659	0.174015
0.04986	0.269589	0.041322	0.158919
0.048903	0.248131	0.038235	0.182746
0.04988	0.253154	0.033569	0.171622
0.044505	0.25094	0.037216	0.168727
0.033972	0.249629	0.036729	0.158934
0.025859	0.257196	0.025145	0.122456
0.018269	0.252522	0.025658	0.093866
0.021688	0.249877	0.030316	0.059391
0.02194	0.256769	0.030372	0.05887
0.025234	0.24249	0.026566	0.121795
0.025363	0.205002	0.026228	0.116146
0.021661	0.129483	0.026062	0.107493
0.022644	0.097601	0.016633	0.09872
0.022561	0.10505	0.015655	0.091755
0.015816	0.113163	0.016184	0.089452
0.01746	0.106987	0.012863	0.089437
0.016264	0.158681	0.010292	0.083247
0.016648	0.126665	0.043565	0.074367
0.017918	0.111795	0.048107	0.097919
0.019257	0.118815	0.051799	0.087439
0.017107	0.104586	0.059985	0.07901
0.019294	0.148999	0.053074	0.074442
0.013462	0.149065	0.059651	0.065751
0.028719	0.124151	0.056772	0.07442
0.032827	0.104795	0.053214	0.07806
0.031678	0.089306	0.052914	0.074102
0.027147	0.096962	0.040198	0.054857
0.028859	0.122507	0.04421	0.038464
0.044143	0.127344	0.04852	0.053661
0.040191	0.093877	0.044014	0.122208
0.039049	0.13711	0.026168	0.161848
0.039106	0.144457	0.02304	0.17966
0.029399	0.154591	0.031563	0.191022
0.024407	0.145398	0.023443	0.173949
0.022521	0.147497	0.022276	0.165032
0.022549	0.174089	0.031165	0.156108
0.027959	0.191615	0.024711	0.170714
0.025411	0.211854	0.027812	0.182468
0.014385	0.207805	0.026118	0.173481
0.017499	0.224068	0.024795	0.163715
0.014883	0.234679	0.025995	0.15978
0.013195	0.249664	0.020402	0.148655
0.019759	0.257844	0.014132	0.157296
0.023863	0.245763	0.049361	0.128767
0.022236	0.222683	0.061626	0.098304
0.024091	0.242717	0.061509	0.051915
0.024766	0.24242	0.051614	0.063227
0.020183	0.258529	0.043907	0.114256
0.014339	0.233579	0.04758	0.117991
0.016308	0.242034	0.049699	0.110523
0.019925	0.251863	0.046867	0.091171
0.029277	0.26238	0.037164	0.082308
0.029537	0.258074	0.036826	0.091831
0.023333	0.248507	0.040015	0.093084
0.023918	0.206037	0.037655	0.071217
0.036214	0.10743	0.036401	0.10484
0.033418	0.118136	0.029748	0.091822
0.02838	0.116779	0.027364	0.093898
0.02439	0.12901	0.029017	0.096062
0.019664	0.129459	0.026231	0.088805
0.019332	0.122894	0.023034	0.092676
0.021207	0.13797	0.024141	0.099249
0.019271	0.131949	0.025158	0.07918
0.021565	0.133485	0.031301	0.064792
0.023379	0.142259	0.027493	0.055445
0.021078	0.152544	0.024376	0.087375
0.022556	0.156103	0.020092	0.120951
0.024771	0.127035	0.013992	0.168628
0.028738	0.123404	0.027867	0.145942
0.028226	0.121891	0.045888	0.173334
0.033467	0.114015	0.058565	0.189294
0.030474	0.103585	0.056677	0.178261
0.028028	0.068732	0.053371	0.155829
0.022169	0.051513	0.045977	0.146138
0.014209	0.064797	0.052236	0.14804
0.028132	0.141272	0.047297	0.152567
0.021908	0.151262	0.04173	0.136811
0.017751	0.141349	0.039346	0.135246
0.023275	0.143925	0.029667	0.134148
0.022016	0.15237	0.031239	0.116265
0.023642	0.151749	0.034543	0.098347
0.020277	0.152999	0.037465	0.113272
0.030073	0.166098	0.034368	0.095115
0.038819	0.177116	0.02914	0.071674
0.027652	0.195682	0.024877	0.106863
0.030553	0.207256	0.026415	0.109236
0.027444	0.230839	0.023604	0.126406
0.021011	0.239642	0.02266	0.129488
0.022002	0.229164	0.023844	0.083683
0.028488	0.23505	0.026174	0.080028
0.023877	0.2463	0.025698	0.088096
0.025112	0.255774	0.02204	0.104903
0.023266	0.21989	0.010474	0.100498
0.022756	0.223381	0.038965	0.122808
0.017307	0.23433	0.050699	0.118824
0.023091	0.244014	0.05148	0.11144
0.02047	0.242447	0.057748	0.10902
0.023991	0.248917	0.058887	0.100053
0.024482	0.254101	0.056141	0.085893
0.017837	0.258737	0.051747	0.09669
0.014279	0.263777	0.038291	0.099899
0.03032	0.252761	0.035395	0.100489
0.031441	0.217737	0.031921	0.1234
0.037565	0.121473	0.029559	0.145081
0.041514	0.185353	0.031512	0.133927
0.026838	0.213287	0.03177	0.186898
0.02806	0.184742	0.025636	0.203046
0.03555	0.229499	0.027926	0.155856
0.033787	0.245214	0.026388	0.193233
0.032848	0.223202	0.022235	0.187827
0.027696	0.178397	0.02382	0.163236
0.022964	0.170921	0.021736	0.139712
0.022608	0.182639	0.018845	0.158241
0.027673	0.159711	0.022705	0.146087
0.023976	0.150556	0.020233	0.146821
0.022464	0.132947	0.011138	0.133481
0.01877	0.127353	0.02349	0.12695
0.022315	0.104276	0.034129	0.130115
0.020353	0.079274	0.041813	0.136643
0.018861	0.04236	0.026114	0.115564
0.016759	0.055442	0.031191	0.093795
0.019027	0.091965	0.045086	0.117393
0.016718	0.145876	0.052921	0.103018
0.019018	0.178493	0.055046	0.097761
0.012933	0.175004	0.050414	0.118687
0.03881	0.090004	0.050849	0.111862
0.027229	0.120121	0.03861	0.075256
0.035839	0.126922	0.040164	0.08789
0.01947	0.135147	0.030683	0.090838
0.018376	0.135331	0.030345	0.105926
0.015676	0.134741	0.034115	0.106653
0.028192	0.145298	0.032857	0.110356
0.028606	0.167225	0.035749	0.094
0.019806	0.159012	0.033798	0.098737
0.027403	0.191084	0.031455	0.08927
0.025508	0.203898	0.024509	0.079135
0.021857	0.23514	0.026311	0.083294
0.023311	0.260184	0.026221	0.08277
0.017556	0.247788	0.021793	0.093978
0.020699	0.238381	0.019708	0.094929
0.02015	0.249607	0.014836	0.109748
0.023108	0.261428	0.019192	0.144243
0.0195	0.245463	0.028461	0.166873
0.019328	0.234263	0.02848	0.138315
0.017036	0.225417	0.042717	0.203204
0.01456	0.221115	0.056034	0.222246
0.010577	0.228214	0.063311	0.162158
0.010424	0.24437	0.064185	0.164818
0.019931	0.246371	0.056643	0.199626
0.023565	0.247465	0.048666	0.19545
0.027451	0.247952	0.050333	0.173501
0.029021	0.249449	0.0516	0.159609
0.017297	0.223146	0.049192	0.176026
0.033028	0.17023	0.045732	0.176422
0.020561	0.198223	0.037002	0.176793
0.019731	0.204214	0.035875	0.156454
0.023343	0.260034	0.030216	0.153527
0.049107	0.265235	0.028146	0.161508
0.039458	0.244938	0.025776	0.167566
0.032099	0.20837	0.027873	0.137105
0.031251	0.183882	0.024947	0.120088
0.026502	0.15949	0.02757	0.066545
0.030052	0.108609	0.028681	0.112378
0.028521	0.091309	0.029074	0.135474
0.026356	0.110589	0.026317	0.113441
0.022165	0.097608	0.020295	0.116872
0.024634	0.07223	0.019815	0.1137
0.010884	0.047578	0.038485	0.113807
0.016814	0.094535	0.050277	0.091112
0.019749	0.172241	0.064845	0.094793
0.017189	0.233721	0.068218	0.128874
0.010414	0.231839	0.06492	0.124427
0.017923	0.130919	0.046678	0.109772
0.022863	0.089937	0.0564	0.09919
0.02433	0.115951	0.055277	0.09149
0.016362	0.113047	0.056475	0.099096
0.014779	0.124493	0.045906	0.080118
0.03007	0.14015	0.040557	0.083844
0.029866	0.148029	0.032978	0.079604
0.026486	0.152292	0.026714	0.07103
0.044265	0.149573	0.033083	0.077719
0.049356	0.139025	0.028452	0.083936
0.03893	0.157415	0.023864	0.07896
0.032813	0.185449	0.025274	0.087125
0.023367	0.221523	0.028305	0.102725
0.031798	0.24319	0.029084	0.176709
0.031044	0.255086	0.030928	0.182784
0.024984	0.246306	0.029484	0.215443
0.019315	0.24157	0.022757	0.231191
0.013208	0.238727	0.016922	0.241034
0.017129	0.244428	0.045722	0.161702
0.017663	0.239187	0.053637	0.205115
0.016379	0.223521	0.050438	0.209745
0.032893	0.227517	0.047443	0.17611
0.038319	0.245257	0.041644	0.146939
0.03276	0.224646	0.058413	0.157425
0.028313	0.230528	0.057417	0.133964
0.017623	0.246338	0.056699	0.14579
0.020441	0.239179	0.054642	0.138135
0.0172	0.224754	0.052978	0.141293
0.044311	0.239168	0.043404	0.172443
0.038569	0.214518	0.038705	0.176122
0.037109	0.13167	0.032342	0.14668
0.033846	0.140228	0.031092	0.125928
0.027708	0.180652	0.032138	0.104842
0.023672	0.224676	0.028292	0.104712
0.029767	0.241466	0.024633	0.102936
0.027197	0.241198	0.026395	0.110916
0.021943	0.233104	0.027802	0.110498
0.023632	0.203015	0.029459	0.096722
0.020174	0.122491	0.027067	0.094482
0.018039	0.076564	0.025685	0.098289
0.031173	0.056886	0.023982	0.106739
0.032454	0.062708	0.01367	0.107636
0.028994	0.078981	0.038414	0.120793
0.030599	0.076807	0.057163	0.114461
0.017907	0.059962	0.058344	0.11803
0.020874	0.048681	0.048402	0.134467
0.015852	0.106394	0.052717	0.127783
0.014481	0.180877	0.052577	0.115935
0.036739	0.199366	0.063983	0.124826
0.038274	0.20528	0.055334	0.137168
0.034461	0.200499	0.046862	0.133027
0.031661	0.180527	0.051159	0.123899
0.032044	0.179068	0.051787	0.1273
0.026101	0.125947	0.036041	0.139656
0.019513	0.123763	0.027697	0.143254
0.016487	0.119332	0.02649	0.178912
0.020687	0.130831	0.029765	0.21462
0.021005	0.139315	0.026636	0.224653
0.017891	0.153362	0.028022	0.232251
0.012987	0.145259	0.019001	0.2211
0.023339	0.158153	0.020477	0.154656
0.035787	0.194653	0.02917	0.200899
0.029215	0.20943	0.02566	0.200858
0.034797	0.215487	0.021833	0.171217
0.039345	0.237103	0.02078	0.164639
0.017426	0.248021	0.013895	0.174713
0.030505	0.257651	0.011988	0.167405
0.032359	0.246681	0.011307	0.135438
0.025077	0.258091	0.036596	0.105214
0.026546	0.246633	0.049774	0.120505
0.025381	0.232559	0.053274	0.148571
0.028989	0.222749	0.051614	0.186178
0.029518	0.234529	0.049768	0.164245
0.028223	0.235808	0.056067	0.127183
0.021461	0.235194	0.057692	0.089365
0.027629	0.247731	0.055196	0.08691
0.02681	0.240091	0.041959	0.095116
0.040142	0.212358	0.049967	0.087606
0.033288	0.208841	0.044444	0.095953
0.024336	0.217004	0.034362	0.099475
0.029153	0.18609	0.026777	0.093213
0.025841	0.179684	0.025026	0.106713
0.024195	0.077325	0.02273	0.111231
0.027033	0.147993	0.024347	0.112812
0.052711	0.225572	0.026653	0.121169
0.039451	0.211717	0.025653	0.126118
0.034292	0.225074	0.02623	0.125064
0.032876	0.188956	0.01884	0.136719
0.029565	0.189562	0.018542	0.154458
0.032519	0.111967	0.023558	0.157811
0.034144	0.093312	0.014844	0.149604
0.026407	0.093076	0.012914	0.134192
0.030993	0.135591	0.01318	0.123038
0.025104	0.143172	0.016695	0.163675
0.021917	0.120052	0.009837	0.178458
0.025007	0.104754	0.010663	0.192482
0.026863	0.092668	0.057262	0.207535
0.023198	0.067889	0.063023	0.229684
0.023539	0.057503	0.062949	0.225278
0.023418	0.121175	0.064205	0.229119
0.021938	0.155568	0.063122	0.177494
0.024506	0.168588	0.056018	0.154361
0.038964	0.194961	0.03681	0.186353
0.0301	0.195907	0.047144	0.193509
0.02997	0.182728	0.045391	0.175084
0.029625	0.136003	0.040184	0.155871
0.025398	0.111741	0.040464	0.163189
0.027328	0.120739	0.04033	0.1453
0.027998	0.181532	0.030264	0.114001
0.031359	0.206713	0.025996	0.118752
0.03315	0.189426	0.02154	0.118211
0.027613	0.168715	0.023773	0.138946
0.017348	0.137776	0.024687	0.148916
0.021734	0.134816	0.028862	0.163796
0.016719	0.139289	0.02764	0.133615
0.019649	0.16809	0.022517	0.087915
0.02132	0.176625	0.025544	0.089524
0.016533	0.183176	0.020531	0.073094
0.025174	0.204132	0.017214	0.065168
0.031435	0.210038	0.011276	0.06711
0.044449	0.232995	0.014954	0.051469
0.022893	0.243596	0.016563	0.079947
0.02024	0.237561	0.016049	0.097463
0.016567	0.236786	0.016977	0.126829
0.022487	0.242256	0.049209	0.129141
0.026566	0.235272	0.054984	0.134139
0.032807	0.229064	0.057426	0.142752
0.030826	0.225247	0.053719	0.128204
0.021165	0.228008	0.040764	0.12576
0.020041	0.217912	0.044988	0.136949
0.028096	0.226629	0.047058	0.177896
0.021392	0.221839	0.045415	0.190835
0.022772	0.232392	0.044321	0.199491
0.02314	0.211341	0.041582	0.215052
0.017954	0.217601	0.045459	0.227385
0.023928	0.198778	0.034161	0.240549
0.029638	0.190384	0.027059	0.240421
0.030192	0.16722	0.027083	0.210757
0.021848	0.144759	0.02639	0.140588
0.028816	0.118965	0.026017	0.209584
0.015931	0.150675	0.026079	0.202353
0.019695	0.23181	0.029066	0.183921
0.015396	0.229828	0.028881	0.160638
0.04473	0.229797	0.024246	0.171291
0.043286	0.226589	0.020857	0.168939
0.040759	0.239878	0.022474	0.132972
0.041922	0.170604	0.023878	0.128607
0.034666	0.102183	0.021462	0.147085
0.034366	0.143073	0.019266	0.15555
0.038843	0.156349	0.038208	0.156493
0.029257	0.158409	0.057493	0.16334
0.032341	0.129134	0.060388	0.144215
0.028287	0.130072	0.059443	0.06359
0.027541	0.095702	0.060185	0.077319
0.017312	0.088545	0.058546	0.113624
0.030211	0.095616	0.064319	0.105502
0.027106	0.08083	0.061835	0.085715
0.017901	0.08241	0.05334	0.115901
0.021123	0.116302	0.03806	0.12571
0.027535	0.133628	0.037196	0.134629
0.031483	0.190653	0.033783	0.140557
0.023562	0.21323	0.031926	0.158298
0.017036	0.192747	0.022805	0.163798
0.013278	0.198153	0.020278	0.170811
0.013622	0.181291	0.025069	0.185687
0.012667	0.127763	0.025718	0.187552
0.018041	0.151788	0.025156	0.161301
0.019657	0.200355	0.022321	0.188844
0.018178	0.224477	0.022351	0.186814
0.01474	0.213436	0.02018	0.194362
0.051098	0.203127	0.017205	0.220732
0.032024	0.18971	0.028563	0.213824
0.032679	0.1814	0.027741	0.214526
0.026306	0.160654	0.02842	0.081078
0.026473	0.14537	0.017751	0.151795
0.019221	0.149018	0.019081	0.21114
0.024705	0.156367	0.020854	0.224246
0.020695	0.170728	0.019857	0.200879
0.017767	0.177941	0.045461	0.178191
0.022909	0.207007	0.051923	0.173898
0.017222	0.214425	0.045277	0.183882
0.014903	0.217905	0.053386	0.170479
0.014248	0.231232	0.060409	0.165679
0.02198	0.229143	0.051459	0.166457
0.037232	0.236576	0.053762	0.174244
0.026456	0.231219	0.055078	0.169166
0.023235	0.221045	0.046894	0.162199
0.025353	0.212816	0.051883	0.148913
0.031029	0.223473	0.042439	0.105183
0.03892	0.207507	0.038608	0.092938
0.028344	0.212387	0.037705	0.102114
0.017441	0.209403	0.026377	0.113112
0.011092	0.229501	0.024794	0.1363
0.01313	0.231863	0.025054	0.124761
0.014508	0.2421	0.023428	0.094374
0.015345	0.242735	0.025818	0.098778
0.016382	0.239082	0.020555	0.127722
0.016879	0.197303	0.013751	0.128039
0.020124	0.174825	0.01171	0.145894
0.021418	0.133244	0.011924	0.156517
0.019784	0.119647	0.01531	0.16996
0.048593	0.125526	0.019527	0.167896
0.054705	0.147932	0.025247	0.167387
0.045918	0.176077	0.024765	0.175469
0.04376	0.190337	0.019126	0.168826
0.032684	0.191953	0.018211	0.192677
0.03265	0.226248	0.022646	0.193269
0.030977	0.175068	0.025621	0.190245
0.02959	0.09906	0.025877	0.208482
0.026942	0.120855	0.04385	0.217883
0.02675	0.146965	0.050994	0.21794
0.018508	0.151853	0.051489	0.17271
0.018465	0.105561	0.045432	0.116067
0.030264	0.082611	0.04408	0.166054
0.032597	0.067928	0.040992	0.211304
0.022916	0.067192	0.044999	0.210849
0.029154	0.068383	0.050623	0.185604
0.036261	0.08435	0.044343	0.147852
0.027351	0.074629	0.042855	0.148096
0.019887	0.101116	0.037591	0.156825
0.031429	0.125181	0.034937	0.167651
0.024709	0.181136	0.029351	0.156816
0.031109	0.19002	0.03002	0.168319
0.023358	0.157571	0.02763	0.167305
0.016299	0.168824	0.025471	0.1655
0.011235	0.194776	0.026482	0.176256
0.015069	0.142217	0.02364	0.160917
0.018888	0.136406	0.017892	0.106983
0.016515	0.156125	0.01218	0.085788
0.016698	0.128915	0.009021	0.083601
0.023489	0.198928	0.012184	0.079225
0.026715	0.214295	0.016988	0.092446
0.033218	0.22648	0.023538	0.104558
0.023199	0.225242	0.02022	0.138504
0.041684	0.201917	0.021739	0.141393
0.045	0.191228	0.023355	0.120044
0.045359	0.18074	0.031559	0.118841
0.040575	0.183837	0.025137	0.106967
0.034314	0.169629	0.04379	0.078532
0.033955	0.176533	0.058974	0.096753
0.030692	0.172808	0.060985	0.116534
0.029176	0.172	0.054279	0.128437
0.026422	0.176263	0.035701	0.150934
0.029073	0.196102	0.038639	0.167225
0.021633	0.222805	0.04122	0.16043
0.023777	0.219918	0.034489	0.162423
0.040769	0.210883	0.03542	0.175797
0.024508	0.230125	0.040279	0.173542
0.010856	0.237429	0.033928	0.168011
0.020622	0.223857	0.035349	0.195107
0.037541	0.224634	0.028514	0.201199
0.026379	0.204313	0.026461	0.217255
0.026465	0.218126	0.018981	0.246999
0.023124	0.219768	0.025579	0.246371
0.017639	0.208817	0.02996	0.239269
0.01213	0.190247	0.02553	0.218119
0.015215	0.172928	0.019758	0.140237
0.013369	0.185508	0.013527	0.196936
0.012813	0.214726	0.012558	0.223364
0.021005	0.227797	0.022691	0.222035
0.017262	0.236381	0.019815	0.20645
0.019731	0.242905	0.02589	0.18869
0.029955	0.215113	0.02468	0.158341
0.030917	0.183544	0.0278	0.196523
0.027237	0.161957	0.022734	0.208156
0.026569	0.137419	0.026547	0.192973
0.051437	0.096503	0.027786	0.191305
0.046387	0.104685	0.043531	0.174021
0.039107	0.151636	0.056926	0.178865
0.037124	0.195848	0.050543	0.191772
0.027032	0.182524	0.062278	0.176222
0.033937	0.153518	0.058882	0.13768
0.031584	0.137208	0.059667	0.085836
0.029975	0.106868	0.054602	0.042925
0.03309	0.082039	0.051187	0.170567
0.028761	0.119819	0.048998	0.133129
0.018611	0.105082	0.033327	0.119836
0.0276	0.087371	0.033391	0.097042
0.050066	0.088232	0.03531	0.088042
0.055231	0.066082	0.030794	0.084463
0.028151	0.054192	0.017196	0.121596
0.01796	0.077309	0.019802	0.125092
0.025219	0.079502	0.019807	0.112517
0.033336	0.076609	0.027524	0.12268
0.026337	0.064463	0.016475	0.146963
0.023304	0.08713	0.014278	0.135949
0.020326	0.122263	0.024771	0.124319
0.017914	0.146992	0.023042	0.106639
0.013703	0.173755	0.022922	0.109051
0.015318	0.159207	0.025548	0.108697
0.022654	0.176475	0.027863	0.103989
0.026384	0.18242	0.028103	0.111085
0.031199	0.161183	0.023046	0.119264
0.03063	0.155321	0.018958	0.132734
0.029169	0.147583	0.039942	0.123902
0.049131	0.135909	0.049536	0.120073
0.0352	0.129954	0.043551	0.135372
0.028172	0.154002	0.047141	0.130194
0.01945	0.190272	0.050236	0.158493
0.027519	0.186011	0.046673	0.178561
0.027825	0.156108	0.040818	0.176588
0.032815	0.161815	0.044311	0.17365
0.027051	0.1812	0.037789	0.190393
0.033848	0.217861	0.041139	0.219056
0.027117	0.206187	0.040311	0.232046
0.01298	0.214285	0.034195	0.23341
0.027931	0.204934	0.032805	0.202568
0.053392	0.208296	0.02627	0.147567
0.048929	0.207657	0.027359	0.215772
0.041233	0.200326	0.018926	0.23761
0.022873	0.198341	0.017995	0.239026
0.017959	0.206261	0.017233	0.211701
0.018556	0.187863	0.020961	0.170978
0.015422	0.188682	0.021411	0.163101
0.016995	0.203003	0.022458	0.171132
0.027184	0.224057	0.024208	0.182674
0.023277	0.222703	0.026038	0.200757
0.014807	0.215507	0.020757	0.196609
0.03411	0.223774	0.016169	0.206092
0.026164	0.226014	0.012896	0.202991
0.013472	0.213789	0.057786	0.20337
0.014366	0.194399	0.054146	0.18449
0.018736	0.190922	0.051259	0.173862
0.018666	0.200581	0.044614	0.133246
0.023463	0.210894	0.040603	0.067839
0.028198	0.208994	0.040578	0.036173
0.041243	0.196855	0.044757	0.040522
0.040247	0.19105	0.039965	0.043059
0.023936	0.206151	0.04428	0.146237
0.050112	0.205384	0.039983	0.156022
0.022281	0.207437	0.02982	0.155062
0.014762	0.206361	0.027009	0.179414
0.019479	0.201464	0.022283	0.177117
0.025787	0.185417	0.023541	0.136157
0.03173	0.163153	0.022516	0.155581
0.031329	0.145339	0.031683	0.124751
0.031526	0.137051	0.02724	0.125959
0.031922	0.072474	0.016397	0.131331
0.022317	0.1492	0.011836	0.137232
0.020314	0.164142	0.015965	0.128355
0.034916	0.175806	0.017836	0.124162
0.050257	0.141839	0.026333	0.125207
0.052224	0.132615	0.028411	0.106742
0.043507	0.135903	0.025709	0.117818
0.035826	0.117818	0.020859	0.097157
0.025122	0.117417	0.016998	0.098838
0.026562	0.125818	0.043923	0.086832
0.021049	0.106722	0.056459	0.106135
0.017596	0.097955	0.056854	0.09884
0.030152	0.101256	0.059381	0.12549
0.034563	0.099556	0.052943	0.12886
0.033712	0.091283	0.041585	0.112657
0.032387	0.085189	0.039659	0.126419
0.027176	0.083407	0.042067	0.126066
0.01305	0.093846	0.043962	0.137979
0.01349	0.101452	0.043116	0.146601
0.01472	0.119342	0.025408	0.180071
0.017965	0.128887	0.025395	0.182907
0.019917	0.159212	0.027822	0.202897
0.019981	0.154229	0.026371	0.184811
0.018682	0.165901	0.030367	0.224043
0.027232	0.202697	0.025392	0.223811
0.030858	0.188798	0.027306	0.243751
0.032264	0.191606	0.022689	0.252593
0.05265	0.176891	0.013792	0.231673
0.038025	0.194714	0.010769	0.162865
0.0176	0.194558	0.008978	0.124429
0.023291	0.197784	0.020791	0.227356
0.02878	0.19239	0.024823	0.256544
0.036833	0.201197	0.023425	0.240131
0.029559	0.200214	0.025485	0.204568
0.030884	0.219591	0.028913	0.179664
0.030182	0.208267	0.023364	0.181668
0.026784	0.196622	0.020982	0.190735
0.018964	0.204826	0.013729	0.191291
0.028205	0.2124	0.041409	0.176758
0.032055	0.195411	0.071228	0.166146
0.044216	0.198496	0.058728	0.171271
0.031602	0.208241	0.056577	0.163744
0.038236	0.201627	0.041205	0.160331
0.034262	0.203241	0.042864	0.184862
0.025361	0.197583	0.040605	0.184929
0.022345	0.199084	0.034757	0.164992
0.028541	0.184609	0.036541	0.117777
0.023414	0.238528	0.035312	0.070513
0.025089	0.25105	0.043034	0.05826
0.036324	0.246707	0.039333	0.052773
0.036538	0.26033	0.029499	0.049566
0.028023	0.236899	0.028589	0.15268
0.019814	0.22107	0.031894	0.158194
0.015074	0.217125	0.032337	0.15483
0.013591	0.200176	0.027988	0.159568
0.019481	0.196013	0.01986	0.167196
0.021602	0.204595	0.015947	0.137557
0.020829	0.195948	0.01373	0.136476
0.019994	0.193721	0.010277	0.158453
0.028742	0.206312	0.013997	0.193659
0.041566	0.206631	0.024822	0.15192
0.027591	0.213471	0.022737	0.156844
0.040371	0.205155	0.029642	0.163447
0.035066	0.187896	0.028921	0.144219
0.024219	0.176314	0.025048	0.114017
0.028098	0.141788	0.023898	0.132544
0.025204	0.11824	0.023269	0.125352
0.02377	0.112948	0.039468	0.126901
0.031418	0.097429	0.065126	0.125966
0.035068	0.147813	0.059586	0.127873
0.029295	0.194651	0.052186	0.097857
0.029187	0.217811	0.044197	0.105351
0.022152	0.166123	0.038603	0.108817
0.037102	0.1796	0.053678	0.11697
0.036732	0.159888	0.04924	0.128276
0.031492	0.147917	0.031552	0.122997
0.016129	0.136468	0.032535	0.121412
0.016907	0.138939	0.035335	0.133034
0.018728	0.138157	0.032842	0.15487
0.021567	0.134143	0.030416	0.161896
0.02672	0.141718	0.026354	0.178271
0.035904	0.121791	0.027589	0.187575
0.041558	0.119969	0.030172	0.173767
0.033961	0.097352	0.025523	0.193887
0.042023	0.062374	0.018933	0.208939
0.049918	0.051461	0.014833	0.20242
0.0403	0.056342	0.016598	0.244581
0.037327	0.047588	0.017612	0.264651
0.028192	0.074899	0.014495	0.251035
0.012339	0.129642	0.016938	0.206958
0.015788	0.180807	0.022941	0.125133
0.020514	0.20888	0.02147	0.206073
0.019681	0.207743	0.014847	0.257589
0.022936	0.180683	0.014595	0.266692
0.028681	0.172791	0.018232	0.232141
0.03632	0.172591	0.022064	0.189926
0.042269	0.1861	0.027265	0.205153
0.030231	0.17912	0.039537	0.2059
0.028658	0.199284	0.037897	0.216867
0.033083	0.218576	0.034604	0.196773
0.047114	0.243419	0.025704	0.196461
0.047436	0.243784	0.039505	0.192496
0.045007	0.233854	0.038564	0.182471
0.041887	0.24445	0.04564	0.17738
0.037106	0.220996	0.030199	0.189791
0.038588	0.194425	0.033562	0.173118
0.034903	0.176976	0.039724	0.14777
0.026366	0.19085	0.041502	0.133404
0.018197	0.189771	0.034937	0.122202
0.029184	0.188555	0.031922	0.162201
0.03778	0.200355	0.029676	0.123732
0.032847	0.18659	0.025584	0.190317
0.032791	0.183635	0.02844	0.199219
0.019687	0.206298	0.0178	0.16633
0.014714	0.223069	0.015035	0.169593
0.017329	0.205857	0.014427	0.160026
0.03081	0.234626	0.013578	0.181677
0.035875	0.249102	0.017589	0.16444
0.039149	0.24656	0.01684	0.138065
0.050722	0.251126	0.019922	0.141172
0.051133	0.235483	0.020501	0.167432
0.056662	0.227078	0.029481	0.179944
0.047708	0.217098	0.022526	0.154284
0.03163	0.195873	0.017125	0.165845
0.015783	0.208262	0.018396	0.167613
0.012698	0.184962	0.020479	0.161263
0.016067	0.208696	0.022024	0.147029
0.017816	0.214167	0.028324	0.133046
0.015287	0.211933	0.01965	0.140497
0.01836	0.20455	0.034973	0.158418
0.028227	0.202637	0.05072	0.153063
0.026202	0.177379	0.054057	0.155917
0.022454	0.138382	0.053803	0.156963
0.026372	0.119457	0.039168	0.133507
0.030801	0.096293	0.042363	0.132897
0.034306	0.100233	0.047555	0.136257
0.022973	0.132239	0.045675	0.133826
0.034633	0.167172	0.03365	0.133005
0.04862	0.197846	0.034842	0.138525
0.042946	0.19988	0.027815	0.148496
0.052277	0.201704	0.031032	0.164098
0.045207	0.180165	0.032316	0.170933
0.043296	0.152627	0.0258	0.178183
0.039678	0.129628	0.012658	0.211904
0.038735	0.129241	0.011235	0.198667
0.033549	0.113154	0.012598	0.214145
0.024951	0.104679	0.009729	0.204257
0.020373	0.103568	0.017623	0.211681
0.036136	0.090848	0.019458	0.257991
0.056806	0.098261	0.019464	0.278671
0.054633	0.088943	0.020821	0.269665
0.04628	0.084206	0.024909	0.227553
0.038042	0.064889	0.028777	0.189572
0.041256	0.05045	0.015898	0.249883
0.028405	0.060011	0.016867	0.250755
0.037862	0.101266	0.014793	0.229241
0.037997	0.140554	0.034442	0.216982
0.044807	0.15285	0.044528	0.189928
0.040718	0.154987	0.041083	0.180067
0.036062	0.179808	0.046526	0.187866
0.040597	0.188982	0.055043	0.191549
0.035733	0.173817	0.059866	0.184298
0.01232	0.190807	0.053629	0.180707
0.014763	0.182654	0.04514	0.179697
0.015666	0.193595	0.036562	0.179341
0.018662	0.214334	0.041297	0.190694
0.017661	0.254864	0.030367	0.1839
0.018121	0.269374	0.025207	0.159612
0.015681	0.257163	0.020154	0.15404
0.024792	0.244537	0.019801	0.132564
0.027349	0.235752	0.027508	0.139319
0.028142	0.234875	0.024156	0.172129
0.030196	0.239249	0.020919	0.169084
0.030193	0.205585	0.015855	0.175393
0.028943	0.182035	0.01293	0.16666
0.046816	0.19866	0.013259	0.217363
0.044089	0.201289	0.019422	0.210184
0.047334	0.196022	0.017974	0.175493
0.04595	0.188241	0.019391	0.213546
0.041627	0.19672	0.021716	0.220343
0.043394	0.202818	0.023737	0.20613
0.038675	0.210249	0.030681	0.186492
0.039145	0.205216	0.025529	0.179478
0.035509	0.229413	0.023964	0.158571
0.024782	0.235988	0.021567	0.171148
0.024911	0.236901	0.018805	0.177488
0.016471	0.219539	0.037581	0.19719
0.039526	0.245335	0.051471	0.193476
0.030134	0.231535	0.047827	0.17565
0.033991	0.213757	0.048313	0.162106
0.039728	0.201115	0.051204	0.168656
0.042115	0.193709	0.042074	0.181048
0.057264	0.197857	0.043592	0.188744
0.057235	0.202508	0.027669	0.175
0.053973	0.191577	0.028509	0.153034
0.056511	0.19865	0.023119	0.157089
0.039906	0.18614	0.011554	0.181394
0.023763	0.175793	0.017107	0.180957
0.025526	0.136689	0.018364	0.158789
0.021096	0.112092	0.020516	0.165585
0.01834	0.090589	0.023265	0.194269
0.016123	0.078614	0.016496	0.186117
0.013634	0.071884	0.014882	0.175522
0.013437	0.100979	0.019086	0.155509
0.013606	0.116478	0.015839	0.137538
0.011439	0.138749	0.018916	0.132417
0.011178	0.168408	0.017308	0.163691
0.012657	0.178189	0.021303	0.186465
0.015509	0.178587	0.02569	0.187781
0.015162	0.15461	0.016785	0.173199
0.013257	0.112727	0.022187	0.195405
0.015142	0.098722	0.022	0.18894
0.016012	0.093388	0.02561	0.187236
0.019743	0.103721	0.025743	0.246165
0.03122	0.095568	0.018369	0.25737
0.038429	0.095312	0.036038	0.265378
0.03882	0.092853	0.053897	0.229738
0.033767	0.072099	0.031602	0.180644
0.031515	0.054649	0.044391	0.24368
0.043024	0.047408	0.052013	0.240312
0.052979	0.059127	0.041832	0.235848
0.050986	0.056206	0.02933	0.227411
0.041427	0.078674	0.02018	0.210419
0.045758	0.105011	0.013598	0.167885
0.041218	0.112765	0.018515	0.166197
0.040782	0.113725	0.017975	0.18026
0.043662	0.122946	0.022452	0.174491
0.033468	0.19526	0.022862	0.2018
0.031959	0.210374	0.022918	0.190872
0.024991	0.173368	0.024436	0.203945
0.026842	0.168093	0.019301	0.211056
0.043886	0.179884	0.015408	0.211624
0.058345	0.208711	0.02723	0.197442
0.058541	0.239897	0.026535	0.181197
0.051622	0.251044	0.016058	0.152368
0.058158	0.249635	0.013953	0.152994
0.066236	0.238653	0.013788	0.217115
0.067079	0.223609	0.016508	0.210842
0.061592	0.225949	0.017403	0.122393
0.055168	0.223365	0.022074	0.219275
0.039853	0.199791	0.022278	0.230034
0.020383	0.210069	0.021703	0.206621
0.020444	0.193334	0.020344	0.195636
0.029324	0.184467	0.032428	0.213672
0.023488	0.189556	0.04336	0.220146
0.015854	0.18075	0.04638	0.208788
0.011409	0.194236	0.05588	0.210967
0.011309	0.21454	0.061455	0.201522
0.009757	0.233646	0.064121	0.206216
0.01016	0.230111	0.043338	0.210904
0.012984	0.22989	0.027433	0.219973
0.014581	0.227989	0.020458	0.228325
0.01552	0.243489	0.023649	0.229557
0.013904	0.260785	0.023937	0.228
0.01733	0.257682	0.018714	0.22199
0.019308	0.255963	0.02286	0.215339
0.025922	0.241692	0.020334	0.208539
0.032485	0.189559	0.016573	0.183468
0.034257	0.17739	0.019943	0.195155
0.03027	0.183655	0.022371	0.207825
0.029331	0.199552	0.026481	0.202538
0.029863	0.193301	0.02518	0.186736
0.042399	0.194346	0.015104	0.19854
0.041998	0.176886	0.018473	0.20124
0.041659	0.134703	0.028442	0.180191
0.040338	0.105054	0.021687	0.179388
0.03903	0.087815	0.033124	0.155211
0.041824	0.076996	0.022295	0.148209
0.037263	0.071868	0.029471	0.136388
0.039517	0.049091	0.022791	0.132713
0.033598	0.092037	0.02796	0.138441
0.028332	0.104495	0.039899	0.136392
0.021218	0.139857	0.045089	0.165681
0.028988	0.188997	0.057884	0.203492
0.037626	0.22866	0.057724	0.229203
0.039964	0.218972	0.05569	0.233082
0.03821	0.185371	0.048505	0.207782
0.038166	0.166629	0.033656	0.165674
0.05083	0.142728	0.037742	0.196589
0.05007	0.133686	0.034313	0.214976
0.044553	0.117345	0.039041	0.229979
0.055816	0.069862	0.039584	0.248536
0.052413	0.05828	0.035369	0.254145
0.031778	0.062234	0.0267	0.222084
0.040877	0.066876	0.019197	0.158787
0.037326	0.052955	0.026906	0.207902
0.027786	0.053126	0.026869	0.245871
0.02131	0.046493	0.027669	0.24335
0.010417	0.041351	0.021915	0.212289
0.011638	0.068507	0.020407	0.205654
0.010446	0.093266	0.024883	0.170648
0.01268	0.107089	0.025522	0.16449
0.017131	0.103127	0.020669	0.172721
0.017258	0.126163	0.018913	0.15625
0.018204	0.152579	0.018739	0.183369
0.026478	0.210683	0.022977	0.184249
0.03282	0.223499	0.029737	0.162288
0.030649	0.207004	0.019105	0.189716
0.034704	0.201989	0.013241	0.201989
0.020907	0.213854	0.036609	0.20883
0.023545	0.236014	0.046569	0.205054
0.018515	0.249399	0.063675	0.173555
0.049428	0.254756	0.036874	0.177727
0.045577	0.262528	0.044058	0.228616
0.046582	0.259474	0.045996	0.237578
0.046385	0.236973	0.045064	0.138526
0.042034	0.213832	0.044458	0.10173
0.038923	0.216063	0.031846	0.194624
0.040619	0.209352	0.030776	0.21733
0.039152	0.226748	0.036872	0.224397
0.033643	0.217735	0.037628	0.207798
0.033592	0.231087	0.03293	0.212064
0.02349	0.238434	0.029672	0.21447
0.041722	0.252099	0.019984	0.221407
0.047916	0.233747	0.021151	0.234908
0.054175	0.237386	0.029765	0.216822
0.042777	0.236282	0.04569	0.232336
0.049882	0.226585	0.047348	0.238622
0.058593	0.233035	0.046491	0.281583
0.059882	0.233689	0.035328	0.269433
0.057916	0.247364	0.027829	0.259904
0.049589	0.251315	0.028597	0.227374
0.042057	0.246977	0.019946	0.184853
0.044524	0.232538	0.018747	0.170485
0.037473	0.226669	0.017048	0.1803
0.031807	0.228408	0.023529	0.2031
0.022614	0.203002	0.019235	0.220557
0.017895	0.19317	0.021079	0.196622
0.020414	0.182131	0.019703	0.188271
0.01574	0.182161	0.019054	0.190269
0.016806	0.158835	0.015356	0.188284
0.019646	0.111488	0.020916	0.191786
0.01158	0.080421	0.018869	0.177083
0.010405	0.059091	0.020106	0.206478
0.012244	0.151447	0.019414	0.173729
0.013942	0.219486	0.012939	0.19905
0.018376	0.194566	0.018767	0.203777
0.020978	0.188372	0.047283	0.157613
0.031008	0.179952	0.047706	0.124228
0.029842	0.164434	0.049213	0.141152
0.03381	0.173824	0.062363	0.143042
0.030821	0.145865	0.054877	0.166705
0.021139	0.107194	0.052515	0.195045
0.020535	0.081939	0.062189	0.20865
0.017122	0.05472	0.055072	0.219837
0.045897	0.038863	0.044863	0.232225
0.047724	0.042795	0.031216	0.226687
0.050091	0.066318	0.031232	0.204706
0.039356	0.056551	0.03711	0.219436
0.040274	0.042053	0.034805	0.221351
0.037749	0.05131	0.026886	0.239436
0.035794	0.04901	0.02277	0.22867
0.039977	0.065356	0.022145	0.244638
0.039484	0.074033	0.036802	0.218345
0.033463	0.077501	0.041495	0.150568
0.03059	0.116249	0.043975	0.200049
0.025796	0.123259	0.040595	0.250117
0.043655	0.124085	0.040373	0.242178
0.048359	0.140394	0.046701	0.245468
0.04813	0.180114	0.034554	0.218876
0.046959	0.192717	0.019159	0.19166
0.058821	0.18193	0.018202	0.174368
0.055832	0.222772	0.017764	0.173364
0.054602	0.214803	0.0207	0.167736
0.050999	0.213064	0.023528	0.163969
0.03709	0.230163	0.024942	0.156524
0.040488	0.241959	0.023734	0.160227
0.045867	0.240356	0.018538	0.15875
0.027437	0.237633	0.017883	0.168222
0.022028	0.23723	0.019538	0.190329
0.017381	0.220914	0.01548	0.182383
0.015599	0.195219	0.014836	0.182654
0.018044	0.200086	0.015777	0.211194
0.018315	0.235221	0.017629	0.229216
0.017924	0.259943	0.017773	0.231478
0.020765	0.27484	0.022312	0.173767
0.011205	0.279333	0.025848	0.16515
0.011277	0.246641	0.020055	0.213498
0.01219	0.263881	0.016656	0.190427
0.012251	0.260269	0.024824	0.177143
0.016157	0.254397	0.053361	0.220884
0.020124	0.253149	0.060422	0.224312
0.020406	0.2418	0.051331	0.245598
0.023595	0.259853	0.055896	0.252492
0.027415	0.267573	0.050131	0.233257
0.034769	0.269563	0.057196	0.216276
0.035433	0.252442	0.059196	0.214725
0.032174	0.240106	0.053123	0.259036
0.020542	0.247216	0.042284	0.251052
0.014066	0.220376	0.040092	0.200974
0.038166	0.207521	0.031933	0.229775
0.049145	0.199016	0.042112	0.253785
0.044209	0.169554	0.040312	0.284772
0.04309	0.130483	0.035564	0.271977
0.042302	0.09696	0.022548	0.271963
0.041107	0.053698	0.0291	0.239627
0.046069	0.123852	0.037813	0.215474
0.025886	0.184289	0.030752	0.213597
0.033682	0.166575	0.029628	0.202149
0.030831	0.138276	0.02695	0.208202
0.023081	0.175144	0.031186	0.195705
0.022721	0.171043	0.036325	0.192626
0.035914	0.19155	0.037657	0.195116
0.043125	0.154207	0.043919	0.181486
0.045059	0.116371	0.032763	0.186038
0.044589	0.111927	0.024735	0.204206
0.048619	0.092501	0.01535	0.168774
0.056128	0.072993	0.0135	0.13745
0.05823	0.08074	0.015121	0.164522
0.061556	0.101663	0.019856	0.196863
0.063191	0.079055	0.023289	0.206011
0.058405	0.07077	0.017415	0.176799
0.046099	0.06596	0.020384	0.159542
0.034318	0.091964	0.020582	0.163419
0.041164	0.086866	0.015307	0.156015
0.032982	0.10692	0.016627	0.175951
0.024625	0.095081	0.017946	0.17098
0.02603	0.08394	0.017961	0.180378
0.026706	0.107471	0.014614	0.213027
0.019778	0.126848	0.015986	0.233697
0.023831	0.190679	0.016187	0.21329
0.021373	0.197816	0.02116	0.20123
0.013428	0.193957	0.017479	0.191301
0.01273	0.204677	0.017399	0.190107
0.010648	0.216356	0.02322	0.202956
0.011812	0.207088	0.020408	0.216141
0.012167	0.210549	0.015559	0.22957
0.010814	0.252286	0.013317	0.213414
0.014331	0.27105	0.059787	0.126499
0.011931	0.263472	0.065673	0.128643
0.013306	0.255586	0.056472	0.226082
0.018137	0.254281	0.050294	0.250863
0.016521	0.245109	0.050229	0.243101
0.020823	0.232156	0.054723	0.225312
0.020557	0.18795	0.053247	0.205833
0.027865	0.196526	0.051923	0.188464
0.028383	0.245829	0.044469	0.172466
0.035821	0.258164	0.039739	0.189002
0.02745	0.301962	0.035058	0.166402
0.018498	0.29818	0.031264	0.16786
0.062025	0.28839	0.03958	0.183597
0.053495	0.29286	0.033505	0.189401
0.049568	0.267797	0.026015	0.201365
0.052092	0.264179	0.020655	0.228341
0.048948	0.258682	0.02453	0.21571
0.048215	0.266003	0.039937	0.213371
0.05114	0.28345	0.042147	0.212356
0.045683	0.280031	0.039939	0.218171
0.041847	0.275346	0.035803	0.212696
0.038139	0.23901	0.027234	0.198352
0.032442	0.255829	0.033809	0.227193
0.034379	0.235202	0.041019	0.241874
0.049127	0.215207	0.037328	0.254217
0.060965	0.209196	0.02537	0.23232
0.058223	0.205803	0.016674	0.241132
0.055715	0.185436	0.012956	0.204885
0.048775	0.144274	0.013452	0.209646
0.065713	0.139529	0.0168	0.247033
0.063143	0.192519	0.020681	0.253563
0.061112	0.151753	0.022342	0.242374
0.048267	0.14897	0.022398	0.23358
0.037152	0.160259	0.018087	0.226618
0.027105	0.191809	0.017346	0.201717
0.035886	0.173238	0.016665	0.204774
0.037888	0.143624	0.016147	0.229459
0.034352	0.133281	0.014986	0.248815
0.025314	0.101462	0.016813	0.260402
0.022433	0.069589	0.016581	0.26947
0.028146	0.061264	0.017277	0.244232
0.021144	0.086886	0.018078	0.221054
0.015411	0.072969	0.015948	0.232054
0.019368	0.070452	0.016225	0.217137
0.017146	0.079088	0.018197	0.238616
0.012058	0.07539	0.020412	0.224547
0.013751	0.090518	0.018703	0.209506
0.014291	0.094552	0.02317	0.20144
0.015114	0.086323	0.016431	0.197178
0.015226	0.069825	0.013896	0.176982
0.013237	0.086314	0.045802	0.172886
0.016317	0.074671	0.050725	0.18905
0.019569	0.095882	0.052728	0.190539
0.015151	0.132796	0.040234	0.192748
0.017066	0.172353	0.042277	0.197178
0.016124	0.178499	0.056239	0.211824
0.022927	0.207572	0.062342	0.212023
0.025973	0.209607	0.06079	0.209559
0.030427	0.214925	0.04703	0.208653
0.025911	0.21404	0.045263	0.196553
0.04236	0.228185	0.047233	0.20533
0.054625	0.237715	0.036758	0.195724
0.050049	0.261047	0.035695	0.205677
0.054402	0.246428	0.036086	0.194432
0.055511	0.233437	0.028304	0.206084
0.047201	0.252193	0.017994	0.217029
0.046253	0.247753	0.030935	0.201528
0.041523	0.254135	0.037705	0.194858
0.045687	0.234782	0.036367	0.167602
0.043345	0.211676	0.036667	0.176061
0.040153	0.252533	0.032701	0.191881
0.027919	0.280365	0.028385	0.200527
0.046261	0.264914	0.020149	0.250323
0.059341	0.252202	0.021445	0.239787
0.054551	0.247772	0.026215	0.169467
0.055547	0.261575	0.025532	0.08882
0.059778	0.261415	0.024634	0.179296
0.060294	0.279914	0.024031	0.248597
0.063037	0.286983	0.014814	0.262741
0.061269	0.290459	0.01327	0.249665
0.049753	0.278025	0.01556	0.238857
0.04607	0.275066	0.014528	0.237815
0.048814	0.256401	0.013768	0.199511
0.039051	0.247852	0.018666	0.185763
0.036409	0.238109	0.019108	0.18146
0.038373	0.229297	0.019652	0.180959
0.033059	0.206296	0.017608	0.173266
0.028965	0.213579	0.012071	0.177753
0.02495	0.224801	0.017793	0.174717
0.024559	0.200983	0.015521	0.165749
0.016272	0.123398	0.018186	0.165342
0.010924	0.195393	0.017824	0.17568
0.015257	0.202847	0.018389	0.185597
0.012802	0.167175	0.01983	0.177756
0.013598	0.185651	0.017933	0.185076
0.011016	0.17263	0.018097	0.206432
0.01273	0.165454	0.021731	0.207902
0.015861	0.133313	0.022544	0.239073
0.015519	0.100402	0.033262	0.26058
0.019622	0.095189	0.033076	0.258573
0.018715	0.108214	0.02229	0.252471
0.018813	0.108693	0.048272	0.264691
0.019192	0.096544	0.045358	0.218545
0.032118	0.081793	0.053073	0.237314
0.031837	0.089574	0.048927	0.263694
0.030847	0.12422	0.054704	0.28428
0.040747	0.119623	0.030289	0.292743
0.043627	0.09168	0.043486	0.262186
0.04311	0.061462	0.031634	0.252048
0.039286	0.080493	0.036346	0.283713
0.032023	0.077264	0.042126	0.284766
0.038437	0.072696	0.036209	0.288568
0.036274	0.061503	0.027496	0.277937
0.036415	0.087369	0.035632	0.282341
0.030395	0.123168	0.026256	0.26627
0.028146	0.146452	0.027642	0.257446
0.037949	0.160345	0.031659	0.222678
0.047998	0.227018	0.036891	0.236416
0.045518	0.24342	0.039337	0.253803
0.041547	0.209734	0.038808	0.230484
0.042444	0.174612	0.037974	0.208209
0.047023	0.186729	0.031968	0.21481
0.053308	0.215337	0.032321	0.211521
0.048627	0.219507	0.031322	0.209401
0.047016	0.233637	0.025121	0.205376
0.04244	0.214191	0.02614	0.185693
0.018417	0.226884	0.023017	0.186776
0.022612	0.250037	0.015476	0.218514
0.0249	0.256776	0.012334	0.201991
0.030734	0.23692	0.012736	0.189443
0.030893	0.24036	0.014649	0.206089
0.029256	0.262094	0.012011	0.193028
0.019702	0.247497	0.013009	0.186282
0.017541	0.277875	0.015563	0.177294
0.013422	0.290109	0.01542	0.171456
0.012407	0.253359	0.011559	0.181039
0.010846	0.246336	0.016515	0.171985
0.014567	0.269824	0.019921	0.147021
0.014619	0.25958	0.016157	0.149497
0.016204	0.269495	0.013317	0.169443
0.014619	0.269035	0.012295	0.187902
0.018247	0.281002	0.015999	0.191495
0.019282	0.274895	0.016562	0.177679
0.024526	0.25677	0.012764	0.183358
0.031257	0.257648	0.015683	0.206446
0.029185	0.251506	0.017521	0.212774
0.025201	0.24561	0.017221	0.247556
0.027983	0.23265	0.016005	0.254448
0.025543	0.239921	0.024275	0.185927
0.03079	0.239814	0.021585	0.151579
0.031052	0.213427	0.032969	0.240524
0.039866	0.167757	0.037389	0.254012
0.028706	0.126309	0.03579	0.247404
0.03291	0.171516	0.025101	0.235151
0.035531	0.20033	0.013196	0.242517
0.034504	0.143269	0.049396	0.219452
0.033682	0.155731	0.053367	0.214063
0.03475	0.216185	0.042963	0.217967
0.025304	0.210194	0.041485	0.213486
0.040605	0.116583	0.054194	0.207801
0.048617	0.081865	0.062141	0.216506
0.042621	0.078084	0.05868	0.209573
0.046515	0.102158	0.026999	0.191031
0.057421	0.118298	0.02582	0.207167
0.053166	0.096177	0.035848	0.196617
0.049624	0.098087	0.028089	0.2116
0.046001	0.113787	0.026133	0.20429
0.049404	0.143042	0.036047	0.196787
0.04951	0.139386	0.029983	0.195707
0.034672	0.122747	0.019371	0.226139
0.0271	0.081951	0.034319	0.230218
0.029501	0.055769	0.039802	0.258975
0.036151	0.061151	0.040192	0.253214
0.036802	0.048768	0.049409	0.258822
0.027803	0.056054	0.048691	0.253836
0.027503	0.075817	0.046836	0.221053
0.018751	0.132579	0.042378	0.223022
0.018772	0.172477	0.033333	0.251509
0.016	0.18756	0.028878	0.250677
0.01236	0.19699	0.025328	0.219747
0.013035	0.229007	0.032141	0.215844
0.01515	0.242854	0.033474	0.254261
0.01973	0.214333	0.020954	0.253019
0.018608	0.205236	0.014318	0.257614
0.01629	0.220064	0.021781	0.238687
0.018957	0.229708	0.021343	0.228783
0.021398	0.206131	0.016715	0.252162
0.027275	0.213293	0.012694	0.24858
0.034246	0.229288	0.013466	0.226322
0.02875	0.251006	0.015705	0.207458
0.02109	0.241238	0.015896	0.210994
0.032209	0.211405	0.011108	0.219714
0.037738	0.208459	0.011583	0.197373
0.037567	0.244447	0.015287	0.200504
0.040181	0.242435	0.016371	0.200849
0.036034	0.264687	0.01399	0.228589
0.038908	0.278903	0.01428	0.2477
0.035637	0.281545	0.013456	0.226911
0.039003	0.265003	0.01611	0.211579
0.03716	0.277987	0.017909	0.219944
0.037118	0.254908	0.014887	0.247564
0.036542	0.24613	0.01542	0.232415
0.034884	0.261925	0.017143	0.233361
0.02774	0.26469	0.018052	0.23405
0.026881	0.247306	0.020617	0.208602
0.033215	0.258887	0.030207	0.173252
0.055352	0.249528	0.033214	0.210253
0.051018	0.240377	0.035746	0.203404
0.055331	0.22774	0.036848	0.191924
0.051991	0.224102	0.024455	0.185066
0.041727	0.255867	0.010916	0.201881
0.040186	0.252674	0.035775	0.23577
0.028974	0.232241	0.048457	0.252518
0.025253	0.195369	0.046979	0.255563
0.027331	0.129259	0.047795	0.247808
0.032011	0.052387	0.060807	0.208755
0.036089	0.096458	0.069709	0.209994
0.033458	0.127578	0.066903	0.246859
0.02314	0.171039	0.052702	0.2508
0.0232	0.191249	0.024744	0.245315
0.022157	0.214861	0.030531	0.256587
0.01112	0.235704	0.028313	0.203353
0.019611	0.228583	0.026254	0.095143
0.019873	0.165819	0.034343	0.195754
0.015608	0.141797	0.029508	0.270214
0.017831	0.132331	0.028637	0.277024
0.021125	0.11854	0.033463	0.266457
0.016944	0.113483	0.036221	0.258132
0.018022	0.093661	0.045321	0.228703
0.02595	0.085467	0.05446	0.214191
0.027478	0.107616	0.059079	0.230878
0.033839	0.135946	0.058496	0.224031
0.027841	0.162294	0.048169	0.208626
0.039221	0.178635	0.042488	0.187059
0.037438	0.154256	0.035683	0.185452
0.042592	0.145804	0.026786	0.196389
0.040165	0.115514	0.026356	0.226007
0.041583	0.10954	0.02817	0.21292
0.036524	0.112899	0.028324	0.180588
0.033697	0.133055	0.019502	0.169923
0.029364	0.164027	0.02129	0.167515
0.02776	0.186513	0.020423	0.170639
0.026376	0.192136	0.019209	0.191542
0.017351	0.201559	0.014591	0.193155
0.023845	0.217321	0.011063	0.173586
0.022272	0.223092	0.010101	0.213228
0.020982	0.20929	0.009151	0.252567
0.027472	0.229784	0.01	0.278453
0.04235	0.241152	0.014919	0.25347
0.048829	0.241936	0.017914	0.255032
0.043017	0.23779	0.014999	0.275377
0.045038	0.219839	0.015182	0.257034
0.048127	0.244043	0.014555	0.220485
0.033001	0.259497	0.018119	0.245116
0.025468	0.250371	0.014726	0.286207
0.029938	0.194796	0.01408	0.269863
0.035034	0.205989	0.017266	0.276149
0.036649	0.211968	0.017596	0.252078
0.032332	0.262667	0.017652	0.258969
0.026001	0.274281	0.016695	0.26956
0.026282	0.23887	0.016612	0.257828
0.023885	0.246386	0.021024	0.257472
0.023497	0.247276	0.020309	0.237407
0.022542	0.241594	0.020019	0.23656
0.020572	0.228109	0.027362	0.226812
0.024358	0.227864	0.027556	0.213994
0.024088	0.230738	0.035028	0.214258
0.025225	0.242263	0.031982	0.223744
0.023371	0.252244	0.033587	0.215157
0.025665	0.233819	0.01285	0.227935
0.031458	0.233028	0.026936	0.228719
0.03587	0.225814	0.037198	0.214256
0.036038	0.24386	0.038353	0.215507
0.031808	0.250692	0.049976	0.223848
0.031409	0.251666	0.05548	0.235557
0.032078	0.23464	0.049903	0.253131
0.043058	0.235557	0.053249	0.247282
0.038914	0.175655	0.042345	0.228049
0.040161	0.147614	0.039484	0.218935
0.045008	0.085664	0.042511	0.22559
0.042586	0.096065	0.040072	0.214683
0.038158	0.162113	0.039682	0.185176
0.045772	0.154544	0.040928	0.219107
0.036307	0.162588	0.02776	0.233593
0.035695	0.188614	0.025891	0.21562
0.037285	0.205547	0.039746	0.198925
0.026552	0.219771	0.046608	0.198106
0.019384	0.20476	0.05587	0.230721
0.023734	0.166295	0.054921	0.231654
0.03658	0.171742	0.047051	0.223988
0.046344	0.168631	0.029528	0.240398
0.048138	0.144416	0.037473	0.251577
0.043082	0.108227	0.040821	0.251185
0.048235	0.135327	0.035784	0.24957
0.046223	0.129717	0.025943	0.214022
0.035151	0.132589	0.032787	0.150259
0.029931	0.1562	0.034275	0.224697
0.029024	0.164329	0.030975	0.256494
0.03124	0.183134	0.028454	0.278691
0.03524	0.177314	0.026493	0.253537
0.02667	0.169274	0.026875	0.236157
0.027581	0.135553	0.021134	0.232924
0.030714	0.131863	0.010328	0.220244
0.031385	0.13187	0.010378	0.226056
0.034308	0.180187	0.015222	0.240992
0.026216	0.181885	0.014631	0.25183
0.020229	0.194776	0.015949	0.231612
0.022926	0.214534	0.015976	0.249191
0.017641	0.224563	0.013291	0.255753
0.023333	0.219599	0.015911	0.252574
0.022915	0.21352	0.011481	0.234039
0.02175	0.207824	0.013514	0.212692
0.025465	0.214155	0.016505	0.201412
0.026946	0.210033	0.019287	0.195771
0.027809	0.217283	0.017399	0.224744
0.033658	0.215754	0.020554	0.21205
0.041158	0.224346	0.019362	0.204911
0.038753	0.235562	0.023608	0.171854
0.031847	0.213901	0.026842	0.206423
0.028632	0.227314	0.027953	0.218693
0.032719	0.256179	0.03179	0.221099
0.040962	0.24955	0.042153	0.239957
0.041355	0.237342	0.049991	0.240414
0.047322	0.237065	0.031604	0.196225
0.051553	0.229259	0.03115	0.189054
0.045734	0.234699	0.015474	0.234112
0.040522	0.232866	0.042764	0.259266
0.02504	0.244185	0.052236	0.251023
0.029566	0.244378	0.052101	0.23769
0.03363	0.238817	0.059447	0.234774
0.030276	0.243773	0.06338	0.22333
0.035526	0.256451	0.072855	0.231569
0.025123	0.261788	0.059548	0.227299
0.018398	0.242195	0.047088	0.239576
0.030776	0.23719	0.042744	0.220812
0.038147	0.237763	0.020731	0.226286
0.046287	0.233581	0.027459	0.218171
0.042267	0.253299	0.021709	0.195148
0.042156	0.246177	0.027657	0.198368
0.035336	0.23245	0.030859	0.211008
0.031596	0.20892	0.026009	0.208687
0.033168	0.159996	0.024496	0.211347
0.031142	0.093249	0.033798	0.22804
0.029159	0.160323	0.048822	0.230255
0.032841	0.14746	0.04603	0.222889
0.030035	0.182843	0.047153	0.24189
0.034171	0.22836	0.050068	0.242707
0.032695	0.261278	0.053631	0.244341
0.027169	0.266448	0.046824	0.245262
0.033305	0.252736	0.039457	0.26163
0.032995	0.208882	0.035011	0.248773
0.028519	0.220577	0.032436	0.229345
0.024359	0.216007	0.027646	0.209007
0.021968	0.16648	0.025226	0.204281
0.021267	0.155433	0.024799	0.232079
0.01713	0.182107	0.024194	0.238327
0.021545	0.205185	0.019157	0.197671
0.017494	0.169156	0.016133	0.192873
0.017535	0.154306	0.013166	0.220182
0.027326	0.165151	0.01267	0.236314
0.014261	0.169306	0.010677	0.213459
0.024081	0.196104	0.012079	0.206631
0.024365	0.191538	0.017085	0.206073
0.028342	0.136271	0.015167	0.254243
0.03247	0.105407	0.015447	0.280201
0.034805	0.110658	0.015586	0.289166
0.032858	0.148807	0.0166	0.220586
0.026952	0.16791	0.015828	0.101552
0.03172	0.162887	0.020109	0.095864
0.036825	0.181181	0.013932	0.157511
0.035117	0.211596	0.021878	0.247826
0.036385	0.233088	0.026834	0.268541
0.039089	0.239877	0.026385	0.253484
0.035955	0.223332	0.030868	0.227223
0.02788	0.214363	0.048571	0.2263
0.024967	0.222528	0.043709	0.224674
0.027472	0.215576	0.030534	0.218793
0.028575	0.237449	0.02311	0.230062
0.026438	0.254329	0.039736	0.224577
0.021909	0.246002	0.054552	0.237169
0.017221	0.251672	0.029388	0.237908
0.017545	0.258524	0.043898	0.237757
0.027855	0.264557	0.054366	0.230783
0.034647	0.259666	0.051365	0.222174
0.0322	0.227379	0.043404	0.209354
0.028529	0.213489	0.043659	0.230419
0.021818	0.225984	0.04018	0.218361
0.027054	0.220452	0.033043	0.21819
0.023849	0.225324	0.032512	0.203046
0.024689	0.215293	0.034437	0.186249
0.025504	0.207462	0.033405	0.133552
0.029789	0.207864	0.041583	0.149545
0.029317	0.191304	0.035722	0.196322
0.027575	0.20332	0.024679	0.235194
0.032356	0.191015	0.035242	0.260023
0.03528	0.194746	0.038892	0.252576
0.037546	0.219067	0.038748	0.238227
0.030743	0.213949	0.047743	0.215527
0.029014	0.239894	0.054236	0.235867
0.034606	0.254536	0.021221	0.269496
0.023496	0.261928	0.02722	0.267572
0.025402	0.240613	0.03519	0.266265
0.028351	0.211345	0.037592	0.266309
0.02728	0.170056	0.035263	0.241564
0.021936	0.09833	0.032487	0.230234
0.025932	0.111615	0.029051	0.242887
0.025618	0.120951	0.028095	0.257857
0.023817	0.178101	0.028739	0.25281
0.022937	0.232987	0.031977	0.255693
0.01563	0.254669	0.024566	0.237315
0.025436	0.243722	0.024633	0.243005
0.028323	0.223845	0.018051	0.245497
0.031451	0.214408	0.022427	0.242462
0.042479	0.205186	0.020264	0.21592
0.043959	0.195088	0.015841	0.19968
0.018048	0.16191	0.009637	0.220698
0.030167	0.104884	0.013441	0.226078
0.029527	0.17405	0.010149	0.22065
0.028575	0.216038	0.019761	0.213206
0.030178	0.206862	0.024123	0.221935
0.02953	0.162164	0.02603	0.223428
0.028407	0.182396	0.03175	0.187077
0.029886	0.184618	0.035736	0.185995
0.030044	0.189296	0.040058	0.183256
0.029046	0.147104	0.051787	0.185691
0.032265	0.119442	0.065711	0.205733
0.022883	0.105105	0.065917	0.192829
0.02203	0.129056	0.046598	0.206847
0.019655	0.147233	0.024309	0.225037
0.02097	0.17551	0.016108	0.20206
0.028771	0.17361	0.043418	0.20855
0.030228	0.187289	0.050164	0.24842
0.030788	0.218033	0.064683	0.251837
0.027857	0.237765	0.062282	0.235056
0.033075	0.253392	0.058555	0.23836
0.036489	0.208996	0.05409	0.228722
0.034407	0.212313	0.052771	0.252532
0.035501	0.250423	0.054549	0.272494
0.036969	0.241888	0.045946	0.261493
0.037122	0.231858	0.038504	0.234442
0.040672	0.237385	0.037588	0.185516
0.037438	0.244016	0.03055	0.089691
0.034498	0.264541	0.022149	0.176591
0.035969	0.265215	0.027981	0.254796
0.034582	0.265248	0.029167	0.255105
0.027686	0.231919	0.029093	0.241183
0.023733	0.192773	0.030256	0.245264
0.024779	0.168348	0.035164	0.23978
0.027472	0.182892	0.044701	0.2356
0.024387	0.189956	0.041219	0.24194
0.02702	0.197608	0.038971	0.258253
0.0264	0.184596	0.040178	0.25487
0.028576	0.183489	0.057632	0.253585
0.02363	0.158886	0.050446	0.2582
0.024171	0.195601	0.05198	0.255877
0.0192	0.202341	0.039358	0.263932
0.019266	0.19627	0.034914	0.240034
0.029611	0.216607	0.033205	0.251798
0.028498	0.211723	0.027102	0.262393
0.03652	0.217084	0.034318	0.239355
0.039774	0.248425	0.032993	0.207065
0.042075	0.2494	0.032412	0.174882
0.030268	0.232271	0.031376	0.13624
0.03967	0.200669	0.019265	0.172633
0.040282	0.181471	0.024508	0.176326
0.038843	0.175505	0.026242	0.196344
0.034749	0.036844	0.018379	0.214755
0.034687	0.052664	0.011843	0.249147
0.036417	0.112661	0.016234	0.227651
0.03582	0.206498	0.016308	0.182015
0.032141	0.247905	0.014118	0.193328
0.030577	0.270462	0.020119	0.20019
0.025673	0.200805	0.019625	0.216653
0.027525	0.169819	0.02362	0.196962
0.024813	0.145992	0.028815	0.186896
0.020788	0.141995	0.037799	0.18958
0.027405	0.177385	0.035998	0.214555
0.030012	0.140687	0.042945	0.220057
0.032701	0.17535	0.054723	0.215043
0.034088	0.232867	0.056742	0.217174
0.03644	0.236858	0.060528	0.247725
0.042677	0.186103	0.045674	0.253898
0.0366	0.173418	0.040319	0.217796
0.036962	0.182787	0.018961	0.239606
0.032185	0.192984	0.026469	0.259184
0.032405	0.157585	0.034477	0.229629
0.03508	0.120908	0.042274	0.203498
0.033313	0.10151	0.047889	0.217207
0.034216	0.107423	0.055258	0.230788
0.033604	0.095804	0.05969	0.231764
0.03022	0.138228	0.062284	0.243105
0.02856	0.176142	0.064854	0.263417
0.026046	0.207871	0.048077	0.241678
0.031877	0.219001	0.04079	0.220794
0.027504	0.233024	0.039098	0.221658
0.023099	0.235371	0.036428	0.229467
0.023206	0.225307	0.020059	0.219613
0.024078	0.215656	0.02489	0.2389
0.020577	0.239365	0.027581	0.237765
0.022319	0.258423	0.038462	0.250014
0.019657	0.238251	0.034977	0.253148
0.018642	0.232282	0.031981	0.250034
0.018906	0.224665	0.038385	0.2353
0.021567	0.238358	0.041035	0.258026
0.024013	0.244486	0.040495	0.257022
0.020288	0.237209	0.044313	0.255612
0.025716	0.222534	0.044969	0.270148
0.029051	0.197308	0.057409	0.277952
0.028916	0.179876	0.059418	0.244489
0.019906	0.176303	0.050677	0.234445
0.025973	0.203482	0.059078	0.244293
0.030192	0.194354	0.049229	0.191856
0.028512	0.179888	0.037476	0.138699
0.034036	0.181526	0.028244	0.10987
0.033331	0.183124	0.026463	0.177687
0.032181	0.19014	0.021586	0.260417
0.032908	0.193416	0.025249	0.261432
0.031236	0.226916	0.029884	0.256999
0.037979	0.209931	0.031577	0.229275
0.032237	0.205821	0.028783	0.222826
0.033883	0.226001	0.031125	0.238767
0.034213	0.246307	0.032824	0.226662
0.038979	0.233598	0.023981	0.237437
0.03582	0.195414	0.017961	0.257073
0.036446	0.165282	0.015796	0.259135
0.038336	0.151427	0.019525	0.280452
0.046615	0.13241	0.022845	0.268997
0.042641	0.043539	0.022187	0.287564
0.042999	0.083062	0.021193	0.26952
[truncated: 1,029 more rows]

## Sheet: Figure 6g
D0T0_B1	D5T0_B1	D0T1_B1	D5T1_B1
0.016617	0.026731	0.02158	0.010601
0.015335	0.012555	0.019171	0.017012
0.01536	0.011526	0.01902	0.015859
0.018204	0.014002	0.0174	0.015079
0.025566	0.010898	0.01496	0.01705
0.029947	0.012696	0.014426	0.020471
0.031781	0.009922	0.009598	0.019637
0.030397	0.00954	0.021422	0.015713
0.023083	0.013407	0.021257	0.017604
0.020181	0.021972	0.017292	0.019716
0.011859	0.020798	0.023222	0.023925
0.016219	0.029567	0.020513	0.024427
0.014092	0.030417	0.019293	0.020222
0.019387	0.014096	0.016642	0.013209
0.024405	0.015793	0.013757	0.014023
0.023626	0.016167	0.012186	0.020087
0.025176	0.015398	0.01353	0.019604
0.024203	0.011066	0.0153	0.018819
0.023184	0.011352	0.018565	0.0137
0.029067	0.018559	0.016291	0.01726
0.030682	0.015954	0.017015	0.013846
0.023479	0.017731	0.016074	0.014133
0.019358	0.018493	0.01474	0.016235
0.021175	0.018772	0.015234	0.010055
0.024448	0.013767	0.01889	0.011527
0.029456	0.014617	0.023541	0.009903
0.030694	0.010442	0.018599	0.007707
0.024068	0.017156	0.024695	0.009623
0.021383	0.01494	0.023748	0.006823
0.021067	0.014971	0.019282	0.016549
0.018187	0.01461	0.027851	0.009406
0.020419	0.013337	0.027964	0.014612
0.024884	0.014913	0.016667	0.011987
0.025079	0.012293	0.027203	0.006263
0.025982	0.012668	0.027735	0.009999
0.02875	0.009034	0.017958	0.012068
0.020332	0.008744	0.025655	0.013608
0.024066	0.012639	0.033703	0.009051
0.032123	0.014007	0.030132	0.019852
0.027348	0.009824	0.024201	0.014658
0.022453	0.009339	0.032624	0.009397
0.026173	0.020118	0.018625	0.009636
0.024029	0.012883	0.024968	0.010562
0.022859	0.010961	0.024767	0.009982
0.017759	0.006268	0.027288	0.0158
0.024163	0.011349	0.022253	0.00696
0.019734	0.010666	0.01508	0.008383
0.021018	0.012982	0.017069	0.012262
0.021627	0.012384	0.022325	0.007448
0.025287	0.01278	0.009939	0.010761
0.024997	0.010829	0.01652	0.015452
0.02325	0.014338	0.021524	0.016927
0.027357	0.009775	0.022657	0.014482
0.034619	0.012905	0.025649	0.01985
0.033253	0.012326	0.022729	0.016404
0.026271	0.014442	0.016929	0.007908
0.02803	0.016098	0.015781	0.012435
0.025293	0.014765	0.017189	0.010262
0.012006	0.009944	0.016595	0.010329
0.015535	0.017146	0.021337	0.012794
0.026626	0.018982	0.021613	0.010658
0.02955	0.013078	0.021052	0.01225
0.032922	0.016129	0.024303	0.012746
0.027976	0.019215	0.019517	0.020516
0.028931	0.01649	0.018825	0.018279
0.024953	0.01747	0.016977	0.016831
0.016108	0.009414	0.016885	0.013986
0.013593	0.012082	0.018328	0.014564
0.018722	0.013498	0.019193	0.006953
0.018062	0.014529	0.026994	0.009219
0.02937	0.016999	0.03346	0.00715
0.0362	0.014045	0.028724	0.009079
0.037873	0.014864	0.02514	0.013807
0.034373	0.014124	0.022068	0.00887
0.021044	0.015913	0.016417	0.014692
0.012565	0.016799	0.017536	0.011708
0.015764	0.013779	0.013989	0.018816
0.01985	0.014254	0.021542	0.012415
0.025616	0.015506	0.026163	0.011612
0.024352	0.014889	0.023715	0.013589
0.030658	0.019059	0.023469	0.011152
0.032176	0.023522	0.022396	0.013755
0.031976	0.022596	0.019721	0.010887
0.024944	0.019256	0.017619	0.015405
0.018968	0.020743	0.009203	0.008978
0.025803		0.018493	0.016663
0.013503		0.023608	0.009884
0.014408		0.022312
0.020241		0.02345
0.0192		0.022483
0.0288		0.022039
0.028009		0.019658
0.030382		0.012012
0.021682		0.007691
0.022859		0.02043
0.018908		0.017811
0.022376		0.014499
0.026941		0.015968
0.025647		0.018875
0.028909		0.020738
0.028208		0.016531
0.027912		0.018663
0.014725		0.021169
0.017133		0.015128
0.014885		0.006667
0.027643		0.021083
0.031537		0.023186
0.032627		0.016738
0.030304		0.010266
0.033676		0.013043
0.031546		0.016682
0.031084		0.015917
0.024387		0.014133
0.026735		0.012834
0.020685		0.012809
0.018443		0.01567
0.025952		0.017714
0.028172		0.014036
0.023736		0.018764
0.028033		0.018044
0.023924		0.015035
0.022892		0.010392
0.01722		0.01083
0.018852		0.012121
0.025214		0.010974
0.027885		0.011115
0.026581		0.015115
0.026753		0.010438
0.02057		0.011697
0.011872		0.011842
0.010007		0.014051
0.012027		0.018465
0.01104		0.019722
0.015547		0.017381
0.023235		0.020874
0.024662		0.024674
0.026816		0.020456
0.028658		0.017797
0.027674		0.017608
0.020524		0.022812
0.026433		0.026987
0.026861		0.016129
0.028929		0.016749
0.027073		0.017243
0.034448		0.020894
0.027551		0.01938
0.013258		0.008564
0.014471		0.013674
0.020236		0.017786
0.021303		0.019971
0.029236		0.020652
0.027841		0.01771
0.030116		0.021964
0.028117		0.018217
0.029839		0.014233
0.030065		0.00966
0.023709		0.020354
0.028018		0.02207
0.028298		0.020173
0.035504		0.012568
0.011631		0.014343
0.017343		0.014633
0.017422		0.009488
0.026861		0.020085
0.032612		0.021641
0.01998		0.023593
0.018162		0.022752
0.023734		0.011617
0.018821		0.012158
0.031186		0.013306
0.026429		0.013099
0.009701		0.018991
0.01133		0.018987
0.013898		0.020516
0.021318		0.02097
0.029		0.019151
0.027167		0.014592
0.025751		0.010396
0.025377		0.020688
0.016667		0.019399
0.015171		0.021222
0.015856		0.020063
0.024216		0.019024
0.0336		0.014882
0.039423		0.012545
0.040865		0.01368
0.02255		0.020234
0.032873		0.017238
0.010664		0.018413
0.014946		0.018071
0.024617		0.015024
0.028737		0.018776
0.019893		0.012384
0.025757		0.016667
0.029049		0.00783
0.021214		0.010709
0.020431		0.02097
0.022483		0.023264
0.034422		0.020586
0.037074		0.021412
0.040032		0.017309
0.03015		0.018705
0.024351		0.012523
0.024527		0.010788
0.028481		0.005657
0.02732		0.015265
0.023202		0.016568
0.019014		0.018876
0.022859		0.020278
0.028645		0.019452
0.025029		0.017772
0.020362		0.017471
0.02868		0.023187
0.033859		0.010732
0.0344		0.009895
0.028456		0.011777
0.020695		0.021376
0.024807		0.017129
0.027597		0.018731
0.026899		0.021708
0.02769		0.021731
0.018491		0.019628
0.017378		0.01756
0.025334		0.019642
0.021662		0.021187
0.018964		0.020229
0.020541		0.016338
0.013892		0.015715
0.023715		0.016011
0.031401		0.012369
0.042594		0.016025
0.030353		0.012348
0.014751		0.017449
0.023045		0.015486
0.021489		0.013959
0.019399		0.01547
0.019433		0.019384
0.022186		0.025031
0.021425		0.025574
0.017581		0.014356
0.031255		0.012093
0.028466		0.011328
0.026536		0.01121
0.017834		0.013926
0.015237		0.012675
0.018808		0.014007
0.020069		0.015599
0.029728		0.013822
0.037131		0.011803
0.041753		0.014052
0.029014		0.014174
0.028355		0.020993
0.018006		0.029198
0.024361		0.028108
0.020241		0.017455
0.022387		0.017117
0.020818		0.016961
0.023021		0.012232
0.020855		0.01552
0.023794		0.014424
0.018092		0.018002
0.016052		0.01307
0.020449		0.012609
0.018918		0.012965
0.018316		0.013648
0.025144		0.015889
0.013976		0.01224
0.030161		0.018974
0.021977		0.020086
0.022696		0.028883
0.022849		0.027675
0.031174		0.024938
0.036292		0.022419
0.029252		0.020691
0.02994		0.017659
0.025075		0.015738
0.021787		0.017445
0.019839		0.017983
0.020428		0.013201
0.019719		0.016424
0.017082		0.018986
0.016382		0.013829
0.016677		0.018736
0.02531		0.018018
0.018348		0.015145
0.025282		0.012823
0.019839		0.011907
0.024337		0.014325
0.024045		0.011301
0.026909		0.011351
0.022913		0.017199
0.017047		0.015032
0.017635		0.013629
0.019581		0.011303
0.021046		0.0094
0.014808		0.008668
0.040902		0.018904
0.018256		0.023798
0.018117		0.025854
0.02579		0.019541
0.023245		0.019281
0.02412		0.018957
0.019267		0.014546
0.017699		0.020408
0.019086		0.023745
0.021424		0.022148
0.024087		0.022353
0.020094		0.017498
0.017727		0.016107
0.021031		0.016931
0.029938		0.013865
0.024791		0.022125
0.029018		0.024574
0.033889		0.024584
0.029181		0.023641
0.032027		0.01886
0.02141		0.013934
0.024007		0.011866
0.015542		0.011367
0.015318		0.014116
0.018434		0.00984
0.020546		0.011862
0.023887		0.016603
0.025325		0.013497
0.020633		0.016018
0.02192		0.013231
0.019448		0.010393
0.025749		0.011614
0.03231		0.022947
0.030286		0.023721
0.024566		0.024729
0.034295		0.026998
0.015958		0.025008
0.016644		0.023374
0.013212		0.028479
0.015494		0.029531
0.019005		0.030867
0.019199		0.028705
0.021416		0.02525
0.017542		0.022897
0.016163		0.023949
0.019296		0.021812
0.016993		0.017451
0.023614		0.016846
0.028565		0.013671
0.034358		0.0155
0.018329		0.013992
0.021869		0.012454
0.020849		0.013957
0.02398		0.016597
0.024425		0.017326
0.020285		0.017222
0.019428		0.020191
0.018413		0.018967
0.024262		0.017227
0.019698		0.016481
0.018757		0.014894
0.018756		0.01336
0.018784		0.018974
0.033047		0.013613
0.02585		0.014385
0.02138		0.024671
0.020921		0.027541
0.02664		0.026566
0.019891		0.031158
0.022249		0.031694
0.009167		0.027668
0.014465		0.027741
0.016406		0.026759
0.012866		0.024807
0.01003		0.017566
0.014232		0.019596
0.013458		0.0169
0.011928		0.018924
0.015414		0.018777
0.022643		0.014841
0.025458		0.016245
0.028131		0.013624
0.018889		0.010081
0.024706		0.017617
0.023306		0.015513
0.018213		0.016617
0.019653		0.015372
0.020917		0.020363
0.030369		0.018513
0.02368		0.017563
0.022425		0.01778
0.020941		0.021959
0.020277		0.018735
0.024777		0.015998
0.021456		0.014513
0.017507		0.018927
0.01858		0.023861
0.015386		0.027593
0.011922		0.028885
0.016631		0.029824
0.025207		0.029937
0.022372		0.030426
0.027017		0.029476
0.023127		0.027981
0.020816		0.021541
0.020619		0.017328
0.022027		0.015318
0.024749		0.020251
0.022794		0.020805
0.019307		0.01933
0.019485		0.020247
0.019411		0.017763
0.019702		0.015541
0.016007		0.012701
0.016368		0.012436
0.020042		0.015546
0.021407		0.01833
0.021459		0.012961
0.020066		0.016527
0.02193		0.017651
0.022907		0.015895
0.021093		0.014275
0.019275		0.013121
0.021827		0.0147
0.023302		0.017423
0.023234		0.016203
0.021404		0.017078
0.025038		0.017013
0.023705		0.020639
0.027314		0.020258
0.021473		0.021159
0.017887		0.025344
0.01898		0.021704
0.019393		0.022357
0.021716		0.02651
0.02018		0.0244
0.019089		0.018522
0.022864		0.018279
0.022485		0.016391
0.019296		0.018961
0.021331		0.020409
0.022459		0.021406
0.021884		0.020516
0.015016		0.022315
0.016697		0.0243
0.024884		0.019113
0.027967		0.015225
0.026903		0.020403
0.026846		0.020789
0.02406		0.024135
0.024041		0.021576
0.02853		0.019633
0.021268		0.018582
0.02545		0.016273
0.021784		0.019339
0.0188		0.013459
0.018967		0.013765
0.021275		0.014312
0.021401		0.017695
0.029895		0.019003
0.022877		0.020819
0.024249		0.022903
0.022146		0.023459
0.025023		0.022276
0.025439		0.01859
0.024465		0.022648
0.021287		0.020041
0.025552		0.019797
0.027223		0.01609
0.034426		0.017339
0.026186		0.017387
0.024051		0.019396
0.025411		0.022057
0.02148		0.020233
0.019806		0.019671
0.025756		0.018293
0.019598		0.02122
0.019203		0.023648
0.016146		0.019943
0.01705		0.017711
0.016333		0.017224
0.014328		0.023547
0.023202		0.0241
0.024095		0.01922
0.02426		0.021437
0.02758		0.021248
0.020288		0.021415
0.02065		0.021586
0.021936		0.019295
0.022652		0.024283
0.006939		0.015626
0.024228		0.017142
0.022747		0.017002
0.031459		0.024317
0.028528		0.021991
0.026979		0.018915
0.031055		0.022321
0.0271		0.023585
0.031646		0.019551
0.030487		0.020313
0.023667		0.02081
0.027858		0.023746
0.027557		0.021524
0.025093		0.018343
0.026132		0.022555
0.025721		0.021359
0.031897		0.020552
0.02439		0.017411
0.027235		0.022005
0.031385		0.021613
0.026517		0.019495
0.024816		0.020393
0.017861		0.018159
0.020468		0.023108
0.02627		0.021562
0.026129		0.021276
0.031624		0.017048
0.030374		0.016418
0.030797		0.016546
0.032072		0.019677
0.035736		0.018107
0.036695		0.023066
0.035598		0.027229
0.018471		0.023911
0.02259		0.023812
0.02511		0.028665
0.02369		0.030118
0.018032		0.03028
0.021106		0.035049
0.023014		0.030912
0.02207		0.028484
0.022241		0.021855
0.021378		0.022257
0.018999		0.021066
0.018465		0.018482
0.020651		0.016618
0.019341		0.018514
0.016285		0.01456
0.015919		0.014102
0.019842		0.01661
0.014401		0.014385
0.019076		0.016291
0.017339		0.014673
0.022105		0.013428
0.022303		0.024685
0.021418		0.018241
0.019049		0.024093
0.024123		0.024029
0.02166		0.022599
0.021405		0.019744
0.024318		0.020405
0.021752		0.018422
0.025934		0.02788
0.02339		0.026966
0.0275		0.024569
0.022962		0.021825
0.024245		0.023909
0.027559		0.019156
0.020758		0.020685
0.018628		0.020396
0.019232		0.022079
0.027823		0.021406
0.02331		0.018308
0.027108		0.024282
0.025632		0.022891
0.0264		0.021019
0.030904		0.020822
0.027902		0.023572
0.030512		0.021892
0.024997		0.02439
0.025595		0.028011
0.02903		0.035776
0.026094		0.038198
0.029933		0.031513
0.02689		0.032349
0.029586		0.03129
0.026388		0.027053
0.02629		0.023144
0.026639		0.019146
0.021923		0.021492
0.023645		0.021047
0.025917		0.021986
0.017524		0.018035
0.012531		0.016636
0.018503		0.023049
0.016452		0.01842
0.01963		0.021667
0.019183		0.023085
0.022453		0.020925
0.024195		0.024537
0.026693		0.024763
0.017361		0.021282
0.015484		0.020101
0.026294		0.020518
0.02319		0.017489
0.019865		0.015349
0.021473		0.013005
0.023507		0.013589
0.021323		0.015443
0.02131		0.023329
0.017938		0.025211
0.019256		0.023612
0.02238		0.020534
0.022077		0.020142
0.023066		0.021842
0.024486		0.020774
0.024656		0.022411
0.025714		0.011841
0.030509		0.019215
0.034719		0.023784
0.034538		0.024396
0.035105		0.021619
0.033457		0.022486
0.027685		0.021111
0.026786		0.017313
0.028932		0.021004
0.026373		0.017372
0.017145		0.013285
0.020703		0.018896
0.015834		0.023996
0.018705		0.020412
0.016666		0.028757
0.016228		0.032901
0.020336		0.02332
0.015746		0.021392
0.018026		0.014006
0.015926		0.014811
0.022925		0.013748
0.019513		0.02563
0.019864		0.029497
0.02628		0.023258
0.024931		0.018047
0.027685		0.021
0.021758		0.020429
0.024426		0.021002
0.019843		0.015527
0.023433		0.012477
0.020097		0.016516
0.022098		0.016799
0.018848		0.019611
0.01855		0.022873
0.018416		0.016837
0.023677		0.013058
0.017717		0.012781
0.02634		0.011794
0.026287		0.015565
0.023066		0.018222
0.033546		0.016852
0.033289		0.017319
0.034197		0.012584
0.028404		0.016005
0.03125		0.01462
0.028687		0.012407
0.026065		0.019584
0.027435		0.021576
0.027904		0.016237
0.022806		0.018844
0.021316		0.016947
0.016257		0.013656
0.020444		0.016624
0.016927		0.016128
0.024716		0.014409
0.020186		0.015094
0.019917		0.014521
0.024949		0.015858
0.033732		0.018987
0.035448		0.03179
0.03487		0.030984
0.030408		0.026502
0.026365		0.02042
0.025473		0.017335
0.023459		0.030254
0.015212		0.029077
0.016079		0.025202
0.011235		0.023387
0.01121		0.02445
0.014986		0.030059
0.013554		0.022387
0.012637		0.021975
0.025761		0.024767
0.014014		0.023027
0.01745		0.024992
0.013792		0.022233
0.01665		0.021796
0.017993		0.023404
0.014751		0.022326
0.011845		0.017077
0.018491		0.021027
0.017399		0.013206
0.035123		0.010344
0.034932
0.036023
0.014016
0.028244
0.026394
0.028884
0.030564
0.023578
0.016261
0.041784
0.047822
0.04424
0.039319
0.038472
0.032603
0.027126
0.036031
0.041182
0.035987
0.025425
0.027512
0.021987
0.020431
0.019245

## Sheet: Figure 6h
D0T0_B1	D5T0_B1	D0T1_B1	D5T1_B1
0.009516	0.032646	0.012436	0.016363
0.009518	0.04409	0.011147	0.007917
0.013143	0.031341	0.012066	0.008354
0.014692	0.034603	0.010863	0.008269
0.01732	0.030484	0.012289	0.010827
0.012453	0.026898	0.011295	0.009651
0.011374	0.025095	0.011625	0.011995
0.011426	0.028743	0.015205	0.018397
0.011982	0.035823	0.013841	0.016801
0.014868	0.031299	0.012374	0.007705
0.015306	0.03612	0.0142	0.01036
0.013694	0.027594	0.011859	0.01355
0.01443	0.031655	0.013891	0.013849
0.01558	0.034931	0.013603	0.018329
0.011746	0.021087	0.01889	0.020069
0.010305	0.025767	0.019095	0.01916
0.01414	0.025341	0.019778	0.019303
0.011392	0.021056	0.014994	0.0196
0.011581	0.017578	0.016348	0.01068
0.016148	0.022627	0.010662	0.010212
0.011555	0.020245	0.010243	0.011462
0.012037	0.029953	0.012574	0.015841
0.016382	0.029677	0.013995	0.014813
0.015233	0.015355	0.014413	0.016455
0.012335	0.021443	0.016133	0.0219
0.01389	0.018276	0.016175	0.032524
0.012099	0.020267	0.019768	0.034927
0.014344	0.032241	0.017611	0.026161
0.016609	0.033447	0.018348	0.026557
0.017888	0.024594	0.016644	0.01911
0.017219	0.013516	0.015386	0.010444
0.017354	0.018326	0.011692	0.013712
0.011054	0.016157	0.008582	0.022524
0.013815	0.018478	0.012219	0.017588
0.015509	0.02362	0.013888	0.023892
0.015689	0.021031	0.018474	0.022777
0.010301	0.01605	0.018726	0.032361
0.008516	0.018843	0.021545	0.03959
0.012835	0.022736	0.021641	0.041501
0.015761	0.020182	0.017522	0.044227
0.014059	0.025176	0.013548	0.035926
0.014289	0.02186	0.015429	0.029615
0.017661	0.024499	0.016645	0.02582
0.013104	0.027145	0.011757	0.014957
0.013308	0.030839	0.016256	0.016217
0.012855	0.022566	0.014167	0.008894
0.014821	0.023651	0.007207	0.00901
0.015434	0.031125	0.018618	0.011467
0.014001	0.031503	0.015085	0.018046
0.010934	0.02887	0.01425	0.0226
0.010981	0.025242	0.019626	0.024612
0.010839	0.027745	0.01773	0.040007
0.013514	0.025206	0.014812	0.036855
0.015333	0.025885	0.011701	0.051425
0.014742	0.019082	0.015329	0.054888
0.017158	0.01839	0.013828	0.044067
0.016128	0.023144	0.017748	0.038399
0.014027	0.023966	0.010714	0.029246
0.008077	0.028454	0.014225	0.032098
0.015274	0.022484	0.014764	0.029494
0.01475	0.024962	0.008703	0.015503
0.013129	0.029206	0.010709	0.01489
0.010218	0.03452	0.015821	0.012445
0.010876	0.035264	0.017546	0.012659
0.012912	0.028571	0.016708	0.019658
0.017036	0.028581	0.01479	0.023534
0.013746	0.023939	0.018148	0.024323
0.016206	0.023218	0.016752	0.027102
0.020793	0.022554	0.015643	0.034707
0.015242	0.020155	0.010505	0.0349
0.011139	0.024351	0.016986	0.043731
0.013016	0.021115	0.009824	0.036608
0.009662	0.017395	0.009482	0.035963
0.011673	0.019923	0.011031	0.028682
0.013294	0.014396	0.008688	0.028826
0.011322	0.017919	0.010785	0.035267
0.015866	0.027715	0.009655	0.025904
0.016143	0.029352	0.009314	0.019583
0.013108	0.036683	0.009879	0.017605
0.011899	0.038118	0.013835	0.016794
0.009752	0.035223	0.016887	0.018765
0.021713	0.025168	0.016941	0.022022
0.020318	0.022753	0.016041	0.021831
0.017856	0.019501	0.01966	0.019017
0.015718	0.017514	0.012442	0.022281
0.017173	0.020279	0.014942	0.023938
0.011314	0.019402	0.014629	0.031314
0.013809	0.021794	0.011549	0.034137
0.017031	0.024816	0.007617	0.03539
0.015694	0.026699	0.013226	0.030548
0.020427	0.025207	0.013074	0.026853
0.017266	0.011907	0.015385	0.015555
0.017868	0.015123	0.011392	0.018251
0.016717	0.027037	0.016255	0.021665
0.016136	0.041912	0.015176	0.022241
0.019688	0.033408	0.015719	0.022873
0.019514	0.033112	0.012078	0.012813
0.024039	0.03231	0.013066	0.013326
0.022493	0.032891	0.011109	0.020779
0.020093	0.034804	0.015438	0.014578
0.020546	0.028961	0.007649	0.010625
0.021998	0.031891	0.009824	0.010391
0.016342	0.027681	0.017858	0.008778
0.016241	0.024665	0.015588	0.013587
0.016351	0.023986	0.013037	0.021142
0.014002	0.023445	0.021286	0.027608
0.014596	0.024006	0.01992	0.019398
0.015989	0.021269	0.017578	0.026713
0.018741	0.028055	0.017759	0.021711
0.016818	0.02626	0.020769	0.01919
0.023077	0.035674	0.012882	0.019206
0.026339	0.032163	0.011613	0.026121
0.026311	0.04059	0.010428	0.024646
0.017766	0.032754	0.011309	0.020765
0.018542	0.036578	0.012613	0.02404
0.018155	0.039822	0.013122	0.018224
0.023427	0.038956	0.011604	0.023405
0.019566	0.039069	0.012589	0.029734
0.016124	0.037872	0.014223	0.019518
0.018496	0.030813	0.01744	0.017483
0.018787	0.038883	0.01698	0.018752
0.019393	0.037521	0.020624	0.024134
0.015747	0.034896	0.016837	0.018468
0.019464	0.032493	0.010446	0.01379
0.017918	0.024927	0.005691	0.011692
0.016811	0.019656	0.014968	0.015834
0.016976	0.017748	0.015462	0.024537
0.014247	0.013508	0.014453	0.02593
0.011083	0.020714	0.012045	0.027747
0.015619	0.032145	0.010529	0.022371
0.016376	0.032502	0.010357	0.017026
0.020245	0.033379	0.01247	0.022554
0.024591	0.036338	0.016368	0.020088
0.015519	0.036977	0.019496	0.02753
0.01661	0.037524	0.01836	0.024815
0.019968	0.034495	0.017318	0.021249
0.015267	0.035041	0.009923	0.016721
0.016087	0.031003	0.005364	0.014803
0.014101	0.039179	0.01321	0.012562
0.012387	0.037831	0.013438	0.018231
0.011063	0.027393	0.010705	0.024683
0.015978	0.031238	0.012472	0.026338
0.01006	0.023237	0.008889	0.030466
0.00534	0.016819	0.015096	0.03188
0.005898	0.013832	0.011409	0.026546
0.014808	0.013664	0.012697	0.020624
0.021097	0.014447	0.014582	0.029447
0.016788	0.022358	0.018505	0.019243
0.017029	0.022334	0.017702	0.019138
0.01745	0.027108	0.01686	0.01717
0.016602	0.028871	0.013069	0.014769
0.019919	0.029396	0.011297	0.020663
0.014084	0.029515	0.005634	0.034249
0.023043	0.025385	0.011064	0.017512
0.021596	0.02116	0.012567	0.018543
0.018305	0.032171	0.012059	0.022386
0.020502	0.027246	0.010104	0.023722
0.015573	0.022603	0.010059	0.0252
0.01815	0.022548	0.015395	0.020319
0.01843	0.019596	0.010837	0.017704
0.022261	0.02651	0.008651	0.015756
0.023726	0.019251	0.011971	0.020279
0.021325	0.015645	0.014473	0.019197
0.01264	0.017373	0.015546	0.014994
0.015398	0.022093	0.016111	0.012391
0.013258	0.02381	0.015318	0.016662
0.01566	0.025667	0.016521	0.025126
0.027146	0.02832	0.013368	0.035325
0.019423	0.027683	0.016215	0.038128
0.016553	0.031937	0.010063	0.029326
0.017173	0.032406	0.013749	0.02805
0.019702	0.025045	0.015854	0.028111
0.018474	0.022864	0.017877	0.024832
0.010673	0.02805	0.016904	0.018692
0.008758	0.026095	0.012788	0.016735
0.008654	0.030677	0.013322	0.01902
0.010174	0.026824	0.017313	0.014439
0.014993	0.028658	0.017432	0.012003
0.011966	0.023842	0.016817	0.013162
0.020783	0.016746	0.009112	0.013667
0.012626	0.012092	0.010954	0.019824
0.017622	0.020652	0.010682	0.020211
0.012004	0.023408	0.016362	0.019356
0.013233	0.025881	0.017633	0.023007
0.012119	0.035131	0.015684	0.022319
0.020432	0.029946	0.012751	0.019632
0.027724	0.027694	0.016122	0.033075
0.021367	0.032596	0.014646	0.024268
0.014565	0.032161	0.014374	0.025886
0.018018	0.034812	0.017133	0.013883
0.010598	0.02901	0.014289	0.009914
0.014572	0.034133	0.016523	0.010274
0.00923	0.031173	0.01528	0.009731
0.010861	0.037486	0.017707	0.013779
0.009882	0.035606	0.017498	0.014195
0.015402	0.023404	0.016377	0.026147
0.017028	0.019196	0.015153	0.034742
0.018786	0.020585	0.014703	0.032154
0.01952	0.025522	0.01684	0.021923
0.022067	0.029935	0.011978	0.030571
0.024075	0.027009	0.014663	0.028707
0.023044	0.032486	0.012312	0.021975
0.024108	0.021755	0.012398	0.020213
0.023667	0.021579	0.013361	0.015999
0.022457	0.023655	0.016072	0.019682
0.011388	0.024303	0.017138	0.014999
0.013615	0.029051	0.018435	0.008707
0.01665	0.022536	0.019631	0.009951
0.011581	0.028257	0.01814	0.017852
0.013335	0.034227	0.019427	0.015086
0.014249	0.030831	0.019065	0.020084
0.011563	0.023442	0.017147	0.014691
0.021217	0.021739	0.019226	0.017487
0.025223	0.019986	0.01646	0.03475
0.014534	0.021363	0.017344	0.035229
0.01924	0.022972	0.015936	0.023907
0.023309	0.029582	0.012275	0.025775
0.021424	0.022258	0.020284	0.025375
0.022217	0.0289	0.018162	0.023462
0.018275	0.035929	0.012587	0.012748
0.013822	0.026061	0.010557	0.008575
0.012273	0.030912	0.00871	0.012891
0.013156	0.03112	0.01005	0.009458
0.013878	0.029358	0.00989	0.015176
0.013477	0.030998	0.013782	0.012983
0.016743	0.025016	0.014934	0.020703
0.015374	0.029742	0.016135	0.030432
0.01762	0.023012	0.0157	0.033589
0.021458	0.016709	0.014833	0.024296
0.021696	0.017867	0.020167	0.029263
0.028727	0.008261	0.017322	0.0268
0.019568	0.013245	0.018888	0.027692
0.01909	0.023758	0.021318	0.023204
0.016317	0.02145	0.020609	0.014421
0.018428	0.02415	0.019264	0.012466
0.015324	0.02181	0.017168	0.014735
0.011162	0.023601	0.020157	0.013775
0.01313	0.022674	0.017695	0.011082
0.01438	0.023876	0.016617	0.009585
0.015552	0.02995	0.015436	0.014884
0.017038	0.032003	0.011192	0.02638
0.019464	0.036599	0.008061	0.028945
0.021448	0.027025	0.00944	0.030417
0.026164	0.030129	0.008014	0.028395
0.026797	0.018635	0.009929	0.029181
0.020723	0.016418	0.007967	0.031824
0.023403	0.008032	0.012403	0.026225
0.022187	0.019014	0.015633	0.025304
0.021061	0.024772	0.017326	0.018699
0.019043	0.03349	0.018394	0.013315
0.018317	0.026509	0.017603	0.0146
0.017308	0.026194	0.018537	0.016015
0.012895	0.022064	0.021619	0.025539
0.016294	0.025382	0.021005	0.028094
0.014347	0.023148	0.024032	0.028762
0.01665	0.023399	0.022528	0.032219
0.021865	0.037146	0.022877	0.03193
0.017696	0.035772	0.018348	0.026032
0.020246	0.031679	0.019632	0.020693
0.01886	0.023026	0.02068	0.014547
0.014786	0.017994	0.017236	0.020179
0.016018	0.013938	0.01583	0.019326
0.012725	0.013367	0.017289	0.024769
0.016398	0.026123	0.015141	0.022833
0.014197	0.031174	0.012409	0.017141
0.015629	0.033627	0.011582	0.022667
0.019039	0.024045	0.010166	0.025489
0.026132	0.025363	0.008809	0.024946
0.021972	0.021714	0.01236	0.023644
0.023388	0.021461	0.013531	0.024882
0.026891	0.023248	0.0148	0.028987
0.02228	0.023487	0.014172	0.03224
0.01939	0.028702	0.017068	0.02726
0.016819	0.029704	0.01597	0.027493
0.016763	0.025512	0.018679	0.020525
0.012953	0.015618	0.021381	0.01383
0.021717	0.016848	0.02214	0.013072
0.016482	0.007812	0.02306	0.020057
0.019066	0.008838	0.021585	0.033363
0.019235	0.012562	0.021131	0.031795
0.020801	0.021532	0.022311	0.032116
0.023407	0.024197	0.022318	0.037402
0.024066	0.025739	0.019004	0.034291
0.018651	0.019069	0.019047	0.033736
0.01783	0.022747	0.019825	0.029638
0.016395	0.026282	0.019276	0.022715
0.01551	0.023815	0.01268	0.023677
0.01582	0.025376	0.013988	0.022388
	0.025171	0.009297	0.021816
	0.028151	0.009952	0.025097
	0.03118	0.009626	0.018665
	0.01997	0.008005	0.02291
	0.015596	0.010219	0.022335
	0.01639	0.013826	0.0281
	0.019261	0.017732	0.031391
	0.007968	0.016796	0.029204
	0.009357	0.021185	0.032162
	0.015655	0.020594	0.033635
	0.020347	0.02039	0.023877
	0.022322	0.025566	0.020086
	0.027041	0.023149	0.016061
	0.023787	0.024631	0.023477
	0.023823	0.018127	0.026453
	0.022359	0.012101	0.035071
	0.020804	0.016931	0.033942
	0.024352	0.018751	0.035776
	0.021474	0.017712	0.029621
	0.013369	0.015909	0.032208
	0.014661	0.016289	0.031027
	0.019419	0.010363	0.017116
	0.014191	0.010417	0.014872
	0.012529	0.013822	0.025278
	0.021645	0.013107	0.027425
	0.028083	0.012353	0.027486
	0.023823	0.012097	0.02427
	0.019521	0.010011	0.024499
	0.020746	0.008792	0.032048
	0.026322	0.007928	0.024137
	0.015026	0.007972	0.030131
	0.016965	0.005608	0.031834
	0.020897	0.010375	0.032992
	0.019339	0.0139	0.029197
	0.017103	0.013891	0.029839
	0.013728	0.016078	0.020024
	0.013966	0.018992	0.023787
	0.026369	0.020724	0.02616
	0.018773	0.021003	0.033523
	0.017425	0.017647	0.034233
	0.021853	0.022035	0.032145
	0.020407	0.021362	0.028621
	0.024849	0.019878	0.026871
	0.020277	0.023874	0.016048
	0.020793	0.020395	0.019879
	0.023289	0.023568	0.021889
	0.019785	0.022429	0.010318
	0.013391	0.02148	0.018786
	0.014159	0.020766	0.018082
	0.021927	0.017583	0.017844
	0.027862	0.006415	0.023892
	0.026093	0.006321	0.022143
	0.029694	0.004998	0.020928
	0.027333	0.010462	0.027319
	0.028218	0.011698	0.023947
	0.020336	0.007733	0.024951
	0.006519	0.007646	0.026333
	0.021552	0.006671	0.024381
	0.02427	0.013091	0.017126
	0.017752	0.00879	0.024659
	0.017758	0.008689	0.031484
	0.021382	0.008227	0.041178
	0.014236	0.007234	0.039757
	0.011238	0.011574	0.038503
	0.022967	0.013442	0.038374
	0.022854	0.017757	0.028189
	0.019335	0.0177	0.027576
	0.017115	0.017389	0.029202
	0.027653	0.014238	0.02016
	0.0173	0.016271	0.016179
	0.017897	0.012982	0.019482
	0.012514	0.016621	0.024396
	0.020306	0.021649	0.020144
	0.022304	0.018494	0.025152
	0.024249	0.023095	0.029602
		0.018447	0.026538
		0.020065	0.02984
		0.023009	0.031789
		0.027352	0.025216
		0.022456	0.020436
		0.019163	0.027842
		0.012284	0.03799
		0.009144	0.036616
		0.013329	0.048031
		0.01461	0.047001
		0.013353	0.041765
		0.008375	0.033762
		0.009938	0.027176
		0.01566	0.025292
		0.01603	0.020467
		0.015801	0.02571
		0.013313	0.028311
		0.012088	0.024064
		0.009997	0.023028
		0.014765	0.032399
		0.017995	0.030905
		0.021994	0.033784
		0.023504	0.03538
		0.020822	0.037233
		0.017577	0.026007
		0.022309	0.019176
		0.012308	0.029223
		0.016926	0.030324
		0.020647	0.029845
		0.015769	0.032679
		0.021007	0.039086
		0.022888	0.031507
		0.019406	0.025171
		0.019967	0.0283
		0.015565	0.02187
		0.018387	0.0265
		0.017046	0.019622
		0.015108	0.020831
		0.010443	0.025567
		0.012169	0.02663
		0.013618	0.026125
		0.012294	0.029841
		0.009467	0.030644
		0.010635	0.024192
		0.017294	0.023417
		0.017662	0.013337
		0.014914	0.016022
		0.0158	0.024447
		0.014135	0.033778
		0.016792	0.037087
		0.016802	0.031057
		0.015782	0.026145
		0.015762	0.029167
		0.018696	0.02692
		0.019771	0.020187
		0.017993	0.01849
		0.015355	0.018605
		0.015362	0.025046
		0.014633	0.027783
		0.021781	0.023967
		0.01679	0.023413
		0.019387	0.017048
		0.020706	0.019006
		0.023972	0.010247
		0.02569	0.014641
		0.019961	0.022588
		0.016686	0.034742
		0.014954	0.04115
		0.013135	0.033928
		0.012845	0.027187
		0.012525	0.028263
		0.011831	0.030509
		0.012122	0.019561
		0.012306	0.020888
		0.012335	0.015987
		0.015526	0.02396
		0.018169	0.022708
		0.014129	0.022482
		0.011796	0.014506
		0.013841	0.019635
		0.0139	0.017678
		0.020659	0.010737
		0.016692	0.017122
		0.017986	0.017894
		0.015004	0.026656
		0.017389	0.036032
		0.013664	0.036459
		0.016432	0.034537
		0.015645	0.028148
		0.016343	0.02348
		0.015424	0.022723
		0.016366	0.021236
		0.018298	0.022253
		0.020522	0.025334
		0.022265	0.021468
		0.016887	0.020109
		0.015817	0.021314
		0.011163	0.012314
		0.008777	0.012576
		0.009625	0.015425
		0.010805	0.020431
		0.011956	0.029856
		0.007513	0.035539
		0.01	0.02839
		0.013651	0.024122
		0.010413	0.01936
		0.008045	0.023481
		0.015266	0.018338
		0.012802	0.019235
		0.012883	0.0198
		0.012212	0.022162
		0.013394	0.018334
		0.011263	0.007665
		0.011964	0.010975
		0.015768	0.012423
		0.016594	0.020779
		0.010987	0.034337
		0.01492	0.035197
		0.018473	0.03415
		0.02005	0.026921
		0.020318	0.020427
		0.020831	0.020601
		0.017476	0.019335
		0.015699	0.022704
		0.02021	0.015207
		0.015722	0.016221
		0.016335	0.01839
		0.017541	0.0078
		0.018026	0.009284
		0.014915	0.009813
		0.013164	0.01735
		0.010338	0.029386
		0.007887	0.031059
		0.007697	0.031789
		0.006322	0.025376
		0.008551	0.023937
		0.01217	0.021151
		0.009529	0.024046
		0.018485	0.019256
		0.014026	0.020186
		0.01181	0.025333
		0.015831	0.019779
		0.01442	0.009354
		0.013895	0.010771
		0.010704	0.011671
		0.014608	0.019195
		0.012463	0.034405
		0.0182	0.040738
		0.017479	0.036162
		0.017527	0.029833
		0.017893	0.024207
		0.023137	0.028175
		0.013779	0.019547
		0.013775	0.017268
		0.016825	0.017561
		0.014645	0.013635
		0.01463	0.009258
		0.013259	0.01329
		0.013732	0.014177
		0.011923	0.024391
		0.012606	0.029055
		0.012721	0.029098
		0.012474	0.033111
		0.006322	0.027745
		0.011296	0.026068
		0.009794	0.023553
		0.006467	0.020738
		0.016308	0.015615
		0.012935	0.017628
		0.008914	0.011149
		0.016762	0.012828
		0.017604	0.016221
		0.013865	0.022985
		0.011927	0.030028
		0.018828	0.037673
		0.018533	0.032743
		0.01918	0.025089
		0.018158	0.022416
		0.016396	0.014403
		0.013891	0.015333
		0.016902	0.01269
		0.018057	0.009639
		0.01522	0.011801
		0.018018	0.012847
		0.016436	0.014659
		0.012698	0.027026
		0.011116	0.028261
		0.012475	0.026856
		0.007774	0.025271
		0.008895	0.024402
		0.010525	0.012801
		0.015781	0.012377
		0.010849	0.016851
		0.010534	0.012165
		0.006547	0.015814
		0.007347	0.023388
		0.006445	0.023037
		0.007986	0.011122
		0.012968	0.010964
		0.014382	0.013776
		0.012293	0.012869
		0.013997	0.010193
		0.020795	0.015016
		0.020253
		0.021916
		0.021249
		0.020427
		0.018771
		0.018063
		0.014974
		0.013723
		0.010956
		0.012904
		0.010168
		0.011223
		0.0078
		0.009745
		0.013694
		0.01373
		0.011236
		0.011631
		0.013068
		0.016598
		0.016742
		0.01353
		0.011151
		0.009395
		0.009804
		0.017536
		0.013782
		0.015987
		0.017988
		0.009442
		0.013048
		0.012484
		0.012285
		0.017224
		0.013803
		0.014163
		0.016189
		0.015276
		0.011475
		0.010135
		0.008881
		0.009891
		0.011982
		0.015312
		0.010212
		0.010759
		0.016483
		0.014656
		0.013971
		0.011523
		0.009449
		0.010167
		0.018068
		0.014062
		0.0187
		0.016652
		0.012651
		0.014059
		0.011568
		0.012153
		0.012227
		0.012753
		0.013553
		0.011001
		0.010159
		0.014912
		0.012423
		0.014057
		0.012691
		0.00656
		0.01041
		0.01124
		0.011319
		0.013773
		0.013738
		0.013707
		0.015634
		0.016808
		0.008553
		0.010703
		0.014577
		0.01039
		0.010181
		0.012893
		0.015338
		0.016546
		0.014945
		0.010378
		0.013218

## Sheet: Figure 6i
	T0_B1	T0_B2	T0_B3	T1_B1	T1_B2	T1_B3
670.07	-0.509531	-0.649698	-0.878023	-0.481663	0.503519	2.01539
626.47	0.538457	-1.18347	-0.938789	1.11428	1.25365	-0.784137
602.47	-0.919938	0.380394	-1.26962	0.662437	1.64592	-0.499191
692.45	1.26181	0.712418	0.987804	-0.987344	-0.987344	-0.987344
894.49	0.764637	0.94998	0.856112	0.168454	-1.36959	-1.36959
747.51	1.02271	0.553866	0.594794	0.449822	-0.737935	-1.88325
846.65	0.698296	0.225406	1.71428	-0.635961	-1.24011	-0.761906
681.59	0.482464	0.975708	1.39752	-0.665678	-0.992612	-1.1974
810.52	1.51358	0.376476	0.362842	-0.144005	-1.82621	-0.28269
788.55	0.393316	0.605982	1.17517	-0.249044	-2.00708	0.0816566
891.64	0.21901	-0.392993	1.83922	-1.14621	-0.95463	0.435603

## Sheet: Figure 6k
B1_D0T0	B1_D5T0	B1_D0T1	B1_D5T1	B2_D0T0	B2_D5T0	B2_D0T1	B2_D5T1	B3_D0T0	B3_D5T0	B3_D0T1	B3_D5T1
0.000239	0	0.000207	0	0.000662	0	0.00021	0	0.000434	0.000197	9.22e-05	0
0	0.000332	0.000594	0	0.00041	0.000329	0.000336	0	0.000651	0.000141	0.000346	0
2.82e-05	0	0.000374	0	0.00067	0.000725	0.00048	0	0.000559	0	0	0
0	0	0.000515	0	0.000849	0.000683	5.29e-05	0	0.000252	0	0	0
0	0	0.000206	0	0.000414	0.000198	0.000371	0	0.000421	5.64e-05	0.000462	0
0.000145	0	0.000113	0	0.001222	0.000226	9.88e-05	0	3.26e-05	0.000299	0.000146	0
0.001217	9.67e-05	0.000473	0	0.000516	0.00045	0.000108	0	0.000242	7.4e-05	0.000228	0
6.44e-05	0	0.000497	0	0.00062	0.000244	0.000314	0	0.000575	9.08e-05	0.000236	0
0	0	0.000311	0	0.000855	0.000157	0.000204	0	0.000161	7.74e-05	0.000528	0
0	0.000216	0.000249	0	0.000204	0.000747	0.0001	0	0.001098	3.46e-05	0.000269	0
0.000151	0.000384	0.000408	0	0.000519	0.000635	0.000176	0	0.000212	0.000304	0	0
0.000436	0.000628	0.000368	0	0.000412	0.000723	0.000483	0	0.000992	0.000306	0.000606	0
0	0	0.000232	0	0.000281	0	0.000191	0	0.000302	0.000487	0.000372	0
0.000268	0	0.000367	0	0.000632	0.000162	0.000172	0	0.000174	0.000451	0.000165	0
0	0	0.00055	0	0.00065	0	0.000199	0	0.000298	0.000218	0	0
0.000256	0.000245	0.000464	0	0.000933	0.000392	4.94e-05	0	0.000288	0.000107	0.000174	0
0	0.000393	0	0	0.000476	0.00029	0.000253	0	0.000522	9.84e-05	0	0
0.000508	0.000767	0.001251	0	0.000748	0.000247	0.000166	0	0.000324	0.000101	0.000232	0
0.00028	0.000856	0.000643	0	0.000222	0.000373	0	0	0.000433	0	9.24e-05	0
0.000476	0.000393	0.000267	0	0.000197	0.000261	0.00033	0	0.001588	3.28e-05	0	0
0.000762	0.00037	0.000121	0	0.000496	0.000378	0	0	0.00039	0.000453	0.000308	0
0	0	8.4e-05	0	0.000754	0.00126	0.000512	0	0.001338	0	8.08e-05	0
0.000433	0.000219	0.000138	0	0.000173	0.000267	0.000216	0	0.000744	0.000914	0.000633	0
0	0	0.000124	0	0.000478	0.000163	0.000146	0	0.0006	0.000513	0.000236	0
0.000338	0	0.000492	0	0.000657	0.000437	0.000138	0	0.000471	0.000748	8.45e-05	0
0.000258	0	0.00052	0	0.000168	0.000388	0.000134	0	0.000535	0.000207	0.000351	0
9.05e-05	0	0.000523	0	0.000581	0.000548	0.000363	0	0.000624	0.000474	0.000226	0
2.51e-05	0.001037	0.000225	0	0.000639	0	0.000132	0	0.000443	5.73e-05	0.000136	0
0	0.000667	0.000131	0	0.000242	0.000617	0.000281	0	0.000743	8.33e-05	0.000274	0
0.000352	0	0.000318	0	0.000386	0	0.000289	0	0.000262	0	0.000119	0
0.00016	0	0.000224	0	0.000566	0.00033	0.000121	0	0.000576	0.00024	0.000147	0
0	0	0.000424	0	0.000898	0.000234	0.000223	0	0.000267	2.97e-05	0	0
0.000974	0	0.000306	0	0.000767	0	0.000211	0	0.000436	0.000102	8.08e-05	0
0.000402	0	0.000378	0	0.00031	0.000165	0.00022	0	0.000372	0.000246	0.000172	0
0.000483	0.000262	0.00034	0	0.000777	0.000239	0.000281	0	0.000555	0.000535	0.000162	0
0.000438	0	0.000592	0	0.000641	0.000346	0.000323	0	0.000173	0.000794	0.000244	0
0.000331	0	0.000177	0	0.000457	0.000177	0.000335	0	0.000589	0.000822	0.000186	0
0.000884	0	0.000422	0	0.000566	0.000116	0.000269	0	0.000269	0.000965	0.00013	0
0.000306	0.000281	0.000309	0	0.000246	0.000984	0.000142	0	0.000702	0.000433	0.000839	0
0.000226	0	0.000476	0	0.000523	0	0.00042	0	0	0.001	0	0
0.000713	0.000143	0.000275	0	0.000441	0	2.17e-05	0	0.00057	0	0.000318	0
5.27e-05	0.000341	0.000368	0	0.00048	0	0.000137	0	0.000448	0.000374	0.00015	0
0.000227	0.000166	0.000487	0	0.000829	0.00023	0.000316	0	0.000234	0.000167	0.000163	0
0.000112	0.000251	0.000518	0	0.000566	0.000236	8.02e-05	0	0.000841	0.000453	0	0
0	0.00056	0.000328	0	0.000369	0.000418	0.000188	0	0.000538	0.000383	0.000459	0
0	0	0.00046	0	0.000427	0	0.000199	0	0.000182	0	1.93e-05	0
0.000722	0.000504	0.000789	0	0.000653	0.000323	0.000202	0	0.000464	0.000243	9.71e-05	0
0.000251	0	6.42e-05	0	0.000761	0.000292	0.000142	0	0.000574	0	0.000182	0
9.61e-05	0.000254	0.000277	0	0.000407	0.000261	9.43e-05	0	0.000946	0.000303	0.000275	0
0.000251	0	0.000219	0	0.000586	0	0.000362	0	0.000191	0.000309	9.77e-05	0
0.000203	0.000288	0.000394	0	0.000426	0.000306	0.000381	0	0.000694	0.000699	0.000656	0
0.000566	0.000276	0.000429	0	0.000654	0.000426	0.0002	0	0.000498	0.000157	0.000353	0
0.000464	0.000571	0.000572	0	0.000113	0.000602	5.08e-05	0	0.000701	0.00109	0.000272	0
0	0	0.000412	0	0.000792	0.0007	0.000525	0	0	0.001763	0.000234	0
0.000379	0	0.000582	0	0.001073	5.46e-05	0.000218	0	0.000598	0.000599	0.000276	0
0.000373	0.000397	0.000767	0	0.000462	0.000186	0.000206	0	0.000412	0.000375	0.000121	0
0	0	0.000227	0	0.000395	0.000225	0.000101	0	0.000112	0.000123	0.000256	0
0	0	0.000396	0	0.000618	0.000419	6.76e-05	0	0.000711	0.000194	3.34e-05	0
0	0.000511	0.000682	0	0.000664	0	0.000126	0	0.000279	0.000879	0.000461	0
0	0	0.000182	0	0.000188	0.001167	0.000187	0	0.000504	0	0.000305	0
0.000539	0.000474	0.000974	0	0.000534	0.000772	0.000108	0	0.001728	0	0.000486	0
0.000127	0	0.000336	0	0.000308	0.000444	0.000172	0	0.000663	0.000918	0.000323	0
0.000116	0	0.000555	0	0.000292	7.43e-05	0.000161	0	0.000292	0	0	0
0	0	0.000537	0	0.000376	0.000487	0.000434	0	0.000649	0.000435	0.000288	0
0.00045	0	0.000521	0	0.00022	0.000354	0.000143	0	0.000517	0.00025	0.000412	0
0.000155	0.000907	0.000403	0	0.000356	0.000531	0.00016	0	0.001184	0.000153	8.7e-05	0
0.000347	0	0	0	0.000591	0.000342	0.000107	0	0.000767	0.000314	0.000424	0
0.000337	0	0	0	0.000538	0.000496	2.38e-05	0	0.000705	0.000112	0.000658	0
0.000374	0.001008	0.000923	0	0.000674	0.000282	3.87e-05	0	0.000568	0.000128	0.0004	0
0	0.000406	0.000363	0	0.000508	0.000126	0.000225	0	0.00049	0.000155	0.000557	0
0.000699	0.000121	0.000552	0	0.000745	0.000253	0.000521	0	0.000239	0.000388	0.0007	0
0	0	0.000697	0	0.000812	0.000133	7.03e-05	0	0	0.001149	0.000808	0
8.69e-05	0.001077	0.000271	0	0.000671	0.000144	3.42e-05	0	0.000215	0.000514	0.000205	0
0.000747	0.000497	0.000466	0	0.000275	7.84e-05	0.000345	0	0.000288	0.000553	0.000287	0
0	0.000276	0	0	0.000145	0	0.000291	0	0.000465	0.00062	0.000254	0
0.000182	0	0	0	0	9.32e-05	8.1e-05	0	0.000462	0.000677	0.000185	0
0	0.000139	0.000403	0	0.00026	7.38e-05	0.000423	0	0.000493	0.000542	8.87e-05	0
8.87e-05	0	0.000519	0	0.000292	0.000201	0.000492	0	0.00055	0.00017	0.000323	0
0.000239	0.000892	0.000677	0	0.000329	0.000196	0.00035	0	0.000402	0.000573	0.000136	0
0.000321	0.000742	0.000595	0	0.000801	0.000288	0.000206	0	0.000907	0	0.000167	0
0.000588	0	0.000372	0	0.00038	0.000339	0.000107	0	0.000137	0	0.000369	0
0.000422	0	0.000401	0	0.000555	0.000352	0.00025	0	0.000527	0.000563	7.52e-05	0
9.3e-05	0.00132	5.57e-05	0	0.000876	6.29e-05	0	0	0.000847	0.00136	0.000348	0
0.000367	0	0.000597	0	0.000348	0.000277	0.000251	0	0.000469	0.000241	0.000585	0
0.000484	0.00095	0.000477	0	0.000169	0.000293	0.000107	0	0.000243	0.000285	8.32e-05	0
0.000661	0.000765	0.00013	0	0.000594	0.000694	0.000204	0	0.000505	0.000563	0.000202	0
0.000654	0	0.000364	0	0	0	0.000272	0	0.001005	0	0.000139	0
0.00015	5.92e-05	0.002151	0	0.000173	0.000447	1.86e-05	0	0.000472	0.000592	0.000412	0
0.000644	4.47e-05	0.000536	0	0.000523	0.000206	0.000285	0	0.000665	0	0	0
0.000431	0.000546	0.000988	0	0.000825	0.001106	5.43e-05	0	0.000643	0.000165	0.000105	0
0.000128	0.000141	0.000877	0	0.000267	2.4e-05	0.000267	0	0.000488	0.000256	0.000344	0
0.000231	0.000788	0.000412	0	0.000332	0.000373	0.000175	0	0.000361	0.000781	0.000581	0
0.0004	0.000725	0.000898	0	0.000433	0.00043	0.000122	0	0.000736	0.000569	0.00065	0
0	0	0.000187	0	0.000513	0.000374	0.000137	0	0.000177	0	0.000637	0
0.000595	0.000243	0.00034	0	0.000481	0.00043	0.000123	0	0.000562	0.000242	0.001181	0
0.000491	0.000232	0.000134	0	0.000515	0.000724	0.000223	0	0.000828	0.000852	0.000428	0
0	0.000197	0.00022	0	0.000664	0.000288	0.000182	0	0.000489	0	0	0
0.000226	0	0	0	0.000757	0.000324	4.15e-05	0	0.000351	0.000404	3.03e-05	0
0.000189	0.000261	0.001327	0	0.000965	0.000492	0.000203	0	0.000627	0.000331	0.000219	0
0.000149	0.000208	0.000377	0	0.000117	0.000117	0.000157	0	0.00097	0.000597	0.0005	0
0.000246	0	0.0008	0	0.000658	0.000757	0.000135	0	0.000678	0.001326	0.000355	0
0.000602	0.000862	0.000397	0	0.000219	0.000627	0.000142	0	0.000773	0.000257	0.000203	0
0.000616	7.4e-05	0.000325	0	0.000466	0.001378	0.000542	0	0.000441	0	0.000393	0
0.000189	0	0.001006	0	0.000269	0.000199	6.81e-05	0	0.000374	0.000489	0.000247	0
0.00023	0	0.000399	0	0.000473	0.000187	0.000103	0	0.000586	0.00031	0.000475	0
0	0.000197	0.000278	0	0.0006	0.000661	1.29e-05	0	0.000482	0.000331	0.000386	0
0.000174	0.000484	0.000287	0	0.000842	0.000764	0.000114	0	0.000735	0.000601	0.000338	0
0.000406	0.000246	0.000456	0	0.000461	0.000241	3.71e-05	0	0.000228	0	0.000366	0
0.000408	0.00019	0.000287	0	0.000493	0.000402	2.04e-05	0	0	0.00025	0.00055	0
0	9.76e-05	0.000445	0	0.000783	0	9.22e-05	0	0.000497	0	0.00015	0
0.000245	0.000226	0.000219	0	0.001154	3.9e-05	0.000123	0	0.000465	0.00092	0.000198	0
0.000359	0.000591	0.000421	0	0.00143	0.000101	0.000149	0	0	0	0.000323	0
0.000484	0.000442	0.000502	0	0.001015	0.000641	0.000181	0	0.000153	0.000613	0.000422	0
0.000211	0.000768	0.001038	0	0.000628	0.000566	0.00019	0	0.000759	0.000759	7.71e-05	0
0.000358	0.000299	0.000804	0	0.000149	0.000582	0.000308	0	0.000119	4.7e-05	0.000104	0
9.72e-05	0.000223	0.000463	0	0.000248	0.000718	9.84e-05	0	0.000487	0	0.000585	0
0.000517	0.000175	0.000606	0	0.000408	0	0.000258	0	0.000309	0.000615	0.000155	0
0.00014	0	0.000321	0	0.000223	0	0.000395	0	0.000249	0	0.000446	0
0.000126	0.000165	0.000544	0	0.00095	0.000305	0.000242	0	0.000709	0.000662	0.000233	0
0.000759	0.00019	0.000862	0	0.000323	0.000182	0.000392	0	0	0	0.000553	0
0	0.000344	0.0003	0	0.000688	0.000325	8.89e-05	0	0.001049	0.000258	0.000205	0
0	0	7.58e-05	0	0.000392	0.000285	0.000372	0	0.000503	0	0.000475	0
0.000213	5.32e-05	0.000281	0	0.000763	0.000599	4.49e-05	0	0.000409	0.000422	0.000332	0
7.21e-05	0	0.000134	0	0.001526	0.000476	0	0	0.000516	0.000821	0.000241	0
0.000397	0.000526	0.000941	0	0.00081	0.000359	0.000418	0	0.000586	0.000256	0.000718	0
0.000425	0.00031	0.000311	0	0.000373	0.000363	6.2e-05	0	0.000339	0.000318	0.00039	0
0.000924	0.000281	0.000342	0	0.000355	0.000327	6.15e-05	0	0.000937	0.000506	0.000214	0
0	0.000138	0.000241	0	0.000309	0.000156	0.00016	0	0.000448	0.000437	0.000159	0
0	0.000654	0.000452	0	0.000177	0.000519	0.000178	0	0.000297	0.000124	0.000591	0
0.001305	0.000219	0.000241	0	0.000818	0.000676	4.87e-05	0	0.000323	6.61e-05	0.000781	0
0.000862	0.000185	0	0	0.000859	0.000291	7.12e-05	0	0.000669	0.000973	0.000345	0
0.000382	0	0.000444	0	0.000279	0	5.38e-05	0	0.000177	0.000572	0.000127	0
0.000333	0.000356	0.001031	0	0.00041	0.000353	0.000123	0	0.000722	0.000275	0.000158	0
0	0.000491	7.81e-05	0	0.000302	0.000546	0.000265	0	0.001097	0.000914	8.8e-05	0
0.001179	0.000179	7.29e-05	0	0.000314	0.000352	0.00022	0	0.000297	0.00061	0.00054	0
0.000415	0.000451	0.00037	0	0.000555	0.000305	0.000514	0	0.000389	0	0.00014	0
0.000302	0	0.000468	0	0.000907	0.000499	0.000436	0	0.000578	0.00045	0.000211	0
0.000641	0.000157	0.000976	0	0.000371	0.000154	0.000397	0	0.0005	0.000345	3.33e-05	0
0.000341	0	0.000518	0	0.000757	0.001313	0.000117	0	0.000207	0	0.000223	0
0	0.000314	0.000626	0	0.000834	0.000756	0.000158	0	0.000709	0.000523	0.000197	0
0	0	0.000879	0	0.000595	0.000519	0.00019	0	0.001024	0.000666	0.000195	0
0.000587	0	0.0004	0	6.65e-05	0.000431	0.000103	0	0.000785	0	0.000181	0
0.000401	0	3.81e-05	0	0.000304	0.00024	0.00014	0	0.000624	0.000307	0.00058	0
0.00064	0	0	0	0.000581	0.001154	0.000127	0	0.000158	9.16e-05	0.001381	0
0.000586	0	0.000694	0		0.000217	0.000256	0	0.000607	0.000279	0.000144	0
0.000183	0.000281	4.88e-05	0		0.000369	0.000267	0	0.000409	0	0.000424	0
0.00025	0.000426	0.000671	0		0.000564	0.000321	0	0.000463	0.000573	8.34e-05	0
0.000134	0.000506	0.000412	0		8.53e-05	0.00014	0	0.000304	0.000419	0.000474	0
0.000339	0.000318	0.000423	0		0.000145	0.000174	0	0.000173	0	0.000198	0
0	0	0.000298	0		0.000134	0.000196	0	0.000155	0.000461	0.000221	0
0.000504	0.00047	7.84e-05	0		0	0.000213	0	0.000577	0	0	0
0	0.0004	0.000325	0		0.000103	7.96e-05	0	0.0004	0.000223	0.00042	0
0.000291	0.00042	0.000449	0		0.000429	3.17e-05	0	0.000332	0.000602	0.000851	0
0.00044	0	0.000627	0		0.000404	9.27e-05	0	0.000749	0.00024	0.000192	0
0.000472	0.000521	0.000645	0		0.000119	0.000205	0	0.00029	0.000687	0.00037	0
7.03e-05	0	0.00043	0		0.000121	5.32e-05	0	0.00032	0	0.000104	0
0.000186	0.00101	0.000521	0		0.001072	0.000164	0	0.000492	0.000228	9.76e-05	0
0	0.000525	0.000648	0		0.000384	0.000192	0	0.000452	0.000538	0.000277	0
8.54e-05	0.000421	0.0008	0		0.000564	0.000473	0	0.000235	0.000604	0.000349	0
0.000596	0.000468	0.000193	0		0.000828	0.000225	0	0.00036	0.001316	7.99e-05	0
0	0	0.000714	0		0.000666	0.0005	0	9.03e-05	0.000749	0.000166	0
0	0.000844	0	0		0.000257	0.000324	0	0.000508	0.000155	0.000308	0
0.000594	0.000242	0.000166	0		0.000186	0.000143	0	0.000297	0.000207	0.000426	0
0.000531	0.000235	0.00162	0		0	0.00027	0	0.00059	0	0.000218	0
0.000135	0.000452	0.000469	0		0.000141	9.41e-06	0	0.000572	0.000439	0.000306	0
0.000194	0	0.000184	0		0.00037	9.29e-05	0	0.000216	0.000228	0.000229	0
0.000293	0.000323	0.000417	0		0.000346	0.000266	0	0	0.000405	0.000118	0
0	0	0.000126	0		0.000312	9.47e-05	0	0.000872	0.000141	4.99e-05	0
0.000409	0	0.000581	0		0.000127	0.000597	0	0.000557	0.000558	0.000215	0
0.000545	0.000438	0.000491	0		0.000573	0.001343	0	0.0004	0.000624	9.69e-05	0
0.000793	0.000199	0.001133	0		0.000141	0.000257	0	0.000364	0	0.000275	0
0	0	0.001263	0		0.000245	0.000265	0	0.000325	0.000207	0.000254	0
0.000118	0.000573	0.001033	0		7.33e-05	0.000202	0	0.00078	0	0.000715	0
0.000319	0.000433	0.000888	0		5.5e-05	0.000175	0	2.08e-05	0.000151	0.000333	0
0.001355	0.00027	0.00031	0		0.000484	5.18e-05	0	0.000399	0.000161	0	0
0.000506	0.000164	0.000337	0		0.000677	0.000185	0	0.000444	0.000114	0.000598	0
0.000848	0.000156	0.0003	0		0.000173	0.000168	0	0	0	0.000109	0
0.000745	0.000247	0.000554	0		0.000615	0.000412	0	0	0.00042	0.000123	0
0.000729	0	0.000316	0		0.000856	0.00028	0	0.00059	0.000126	0	0
6.64e-05	0.00015	0.001296	0		0.000203	9.44e-05	0	0.0004	0.001047	0.000246	0
0.000413	0	0.000726	0		0.001073	9.69e-05	0	0.00014	5.02e-05	4.71e-05	0
0	0.000391	0.00024	0		0.000221	0.000182	0	0.000122	0.000324	0.000725	0
0.000839	0	0.000472	0		0.00049	0	0	0.000336	0	0.00015	0
0	0.000526	0.000445	0		0	0.000184	0	0.000353	0.000485	8.68e-05	0
0.000424	0.000295	8.83e-05	0		0.000219	0.00043	0	0.000372	0	0.000456	0
0.00011	0	0.000843	0		0.000162	0.000122	0	0.001081	0.000626	0.00013	0
0.000431	0.000756	0.000449	0		0.000292	0.000172	0	0.000607	0	0.000141	0
0.000358	0.001221	0.00038	0		0.000373	0.000246	0	0.000572	0.001105	0.000232	0
0	0	0.000771	0		0.000136	0.000233	0	3.39e-05	0.000432	0	0
9.76e-05	0.000908	0.000234	0		0.000415	7.82e-05	0	0.000275	0.000795	0.000282	0
0.000411	0	0.000693	0		0.0002	0.000354	0	0.00054	9.15e-05	0.000389	0
0.000656	0	0.000594	0		0.000657	0.000487	0	0.000266	0.000417	0.000414	0
0.00097	0.000238	0.00054	0		0.000928	0.00042	0	0.000754	0.000615	0.000265	0
0.000232	0	0.000853	0		0.000125	0.000432	0	6.7e-05	0.000206	0.00021	0
0	0.000146	0.001128	0		2.17e-05	0.000597	0	0.000246	0.000502	0.000903	0
0.000587	0.000612	0.000496	0		0.000432	0.000947	0	0.000559	0.000653	0.000126	0
0.000437	0.000211	0.000383	0		0.000192	7.26e-05	0	0.000698	0.000153	0.000467	0
0.000576	5.94e-05	0.000964	0		0.000294	8.84e-05	0	0.00024	0.000154	0.000476	0
0	4.95e-05	0.000486	0		0.000489	0.000122	0	0.000353	0.000627	0.000173	0
0.000505	0.000402	0.000941	0		0.000445	0.000139	0	0.000105	0	0.000726	0
0.000277	0.000947	0.00038	0		0.000285	0.000216	0	0.000404	0.000833	0.000233	0
0.000211	0	0.000862	0		0.000184	0.000151	0	0.000679	0.000492	0.000612	0
0.000233	0	0.00022	0		0.000795	0.000196	0	0.000287	0.001286	0.00029	0
0	0	0.000325	0		0	9.66e-05	0	0	0.000867	0.000346	0
0	0.000126	5e-05	0		0.000447	0.000287	0	0.000339	0	0.000275	0
0	0.000705	0.000451	0		0.000132	0.000245	0	0.000325	0.000501	0.000103	0
0.000437	0	0.000479	0		0.000136	0.000144	0	0.000385	0.000156	0	0
0.000749	0.000364	0.000598	0		2.35e-05	5.91e-05	0	0.000518	0.000779	0.000487	0
0.000237	0.000561	0.000319	0		0.000374	0.000114	0	0.000825	0.000173	0.000326	0
0.000383	0.000786	0.00036	0		0.00028	4.22e-05	0	0.000282	0.000977	0.000392	0
0.000884	0.000259	0.000303	0		0.000487	0.000332	0	0.000998	0.001126	0	0
0	0	0.000404	0		0.000376	6.05e-05	0	0.000122	0	0.00058	0
0.000216	0.000238	0.000625	0		0.000136	0.000215	0	0.000401	0.000304	0.000266	0
0	0	0.000642	0		8.38e-05	0.000304	0	0.000276	0.000451	0.000275	0
0.000169	0.000672	0.00086	0		0.000259	0.000161	0	0.000418	0.000582	4.47e-05	0
0.000352	0	0.000431	0		0	5.67e-05	0	0.000409	0.000394	0.000182	0
0.000342	0.001195	0.001237	0		0.000413	0.000806	0	0.000373	0.000566	8.62e-05	0
0.000148	0	0.001139	0		0.00057	0.000756	0	0.000447	0.000179	0	0
0.000199	0.000128	0.000521	0		0.000561	0.000281	0	0.000267	0.00026	0.000355	0
0.000245	0.000546	0.000694	0		5.02e-05	0.000741	0	0.000174	0.000114	0.000201	0
6.41e-05	0.000634	5.22e-05	0		0.000191	0.000215	0	0.00014	8.25e-05	0.000326	0
0.000238	0.000151	0.00054	0		0.000461	7.33e-05	0	0.000647	0.000319	0.000276	0
0.000248	0.000679	0.000212	0		0.000169	0.000193	0	0.000598	0.000845	0.000104	0
0.00031	0.00042	0.000765	0		0.000604	0.00028	0	0.000278	0.000447	9.48e-05	0
0.000584	0.000229	0.000249	0		0.000758	0.000118	0	0.000162	0.000747	0	0
0.000494	0.00026	0.000455	0		0.000286	0.000165	0	0.00038	0.000301	0.000142	0
0.000249	0.000362	0.000116	0		0.000301	0.000282	0	0	0.000464	7.64e-05	0
0	0.000432	0.000339	0		0.000446	8.71e-05	0	0.000601	0.000921	0.0002	0
0.000557	0.00012	0.000397	0		0.000638	0.000124	0	0	0.000387	0.000301	0
0.000203	0.000713	0.000563	0		0.000281	0.00022	0	0.000233	0.000633	0.000292	0
0.001012	0	0.000603	0		8.38e-05	0	0	0.000398	0	0.000521	0
0.000366	0	0.000478	0		0.000101	0	0	2.77e-05	0.000493	0.000303	0
0	0.000637	0.000652	0		0.000492	3.16e-05	0	0.00017	0.000745	0.000144	0
0	0	0.000253	0		0	0.000182	0	0.000162	0.000467	0.000255	0
0.00028	0	0.000554	0		0.000458	0.000107	0	0.000607	0.000433	0.00074	0
0	0.001407	0.000558	0		0.000895	3.92e-05	0	0.000402	0.000136	0.000694	0
0	0.000245	0.000821	0			0.000361	0	0.000377	0.000462	0.000123	0
0.000409	0.000215	0.000481	0			0.000477	0	0.0002	0	0.000296	0
0.000185	0.000488	0.000872	0			0.000553	0	0.000166	0.00031	0.000136	0
0.000516	0.000212	2.07e-05	0			0.000301	0	0.000407	0.001103	0.000407	0
8.09e-05	0.00031	0.000185	0			0.000802	0	0.000561	0.000121	0.000494	0
0.000411	0.000996	0.000711	0			0.000704	0	0.000346	0.000206	0.000421	0
0.000398	0.000217	0.000662	0			7.17e-05	0	0.000918	6.88e-05	0.000177	0
8.25e-05	0.000294	0.000374	0			9.06e-05	0	0.000623	0.000144	0.000419	0
0.000111	0.000117	0.000743	0			0.00031	0	0.000258	0.000357	8.82e-05	0
0.000616	0.00075	0.000387	0			0.000202	0	0.000546	0.000186	3.54e-05	0
0.000774	0.000614	0.00041	0			0.00026	0	0.00067	0.000163	0.000273	0
0.00016	0.000402	0.000159	0			0.000208	0	0.000436	0.00036	0.000364	0
0	0	0.000903	0			4.96e-05	0	0.000525	0.000496	9.96e-05	0
0.000279	0.000119	0.000915	0			0.000427	0	0.000554	0.000141	0.000105	0
0.000111	0	0.000212	0			0.00033	0	0.000217	0.000197	0.001507	0
0.000365	0.000197	0.000358	0			7.93e-05	0	0.000334	0.000857	8e-05	0
0.000332	0.000279	0.000322	0			0.000252		0.000218	0	0.000308	0
0.000102	0.00018	0.00046	0			0.000252		0.00089	0	0.000517	0
0.000568	0.000492	0.000345	0			5.93e-05		0.000615	0.000652	0.000133	0
0.001075	6.68e-05	0.000361	0			0.00014		0.000508	0.000127	0.000342	0
0	0.000347	0.000876	0			0.000134		0.000483	0.000317	0.000201	0
0.000395	0.000277	0.00048	0			0.000412		0.00016	0.000291	0.00094	0
0.000261	0.000306	0.000673	0			0.000304		0.000372	0.000251	0.001002	0
0.000291	0.000794	0.000548	0			9.13e-05		0.000374	0.000262	0.00018	0
0.000672	0.000147	0.000225	0			0.00054		0.00069	0.00041	0.000349	0
0.000151	0.000483	0.00096	0			0.000252		0.000303	0.000213	0.000525	0
0	0.000769	0.000302	0			0.000445		0.000902	0.000607	0.000436	0
0.000775	0.000532	0.000582	0			0.000385		0.000333	0.000764	0.000197	0
9.56e-05	0.00049	0.000364	0			0.000364		0.000471	0	0.000265	0
0.000155	0	0.000138	0			0.000615		0.000302	0	0.000421	0
0.000415	0	0.000556	0			2.01e-05		0.000203	0	0.000301	0
0.000854	0.000334	0.00046	0			0.000114		0.000294	0.000143	0.000315	0
0	0.000273	0.00078	0			2.52e-05		0.003201	0.000764	0.000275	0
0.000802	0.000426	0.000726	0			0.000261		0.000852	0.000227	0	0
0.000399	0.000331	0.00027	0			0.000105		0.000319	0.000213	0.000221	0
0	0.000279	0.000709	0			9.7e-05		0.000438	0.000826	0.000382	0
0.000445	0.000664	0.000484	0			5.04e-05		9.29e-05	0.000154	0.000483	0
0.00081	0	0.000213	0			0.000438		0.00013	0.001083	9.74e-05	0
0.000407	0	0.000399	0			8.06e-05		0.000409	0	8.02e-05	0
0.001363	0	0.000183	0			0.000202		0.000469	0.000293	0.000333	0
0	0.000113	0.000113	0			0.000344		0.000358	0	0.000459	0
0.000322	0	0.00032	0			0.000644		0.000199	0.000496	0.000241	0
0.000202	0.000321	0.00034	0			0.000361		0.000504	0.000416	0.000263	0
0.000172	0.000395	0.000982	0			0.000366		0.000559	0.000441	0.001211	0
0.000316	0	9.16e-05	0			0.00042		0.00049	0.000101	0.000229	0
0.000193	0.000319	0.000423	0			0.000149		0.001161	0.00019	0.000379
0.000112	0.000869	0.000851	0			0.000246			0.000146	0.000414
0.000166	0.000136	0.000892	0			0.000251			0.000162	0.000223
0.000452	0.000198	0.000782	0			0.000325			0.000105	0.000247
0.000363	0	0.000366	0			0.000161			0.00109	0.001091
0.000712	0	0.000341	0			0.000394			0.00082	7.13e-05
0.00032	0	0	0			0.000344			0.00036	0.000174
	0	0.000902	0			0.000845			0.000818	0.000662
	0	0.000545	0			0.000393			0.000411	0.000354
	0	0.00097	0			0.000728			0.000226	0.000715
	0.00024	0.000335	0			0.000499			0.000447	0.000458
	0.00036	0.000412	0			0.000206			8.57e-05	0.000163
	0.000238	0.000482	0			0.000319			0.000307	0.000206
	0.000444	0.000324	0			0.000126			0.000114	0.00017
	0	0.000241	0			0.000112			0	0.00031
	0.000538	5.85e-05	0			0.000163			0	0.000403
	0.000574	0.000198	0			0.000239			0.000715	0.000464
	0.000573	0.000536	0			0.000555			0.000514	0.000218
	0.000351	0.000416	0			0.00036			0.000451	0.00024
	0	0.000594	0			0.000211			0.000123	0.000683
	0.000339	0.000464	0			0.000171			4.88e-05	0.000262
	0.000291	0.000262	0			0.000198			0.000124	0.000276
	4.92e-05	0.000193	0			0.0002			0.00048	0.000432
	0.000133	0.000727	0			0.000238			0.000713	9.45e-05
	0.00052	0.000553	0			0			0.00039	0.000163
	0.000602	0.000226	0			0.000321			0.000102	0.000357
	0.000392	0.000517	0			0.000148			0.000413	0.000261
	0.000128	0.000756	0			7.19e-05			0.000321	0.001168
	0.000379	0.00025	0			0.00031			0.000265	0.000239
	0.000328	0.000545	0			0.000348			0	0.000408
	0.000113	0.000118	0			0.000598			0.00018	0.000508
	0.000359	0.000667	0			0.000734			0	0.000473
	0.000106	0.000615	0			0.000199			0	0.000583
	0	0.00111	0			0.000277			0.000703	0.000134
	0.000417	0.00056	0			0.000497			7.06e-05	0.000336
	0	0.000536	0			0.000546			0.000404	0.000289
	0.000275	0.000477	0			0.000509			0.000117	0.000336
	0.00016	0.000867	0			0.00063			0.000616	0.000425
	0.000233	0.000573	0			0			0.000318	0.000988
	0.000131	0.000548	0			0.000296			0.00024	0.000122
	1.93e-05	0.000238	0			0.000411			0	0.000373
	0.000252	0.000269	0			0.000135			0.000628	0.000521
	0.000216	0.000228	0			0.000127			0.000489	5.88e-05
	0.001028	0.000434	0			0.000104			0.000365	0.000383
	0	0.00032	0			0.000172			0.000106	0
	0	0.000394	0			0.000174			0.00014	0.000255
	0	0.000702	0			0.00014			0.000287	0.000531
	7.81e-05	0.000526	0			7.43e-05			0.000404	0.000409
	0	0.000291	0			0.000312				0.000214
	0.001067	0.000795	0			0				0.000229
	0	0.000627	0			9.64e-05				0.000441
	0	0.000173	0			0.000694				8.14e-05
	0.000135	0.000335	0			0				0.000258
	2.96e-05	0.000545	0			0.000173				0.000198
	0.0001	0.000451	0			8.86e-05				0.00062
	0.000461	0.000423	0			0.000311				0.00136
	0.000935	0.000312	0			0.000175				0.000273
	0	0.000325	0			0.000386				0.000827
	0.000465	0.000471	0			0.000268				0.000332
	0.000757	0.000916	0			0.000499				0.000304
	0	0	0			0.00015				0.000414
	0.000605	0.000702	0			0.000261				0.000681
	0.000128	0.000413	0			0.000208				0.000461
	0	0.000261	0			0.000457				0
	0.000108	0.001313	0			0.000717				0.000345
	0	0.000584	0			0.000348				0.000177
	0.000382	0.000181	0			0.000274				0.000265
	0.000873	0.000656	0			0.00031				0.000569
	0	0.000709	0			0.000454				0.000405
	7.41e-05	0.000761	0			6.48e-05				0.00018
	0.000251	0.000448	0			0.000548				0.000918
	7.26e-05	0	0			0.000195				0
	0.000196	0.000974	0			0.000256				0.00059
	0.000332	0.000988	0			0.000541				0.000163
	0.001596	0	0			2.14e-05				0.000758
	9.8e-05	0.000562	0			4.49e-05				0.000215
	0.000416	0.00028	0			7.84e-06				0.000563
	0.000914	0.000343	0			0.000472				0.000293
	0.000422	0.000459	0			0.000224				0.000607
	0	0.000194	0			0.000303				0.000191
	6.01e-05	0.00031	0			0.00028				0.000331
	8.23e-05	0	0			0.00013				0.000285
		0.000373	0			0.00016				0.00258
		0.000477	0			0.000161				0.000165
		0.000479	0			0.000292				0.000195
		0.000186	0			0.000336				0
		0.000665	0			0.000319				0.000559
		0.000217	0			0.000105				0.000692
		0.000282	0			0.000464				0.001167
		0.000509	0			0.000401				0.000393
		0.000425	0			0.000326				0.000111
		0.00039	0			0.000296				0.000261
		0.000643	0			0.000283				0.000197
		0.000201	0			0.000675				0.000369
		0.00169	0			0.000816				0.000222
		0.000186	0			0.000498				0.000334
		0.000276	0			0.000516				8.83e-05
		0.000333	0			0.000248				0.00023
		0.000222	0			0.000517				0
		0.000255	0			0.000206				0.000809
		0.000556	0			0.000219				0.000228
		0.000103	0			9.53e-05				0.000463
		0.000593	0			0.000359				0.000456
		0.000236	0			0.00017				0.000226
		0.000424	0			0.000195				0.000552
		0.000421	0			0.000476				0.00036
		0.000454	0			0.000102				0.000376
		0.000545	0			0.000213				0.000293
		0.000183	0			4.8e-05				0.00035
		0.000947	0			5.84e-05				0.000485
		0.00084	0			0.000269				0.000732
		0.000742	0			0.000232				0.000675
		0.000201	0			0.000351				0.000669
		0.000275	0			0.000148				0.000306
		0.000743	0			0.000443				0.000195
		0.00058	0			0.000468				0.000447
		0.00047	0			0.000328				0.000359
		0	0			6.79e-05				3.05e-05
		0.000103	0			0.000563				0.00021
		0.000641	0			0.000331				0.000203
		0.000601	0			0.000788				0.000443
		0.000621	0			0.000632				0.000293
		0.000517	0			0.001573				0.000134
		0.000956	0			0.000477				0.000339
		0.000339	0			0.000156				0.000237
		0.001249	0			0.000285				0.000184
		0.000678	0			0.00018				0.000251
		0.000318	0			0.000113				2.81e-05
		0.000127	0			0				0.000159
		0.000357	0			0.000228				0.000335
		5.2e-05	0			0.000176				0.000494
		0.000154	0			0.000398				0.000369
		0.000667	0			0.00021				0.000311
		0.000199	0			7.65e-05				0.000185
		0.001026	0			0.000116				0.000474
		0.00022	0			0.00037				0.00043
		0.000159	0			0.000103				0.000234
		0.000201	0			0.000495				0.000103
		0.000424	0			0.000267				0.000378
		0.000707	0			0.000255				0.0005
		0.000304	0			0.000124				0.00038
		0.000127	0			0.000523				0.000205
		0.000187	0			0.000193				0.000183
		0.000645	0			0.000459				0.000306
		0.000638	0			0.000361				0.000247
		0.00029	0			0.000816				0.000229
		0.000323	0			0.000809				0.000309
		0.000503	0			0.001772				0.000441
		0.000269	0			0.000545				0.00035
		0.000388	0			0.000598				0.000412
		0.000283	0			4.76e-05				0.000414
		0.000503	0			0.000568				0.000319
		0.000369	0			0.000293				0.000228
		0.000656	0			0.000172				3.64e-05
		0.000509	0			9.56e-05				0.000358
		0.000519	0			0.000406				0.000212
		0.000856	0			2.78e-05				8.13e-05
		0.000171	0			0.000291				0.000219
		0.000206	0			0.000763				0.000347
		0.000386	0			0.000402				0.000157
		0.000786	0			6.91e-05				2.64e-05
		0.000814	0			0.000169				0.000242
		0.000442	0			0.000157				0.000358
		0	0			0.000166				0.000126
		0.00021	0			0.00031				0.000245
		0.000337	0			0.000159				0.000438
		0.000747	0			0.00023				0
		0.000653	0			0.000476				0.00018
		0.000388	0			0.000729				0.000162
		0.00048	0			0.000441				0.000439
		0.000189	0			0.000656				0.000153
		0.000495	0			0.000488				6.73e-05
		0.000331	0			0.000379				0.000119
		0.000516	0			0.000615				0.000312
		0.000151	0			0.000324				5.98e-05
		0.000519	0			0.000217				0.000326
		0.000162	0			0.000402				0.000164
		0.000352	0			0.000117				0.000506
		0.000543	0			9.62e-05				0.000289
		0.000916	0			0.000723				0.000301
		0.000192	0			0				0.000277
		0.000682	0			0.000794				0.000226
		0.000484	0			0.00029				0.000592
		0.000688	0			6.34e-05				0.000249
		0.00014	0			0				0.000334
		0.000368	0			0.000287				0.000377
		0.000175	0			7.68e-05				9.93e-05
		0.00043	0			0.000126				0.000297
		0.000485	0			9.9e-05				0.000711
		0.000442	0			0.000207				0.000167
		0.000841	0			0.000387				0.000584
		0.00026	0			0.000644				0.000103
		0.000224	0			0.000438				0.000106
		0.00013	0			0.000359				8.36e-05
		0.000765	0			0.00085				0.000395
		9.58e-05	0			0.000836				0.000314
		0.000591	0			7.11e-05				0.000344
		0.000312	0			0.000181				0.000208
		0.000186	0			0.000293				5.41e-05
		9.05e-05	0			0.000593				0.000416
		0.000817	0			0.000381				0.000511
		0.000513	0			0.000242				0.000395
		0.000704	0			7.64e-05				0.000357
		0.000157	0			0.000419				0.000262
		0.000579	0			0.000182				0.000245
		0.0006	0			0.000541				0.000439
		0.000622	0			0.000141				0.000247
		0.001129	0			0.00011				0.000437
		0.000446	0			0.000148				0.000256
		0.000332	0			6.28e-05				0.000169
		0.000932	0			6.77e-05				0.000197
		0.000595	0			6.3e-05				0.000155
		0.000811	0			0.000259				0.000179
		0.001526	0			0.000239				0.000291
		0.000297	0			0.000187				0.000647
		0.000698	0			0.000307				0.000205
		0.00021	0			0.000351				0.000143
		0.000943	0			0.00028				0
		0.000839	0			0.000611				7.89e-05
		0.000582	0			0.000655				0.000303
		0	0			0.000265				0.000252
		0.000167	0			0.000452				0.00012
		0.000717	0			0.000356				0.000352
		0.001082	0			0.00057				0.000183
		0	0			0.000495				0.000391
		0.000271	0			0.000332				0.000261
		0.000391	0			0.000203				0.000454
		0.000782	0			7.33e-05				0.000606
		0.000265	0			0.000234				0.000363
		0.00052	0			0				0.000122
		0.000654	0			0.000125				0.000106
		0.000624	0			0.000309				0.000461
		0.00031	0			0.000319				0.000448
		0.001254	0			0.000241				0.000975
		4.2e-05	0			0.000153				8.31e-05
		0	0			0.000173				0.000246
		0.000137	0			0.000198				0.000155
		0.000297	0			0.000396				2.06e-05
		0.001364	0			0.000217				0.000259
		0.00097	0			0.000527				0.000255
		0.000854	0			0.000226				0.000151
		0.000989	0			0.000282				0
		0.000594	0			0.000617				0.000196
		0.000819	0			0.000422				0.000498
		0.000834	0			6.26e-05				8.13e-05
		0.000232	0			0.000523				0.000224
		0.000593	0			0.000125				0.000133
		0.000736	0			0				0.000461
		0.001007	0			0.000166				7.49e-05
		0.000812	0			0.000116				0
		0.00059	0			0.000386				0
		6.64e-05	0			0.000207				0
		0.001296	0			0.000335				2.96e-05
		0.000834	0			0.000209				0.000834
		0.000589	0			0.000418				0.000436
		0.001169	0			0.000424				0.000237
		0.00061	0			9.04e-05				0.000383
		9.29e-05	0			0.000589				0.000232
		0.000641	0			9.4e-05				0.000341
		0.000433	0			9.63e-05				0.000545
		0.000358	0			0.000567				0.000146
		0.000145	0			0.000361				0.000819
		0.00025	0			0.00027				0.000275
		0.000403	0			0.000236				0.000162
		0.000367	0			0.000148				0.000383
		0.000204	0			0.000131				0.000119
		0.000492	0			3.78e-05				7.87e-05
		0.000939	0			0.000164				8.31e-05
		0.000789	0			0.000289				0.000244
		0.000417	0			0.000519				0
		0.000339	0			0.000605				0.000179
		0.000592	0			0.000509				0.000248
		0.000559	0			0.000711				0
		0.000302	0			0.000246				0.000749
		0.000636	0			0.000303				0.000268
		0.000396	0			0.000188				0.000399
		0.000526	0			0.000192				0.000526
		0.000784	0			0.000351				0.000274
		0.000618	0			0.000814				0.000233
		0.001115	0			0.000103				0.000123
		0.000582	0			0.000147				0.000148
		0.000289	0			8.41e-05				0.000402
		0.000264	0			0.000356				0.000466
		0.000474	0			0.000708				0.000171
		0.000404	0			0.000567				0.00011
		0.000565				3.76e-05				0
		0.000283				0.000153				0.000299
		0.000166				8.54e-05				0.00042
		0.000486				0.000261				0.000256
		0.00023				0.000181				0.000184
		0.00016				0.000121				0.000588
		0.000922				0.000555				0.000319
		0.000806				0.00012				0.000783
		0.00097				0.000288				0.000317
		0				0.000398				0.000343
		0.000831				0.000273				0.000246
		0.000641				0.00045				0.000346
		0.00165				9.34e-05				0
		0.000492				0.000255				9.13e-05
		0.000356				6.03e-05				0.000108
		0.000653				0.000364				0.000751
		0.000459				0.000817				0.000355
		0.000953				0.000194				0.000119
		0.000356				0				0.000487
		0.000464				0.000147				0.000191
		0.000674				0.000532				0.000257
		0.000637				0.000435				0.000258
		0.000383				0.000254				0.000387
		0.000643				0.000435				0.000348
		0.000981				0.000395				0
		0.000723				0.00016				0
		0.000383				0.000473				0.000476
		0.000505				0.000185				0
		0.000325				0.000413				0.000298
		0.000253				0.000169				0.000204
		0.000206				0.000463				0.00012
		0.000187				0.000444				7.85e-05
		0.000136				0.000128				0.000511
		0.000448				0.000278				0.000544
		5.66e-05				0.000416				0.000878
		0				0.000392				0.001497
		0.000253				0.000813				0.000608
		1.09e-05				0.000208				0.000611
		0.000168				0.000344				0.000361
		0.000341				0.000403				0.000608
		0.000596				0.000158				0.00023
		0.000395				0.000283				0.000415
		0.000509				0.000251				0
		0.000554				0.000179				0.000619
		0.000337				0.000428				0.000134
		0				0.000373				0
		0.000482				0.000379				0
		0.000432				0.000278				6.55e-05
		0.000159				0.00049				0.000384
		0.000392				0.000424				0.000118
		6.62e-05				0.000256				0.000366
		0.00058				0.000173				0.000326
		0.000352				0.000365				0.000476
		0.000742				0.000857				0.000103
		0.000245				0.000496				0.000225
		0.000755				0.000294				0.00022
		0.000354				0.000344				0
		0.000228				0.000503				0.000542
		0.00015				0.000196				0
		0.001177				7.1e-05				0
		0.000329				0.000192				0.000257
		0.000356				6.4e-05				0.000413
		0.00133				5.68e-05				0.000157
		0.00034				0.000361				0.000166
		0.000802				0.000389				0.000135
		0.000271				0.000167				0.000344
		0				0.000356				0.000195
		0.000596				0.000251				0.000334
		0.001068				0.000338				7.4e-05
		0.000393				0.000378				0.000397
		0.0003				0.000764				4.46e-05
		0.00055				0.000335				7.57e-05
		0.000705				0.000169				0.000314
		0.000347				0.000582				0
		0.000472				0.000154				0.000344
		0.000246				0.000215				0.000314
		0.00026				0.000244				0.000255
		0.000518				0.00013				0
		0.000233				0.000141				0.000123
		0.000664				0				0.000216
		0.000261				0.000784				0.000519
		0.000273				0.000395				9.82e-05
		0.000469				0.00027				0.000199
		0.000463				0.000608				0
		0.001067				0.00023				0.000348
		0.00062				0.000627				0.000126
		0.000887				9.42e-05				0.000442
		0.000511				9.81e-05				0
		0.000535				6.82e-05				0.000108
						7.75e-05				0.000387
						0.000167				0.000217
						0.000668				0.000111
						0.000484				0.000469
						0.000415				0.000404
						0.000482				0
						0.000251				0.000101
						0.000267				4.23e-05
						5.19e-05				0.000268
						0.000246				0.000156
						0.000554				0.000294
						0.000432				0.000137
						0.000504				0.000246
						0.000693				0.000409
						0.000272				0.000273
						0.000455				0.000265
						0.001264				0.000464
						0.000457				0.000237
						0.0005				0.000131
						0.000852				0.000608
										0
										0.000823
										0.000441
										0.000145
										0
										8.32e-05
										0.000347
										0.000395
										0.000134
										0.000391
										0.000267
										0.000174
										9.2e-05
										0
										0.000246
										3.87e-05
										0.000256
										0.000384
										0.000627
										0.000181
										0.00025
										0.00024
										0.000575
										0.000114
										0.000204
										0.000227
										0.000112
										0.000784
										0.000317
										0.000942
										6.53e-05
										0.000423
										0.000362
										0.000495
										0.000368
										0.000134
										0.000614
										0.000435
										5.05e-05
										8.32e-05
										5.64e-05
										0
										0.000368
										3.1e-05
										0.00044
										0.000394
										0.000795
										0.000439
										0.000175
										9.28e-05
										0.000158
										0
										0.000384
										0.000315
										0.000389
										0.00085
										0.001192
										0.000125
										0.000526
										7e-05
										0
										0.000179
										0.000113
										0.000141
										0.000173
										0.00069
										0.000648
										0.000265
										0.00038
										0.000541
										0.000341
										0.000238
										0.00025
										2.73e-05
										0.000597
										0.000892
										0.000528
										0.000261
										0.000346
										0.000294
										0.000262
										0.000159
										0.000716
										0.000503
										0.000215
										0.000666
										0.000681
										0.001165
										0.000203
										0.000706
										0.000178
										0.000183
										0.000772
										0
										0.000456
										0.000468
										0.000328
										0.000371
										0.000745
										0.000417
										0.000602
										0.000616
										0.000401
										0.000319
										0.000479
										0.000925
										0.000859
										0.000288
										0.000499
										0.000926
