# Supplementary material for: Nanoneedles enable spatiotemporal lipidomics of living tissues
Source: Nat Nanotechnol. 2025 Jun 16;20(9):1262–72. doi: 10.1038/s41565-025-01955-8 (PMC12443637; doi:10.1038/s41565-025-01955-8)
Supplement: Supplementary file 8 — Statistical source data. [file 41565_2025_1955_MOESM8_ESM.xlsx]

## Sheet: EDFig 1b-top left
Density (μg/cm2)	700.52 - PE - Flat			700.52 - PE - nNs
0	-5.86114	-1.11301	6.97416	-2.47392	-4.95105	7.42498
0.5	210.252	44.3408	63.6883	-28.4919	-58.2931	-58.8332
1	305.787	358.73	359.035	32.6322	21.8137	50.7427
3	476.054	535.407	451.857	366.582	210.063	237.798

## Sheet: EDFig 1b-top right
Density (μg/cm2)	788.55 - PS - Flat			788.55 - PS - nNs
0	3.06109	0.38008	-3.44117	-9.53311	3.34574	6.18737
0.5	378.036	783.576	997.129	-2.50669	-31.896	-26.1531
1	177.978	372.972	694.957	22.7981	22.7187	29.8594
3	2127.51	2604.62	2699.16	1004.38	889.549	844.28
5	4163.69	3899.89	4504.03	2695.19	2382.8	2284.28
7	4761.06	5229.42	5052.34	3097.84	3035.38	3061.87

## Sheet: EDFig 1b-bottom left
Density (μg/cm2)	834.53 - PS - Flat			834.53 - PS - nNs
0	10.3966	-10.4704	0.0738	5.50667	-5.18403	-0.32263
0.5	190.69	195.871	257.777	-17.7828	-6.67553	-3.76603
1	120.28	200.103	345.546	10.7151	-12.9854	-1.20713
3	799.432	1030.68	1088.84	428.763	393.104	377.551
5	1063.33	890.49	1111.85	762.699	665.071	607.031
7	1286.63	1359.52	1357.98	809.439	870.874	868.309

## Sheet: EDFig 1b-bottom right
Density (μg/cm2)	885.55 - PI - Flat			885.55 - PI - nNs
0	2.54106	-0.71333	-1.82774	0.197717	7.09011	-7.28782
0.5	671.262	276.066	373.383	4.7681	-11.7998	-21.1434
1	492.625	590.032	648.072	158.087	106.749	127.47
3	1074.42	1188.44	1133.69	788.033	707.193	710.167

## Sheet: EDFig 1c
Flat_1_x	nNs_1_y	hexbin_count
8.789e-07	8.789e-07	10992
8.789e-07	1.87492e-05	0
8.789e-07	3.66194e-05	0
8.789e-07	5.44897e-05	0
8.789e-07	7.236e-05	0
8.789e-07	9.02303e-05	0
8.789e-07	0.000108101	0
8.789e-07	0.000125971	0
8.789e-07	0.000143841	0
8.789e-07	0.000161711	0
8.789e-07	0.000179582	0
8.789e-07	0.000197452	0
1.07075e-05	8.789e-07	66
1.07075e-05	1.87492e-05	245
1.07075e-05	3.66194e-05	0
1.07075e-05	5.44897e-05	0
1.07075e-05	7.236e-05	0
1.07075e-05	9.02303e-05	0
1.07075e-05	0.000108101	0
1.07075e-05	0.000125971	0
1.07075e-05	0.000143841	0
1.07075e-05	0.000161711	0
1.07075e-05	0.000179582	0
1.07075e-05	0.000197452	0
2.05362e-05	8.789e-07	0
2.05362e-05	1.87492e-05	515
2.05362e-05	3.66194e-05	21
2.05362e-05	5.44897e-05	0
2.05362e-05	7.236e-05	0
2.05362e-05	9.02303e-05	0
2.05362e-05	0.000108101	0
2.05362e-05	0.000125971	0
2.05362e-05	0.000143841	0
2.05362e-05	0.000161711	0
2.05362e-05	0.000179582	0
2.05362e-05	0.000197452	0
3.03648e-05	8.789e-07	0
3.03648e-05	1.87492e-05	77
3.03648e-05	3.66194e-05	170
3.03648e-05	5.44897e-05	7
3.03648e-05	7.236e-05	0
3.03648e-05	9.02303e-05	0
3.03648e-05	0.000108101	0
3.03648e-05	0.000125971	0
3.03648e-05	0.000143841	0
3.03648e-05	0.000161711	0
3.03648e-05	0.000179582	0
3.03648e-05	0.000197452	0
4.01935e-05	8.789e-07	0
4.01935e-05	1.87492e-05	13
4.01935e-05	3.66194e-05	90
4.01935e-05	5.44897e-05	63
4.01935e-05	7.236e-05	5
4.01935e-05	9.02303e-05	0
4.01935e-05	0.000108101	0
4.01935e-05	0.000125971	0
4.01935e-05	0.000143841	0
4.01935e-05	0.000161711	0
4.01935e-05	0.000179582	0
4.01935e-05	0.000197452	0
5.00222e-05	8.789e-07	0
5.00222e-05	1.87492e-05	5
5.00222e-05	3.66194e-05	13
5.00222e-05	5.44897e-05	65
5.00222e-05	7.236e-05	28
5.00222e-05	9.02303e-05	1
5.00222e-05	0.000108101	0
5.00222e-05	0.000125971	0
5.00222e-05	0.000143841	0
5.00222e-05	0.000161711	0
5.00222e-05	0.000179582	0
5.00222e-05	0.000197452	0
5.98508e-05	8.789e-07	0
5.98508e-05	1.87492e-05	0
5.98508e-05	3.66194e-05	10
5.98508e-05	5.44897e-05	22
5.98508e-05	7.236e-05	30
5.98508e-05	9.02303e-05	10
5.98508e-05	0.000108101	0
5.98508e-05	0.000125971	0
5.98508e-05	0.000143841	0
5.98508e-05	0.000161711	0
5.98508e-05	0.000179582	0
5.98508e-05	0.000197452	0
6.96795e-05	8.789e-07	0
6.96795e-05	1.87492e-05	0
6.96795e-05	3.66194e-05	4
6.96795e-05	5.44897e-05	9
6.96795e-05	7.236e-05	27
6.96795e-05	9.02303e-05	21
6.96795e-05	0.000108101	8
6.96795e-05	0.000125971	3
6.96795e-05	0.000143841	0
6.96795e-05	0.000161711	0
6.96795e-05	0.000179582	0
6.96795e-05	0.000197452	0
7.95081e-05	8.789e-07	0
7.95081e-05	1.87492e-05	0
7.95081e-05	3.66194e-05	2
7.95081e-05	5.44897e-05	2
7.95081e-05	7.236e-05	7
7.95081e-05	9.02303e-05	9
7.95081e-05	0.000108101	16
7.95081e-05	0.000125971	5
7.95081e-05	0.000143841	0
7.95081e-05	0.000161711	0
7.95081e-05	0.000179582	0
7.95081e-05	0.000197452	0
8.93368e-05	8.789e-07	0
8.93368e-05	1.87492e-05	0
8.93368e-05	3.66194e-05	2
8.93368e-05	5.44897e-05	0
8.93368e-05	7.236e-05	8
8.93368e-05	9.02303e-05	10
8.93368e-05	0.000108101	8
8.93368e-05	0.000125971	8
8.93368e-05	0.000143841	1
8.93368e-05	0.000161711	0
8.93368e-05	0.000179582	0
8.93368e-05	0.000197452	0
9.91654e-05	8.789e-07	0
9.91654e-05	1.87492e-05	0
9.91654e-05	3.66194e-05	0
9.91654e-05	5.44897e-05	1
9.91654e-05	7.236e-05	0
9.91654e-05	9.02303e-05	7
9.91654e-05	0.000108101	7
9.91654e-05	0.000125971	7
9.91654e-05	0.000143841	7
9.91654e-05	0.000161711	0
9.91654e-05	0.000179582	0
9.91654e-05	0.000197452	0
0.000108994	8.789e-07	0
0.000108994	1.87492e-05	0
0.000108994	3.66194e-05	0
0.000108994	5.44897e-05	0
0.000108994	7.236e-05	1
0.000108994	9.02303e-05	5
0.000108994	0.000108101	11
0.000108994	0.000125971	2
0.000108994	0.000143841	9
0.000108994	0.000161711	2
0.000108994	0.000179582	1
0.000108994	0.000197452	0
0.000118823	8.789e-07	0
0.000118823	1.87492e-05	0
0.000118823	3.66194e-05	1
0.000118823	5.44897e-05	0
0.000118823	7.236e-05	0
0.000118823	9.02303e-05	3
0.000118823	0.000108101	0
0.000118823	0.000125971	5
0.000118823	0.000143841	5
0.000118823	0.000161711	8
0.000118823	0.000179582	1
0.000118823	0.000197452	1
0.000128651	8.789e-07	0
0.000128651	1.87492e-05	0
0.000128651	3.66194e-05	0
0.000128651	5.44897e-05	0
0.000128651	7.236e-05	2
0.000128651	9.02303e-05	2
0.000128651	0.000108101	0
0.000128651	0.000125971	5
0.000128651	0.000143841	3
0.000128651	0.000161711	5
0.000128651	0.000179582	2
0.000128651	0.000197452	0
0.00013848	8.789e-07	0
0.00013848	1.87492e-05	0
0.00013848	3.66194e-05	0
0.00013848	5.44897e-05	0
0.00013848	7.236e-05	0
0.00013848	9.02303e-05	0
0.00013848	0.000108101	0
0.00013848	0.000125971	2
0.00013848	0.000143841	3
0.00013848	0.000161711	3
0.00013848	0.000179582	3
0.00013848	0.000197452	1
0.000148309	8.789e-07	0
0.000148309	1.87492e-05	0
0.000148309	3.66194e-05	0
0.000148309	5.44897e-05	0
0.000148309	7.236e-05	0
0.000148309	9.02303e-05	1
0.000148309	0.000108101	0
0.000148309	0.000125971	2
0.000148309	0.000143841	2
0.000148309	0.000161711	1
0.000148309	0.000179582	1
0.000148309	0.000197452	0
0.000158137	8.789e-07	0
0.000158137	1.87492e-05	0
0.000158137	3.66194e-05	0
0.000158137	5.44897e-05	0
0.000158137	7.236e-05	0
0.000158137	9.02303e-05	0
0.000158137	0.000108101	0
0.000158137	0.000125971	4
0.000158137	0.000143841	2
0.000158137	0.000161711	0
0.000158137	0.000179582	0
0.000158137	0.000197452	2
0.000167966	8.789e-07	0
0.000167966	1.87492e-05	0
0.000167966	3.66194e-05	0
0.000167966	5.44897e-05	0
0.000167966	7.236e-05	0
0.000167966	9.02303e-05	0
0.000167966	0.000108101	0
0.000167966	0.000125971	0
0.000167966	0.000143841	2
0.000167966	0.000161711	0
0.000167966	0.000179582	0
0.000167966	0.000197452	3
0.000177795	8.789e-07	0
0.000177795	1.87492e-05	0
0.000177795	3.66194e-05	0
0.000177795	5.44897e-05	0
0.000177795	7.236e-05	0
0.000177795	9.02303e-05	0
0.000177795	0.000108101	0
0.000177795	0.000125971	0
0.000177795	0.000143841	0
0.000177795	0.000161711	1
0.000177795	0.000179582	0
0.000177795	0.000197452	3
0.000187623	8.789e-07	0
0.000187623	1.87492e-05	0
0.000187623	3.66194e-05	0
0.000187623	5.44897e-05	0
0.000187623	7.236e-05	0
0.000187623	9.02303e-05	0
0.000187623	0.000108101	1
0.000187623	0.000125971	0
0.000187623	0.000143841	0
0.000187623	0.000161711	0
0.000187623	0.000179582	0
0.000187623	0.000197452	2
0.000197452	8.789e-07	0
0.000197452	1.87492e-05	0
0.000197452	3.66194e-05	0
0.000197452	5.44897e-05	0
0.000197452	7.236e-05	0
0.000197452	9.02303e-05	0
0.000197452	0.000108101	0
0.000197452	0.000125971	0
0.000197452	0.000143841	0
0.000197452	0.000161711	0
0.000197452	0.000179582	0
0.000197452	0.000197452	2
5.7932e-06	9.814e-06	8630
5.7932e-06	2.76843e-05	0
5.7932e-06	4.55546e-05	0
5.7932e-06	6.34249e-05	0
5.7932e-06	8.12952e-05	0
5.7932e-06	9.91654e-05	0
5.7932e-06	0.000117036	0
5.7932e-06	0.000134906	0
5.7932e-06	0.000152776	0
5.7932e-06	0.000170647	0
5.7932e-06	0.000188517	0
1.56219e-05	9.814e-06	1307
1.56219e-05	2.76843e-05	63
1.56219e-05	4.55546e-05	0
1.56219e-05	6.34249e-05	0
1.56219e-05	8.12952e-05	0
1.56219e-05	9.91654e-05	0
1.56219e-05	0.000117036	0
1.56219e-05	0.000134906	0
1.56219e-05	0.000152776	0
1.56219e-05	0.000170647	0
1.56219e-05	0.000188517	0
2.54505e-05	9.814e-06	42
2.54505e-05	2.76843e-05	318
2.54505e-05	4.55546e-05	18
2.54505e-05	6.34249e-05	0
2.54505e-05	8.12952e-05	0
2.54505e-05	9.91654e-05	0
2.54505e-05	0.000117036	0
2.54505e-05	0.000134906	0
2.54505e-05	0.000152776	0
2.54505e-05	0.000170647	0
2.54505e-05	0.000188517	0
3.52792e-05	9.814e-06	2
3.52792e-05	2.76843e-05	74
3.52792e-05	4.55546e-05	100
3.52792e-05	6.34249e-05	8
3.52792e-05	8.12952e-05	0
3.52792e-05	9.91654e-05	0
3.52792e-05	0.000117036	0
3.52792e-05	0.000134906	0
3.52792e-05	0.000152776	0
3.52792e-05	0.000170647	0
3.52792e-05	0.000188517	0
4.51078e-05	9.814e-06	0
4.51078e-05	2.76843e-05	14
4.51078e-05	4.55546e-05	57
4.51078e-05	6.34249e-05	30
4.51078e-05	8.12952e-05	2
4.51078e-05	9.91654e-05	0
4.51078e-05	0.000117036	0
4.51078e-05	0.000134906	0
4.51078e-05	0.000152776	0
4.51078e-05	0.000170647	0
4.51078e-05	0.000188517	0
5.49365e-05	9.814e-06	0
5.49365e-05	2.76843e-05	11
5.49365e-05	4.55546e-05	28
5.49365e-05	6.34249e-05	36
5.49365e-05	8.12952e-05	9
5.49365e-05	9.91654e-05	0
5.49365e-05	0.000117036	0
5.49365e-05	0.000134906	0
5.49365e-05	0.000152776	0
5.49365e-05	0.000170647	0
5.49365e-05	0.000188517	0
6.47651e-05	9.814e-06	0
6.47651e-05	2.76843e-05	2
6.47651e-05	4.55546e-05	2
6.47651e-05	6.34249e-05	19
6.47651e-05	8.12952e-05	27
6.47651e-05	9.91654e-05	6
6.47651e-05	0.000117036	0
6.47651e-05	0.000134906	0
6.47651e-05	0.000152776	0
6.47651e-05	0.000170647	0
6.47651e-05	0.000188517	0
7.45938e-05	9.814e-06	0
7.45938e-05	2.76843e-05	2
7.45938e-05	4.55546e-05	2
7.45938e-05	6.34249e-05	11
7.45938e-05	8.12952e-05	17
7.45938e-05	9.91654e-05	13
7.45938e-05	0.000117036	3
7.45938e-05	0.000134906	0
7.45938e-05	0.000152776	0
7.45938e-05	0.000170647	0
7.45938e-05	0.000188517	0
8.44225e-05	9.814e-06	0
8.44225e-05	2.76843e-05	1
8.44225e-05	4.55546e-05	1
8.44225e-05	6.34249e-05	4
8.44225e-05	8.12952e-05	8
8.44225e-05	9.91654e-05	5
8.44225e-05	0.000117036	7
8.44225e-05	0.000134906	2
8.44225e-05	0.000152776	0
8.44225e-05	0.000170647	0
8.44225e-05	0.000188517	0
9.42511e-05	9.814e-06	0
9.42511e-05	2.76843e-05	0
9.42511e-05	4.55546e-05	0
9.42511e-05	6.34249e-05	2
9.42511e-05	8.12952e-05	1
9.42511e-05	9.91654e-05	7
9.42511e-05	0.000117036	8
9.42511e-05	0.000134906	12
9.42511e-05	0.000152776	1
9.42511e-05	0.000170647	0
9.42511e-05	0.000188517	0
0.00010408	9.814e-06	0
0.00010408	2.76843e-05	0
0.00010408	4.55546e-05	2
0.00010408	6.34249e-05	0
0.00010408	8.12952e-05	2
0.00010408	9.91654e-05	4
0.00010408	0.000117036	6
0.00010408	0.000134906	6
0.00010408	0.000152776	5
0.00010408	0.000170647	0
0.00010408	0.000188517	0
0.000113908	9.814e-06	0
0.000113908	2.76843e-05	0
0.000113908	4.55546e-05	0
0.000113908	6.34249e-05	0
0.000113908	8.12952e-05	0
0.000113908	9.91654e-05	1
0.000113908	0.000117036	6
0.000113908	0.000134906	8
0.000113908	0.000152776	6
0.000113908	0.000170647	3
0.000113908	0.000188517	0
0.000123737	9.814e-06	0
0.000123737	2.76843e-05	0
0.000123737	4.55546e-05	2
0.000123737	6.34249e-05	0
0.000123737	8.12952e-05	0
0.000123737	9.91654e-05	5
0.000123737	0.000117036	3
0.000123737	0.000134906	0
0.000123737	0.000152776	2
0.000123737	0.000170647	5
0.000123737	0.000188517	1
0.000133566	9.814e-06	0
0.000133566	2.76843e-05	0
0.000133566	4.55546e-05	0
0.000133566	6.34249e-05	0
0.000133566	8.12952e-05	0
0.000133566	9.91654e-05	1
0.000133566	0.000117036	2
0.000133566	0.000134906	1
0.000133566	0.000152776	3
0.000133566	0.000170647	1
0.000133566	0.000188517	1
0.000143394	9.814e-06	0
0.000143394	2.76843e-05	0
0.000143394	4.55546e-05	0
0.000143394	6.34249e-05	0
0.000143394	8.12952e-05	1
0.000143394	9.91654e-05	1
0.000143394	0.000117036	0
0.000143394	0.000134906	1
0.000143394	0.000152776	2
0.000143394	0.000170647	1
0.000143394	0.000188517	0
0.000153223	9.814e-06	0
0.000153223	2.76843e-05	0
0.000153223	4.55546e-05	0
0.000153223	6.34249e-05	0
0.000153223	8.12952e-05	0
0.000153223	9.91654e-05	0
0.000153223	0.000117036	3
0.000153223	0.000134906	1
0.000153223	0.000152776	2
0.000153223	0.000170647	2
0.000153223	0.000188517	1
0.000163052	9.814e-06	0
0.000163052	2.76843e-05	0
0.000163052	4.55546e-05	0
0.000163052	6.34249e-05	0
0.000163052	8.12952e-05	0
0.000163052	9.91654e-05	1
0.000163052	0.000117036	0
0.000163052	0.000134906	0
0.000163052	0.000152776	0
0.000163052	0.000170647	1
0.000163052	0.000188517	1
0.00017288	9.814e-06	0
0.00017288	2.76843e-05	0
0.00017288	4.55546e-05	0
0.00017288	6.34249e-05	0
0.00017288	8.12952e-05	0
0.00017288	9.91654e-05	2
0.00017288	0.000117036	0
0.00017288	0.000134906	1
0.00017288	0.000152776	1
0.00017288	0.000170647	2
0.00017288	0.000188517	2
0.000182709	9.814e-06	0
0.000182709	2.76843e-05	0
0.000182709	4.55546e-05	0
0.000182709	6.34249e-05	0
0.000182709	8.12952e-05	0
0.000182709	9.91654e-05	0
0.000182709	0.000117036	0
0.000182709	0.000134906	0
0.000182709	0.000152776	2
0.000182709	0.000170647	0
0.000182709	0.000188517	0
0.000192538	9.814e-06	0
0.000192538	2.76843e-05	0
0.000192538	4.55546e-05	0
0.000192538	6.34249e-05	0
0.000192538	8.12952e-05	0
0.000192538	9.91654e-05	0
0.000192538	0.000117036	0
0.000192538	0.000134906	0
0.000192538	0.000152776	0
0.000192538	0.000170647	1
0.000192538	0.000188517	0

## Sheet: EDFig 1e
Peak Threshold	opt			std
1	2970.71	3437.81	2800.85	1356.5	1057.13	721.836
1.2	2418.01	2764.55	2131.47	1085.24	860.03	557.955
1.4	1974.13	2226.41	1622.18	889.214	714.276	445.037
1.6	1618.06	1798.96	1237.29	741.617	601.344	362.669
1.8	1331.95	1459.76	947.064	625.309	511.791	299.964
2	1101.83	1190.49	728.978	533.42	438.862	251.126
2.2	915.875	977.458	565.094	458.852	378.895	212.412
2.4	765.609	807.719	441.509	397.494	328.66	181.191
2.6	643.984	671.696	347.865	346.272	286.306	156.017
2.8	544.131	562.271	276.946	303.205	250.587	134.885
3	462.907	474.184	222.79	266.522	220.043	117.375

## Sheet: EDFig 1f
std			opt
533.42	438.862	251.126	1101.83	1190.49	728.978
