# Supplementary material for: Nanoneedles enable spatiotemporal lipidomics of living tissues
Source: Nat Nanotechnol. 2025 Jun 16;20(9):1262–72. doi: 10.1038/s41565-025-01955-8 (PMC12443637; doi:10.1038/s41565-025-01955-8)
Supplement: Supplementary file 9 — Statistical source data. [file 41565_2025_1955_MOESM9_ESM.xlsx]

## Sheet: EDFig 2b
Control	nN interfaced
74.7471	75.0068
73.5803	76.0716
75.5386	76.5534

## Sheet: EDFig 2d
Day 0	Day 1	Day 3	Day 5
68.3365	65.6491	73.004	75.7858
67.6694	62.6724	71.6135	70.9651
71.0709	72.9705	66.2316	74.1847

## Sheet: EDFig 2g
	0 µM TMZ			1000 µM TMZ
Normal	76.22	74.29	72.32	76.8	73.27	74.44
Tumor	95.91	92.4	93.32	60.6	72.08	65.94

## Sheet: EDFig 2h
Day 0	Day 5
0.96561	1.02544
1.01458	1.06006
0.999691	0.957403
